# Supplementary material for: Expression and potential regulatory mechanism of cellular senescence-related genes in Alzheimer’s disease based on single-cell and bulk RNA datasets
Source: Front Neurosci. 2025 May 21;19:1595847. doi: 10.3389/fnins.2025.1595847 (PMC12133858; doi:10.3389/fnins.2025.1595847)
Supplement: Supplementary file 1 [file Supplementary_file_1.zip]

Archive with 12 entries (11 files):
- Supplementary Files/
- Supplementary Files/Fig_S2.tif
- Supplementary Files/Table S2(Supplementary material of Figure2).xls
- Supplementary Files/Table S4(Supplementary material of Figure3C and 3D).xls
- Supplementary Files/Table S5(Supplementary material of Figure S3).xlsx
- Supplementary Files/._Supplementary Material.docx
- Supplementary Files/Fig_S1 sample demographics.pdf
- Supplementary Files/Table S1  samples.xlsx
- Supplementary Files/Supplementary Material.docx
- Supplementary Files/Fig_S3.tif
- Supplementary Files/._Fig_S2.tif
- Supplementary Files/Table S3(Supplementary material of Figure3A and 3B).xls
