# Supplementary material for: Expression and potential regulatory mechanism of cellular senescence-related genes in Alzheimer’s disease based on single-cell and bulk RNA datasets
Source: Front Neurosci. 2025 May 21;19:1595847. doi: 10.3389/fnins.2025.1595847 (PMC12133858; doi:10.3389/fnins.2025.1595847)
Supplement: Supplementary file 1 [file Supplementary_file_1.zip › Supplementary Files/Table S2(Supplementary material of Figure2).xls]

## Sheet: Table 1A GO BP
Table 1 Functional enrichment results of highly expressed genes specific to active cell subpopulations
Table 1A GO BP functional enrichment results of highly expressed genes specific to active cell subpopulations
	Cluster	ID	Description	GeneRatio	BgRatio	pvalue	p.adjust	qvalue	geneID	Count
1	Microglia	GO:0002764	immune response-regulating signaling pathway	127/1790	468/18722	1.93259e-28	1.13308e-24	7.81379e-25	ALPK1/ANKRD17/AP3B1/APPL2/ARRB2/BAX/BCL2/BLNK/BTK/BTN2A1/C3AR1/C5AR1/CARD11/CD14/CD226/CD276/CD300A/CD33/CD81/CLEC7A/CLPB/CMKLR1/COLEC12/CREBBP/CSK/CTSH/CTSS/CYBA/DDX58/DDX60/EP300/ERMAP/ESR1/EZR/FCER1G/FCGR1B/FER/FGR/FLOT1/FPR1/FYB1/GRAMD4/HAVCR2/HCK/HLA-A/HLA-DPB1/HLA-DQB1/HLA-DRB1/HSPA1A/IFIH1/IKBKB/INPP5D/IRAK1/IRAK3/IRAK4/IRF3/KLHL6/LAPTM5/LAT2/LCP2/LILRB1/LILRB4/LIMK1/LPXN/LY96/LYN/MALT1/MA…	127
2	Microglia	GO:0051056	regulation of small GTPase mediated signal transduction	92/1790	302/18722	8.70576e-25	2.55209e-21	1.75994e-21	ABCA1/ABL2/ABR/ADGRG1/AKAP13/AMOT/APOE/ARAP1/ARFGEF1/ARHGAP12/ARHGAP15/ARHGAP18/ARHGAP22/ARHGAP24/ARHGAP25/ARHGAP26/ARHGAP27/ARHGAP30/ARHGAP31/ARHGAP4/ARHGAP45/ARHGAP6/ARHGAP9/ARHGDIB/ARHGEF1/ARHGEF10L/ARHGEF11/ARHGEF40/ARRB1/BCL6/CBL/CCDC125/CD2AP/CDC42SE1/CDC42SE2/CRK/CUL3/CYTH3/CYTH4/DEF6/DENND1A/DENND3/DENND4A/DENND4B/DENND4C/DNM2/DOCK2/DOCK8/EPHB2/EPS8/FAM13A/FGD2/FGD3/FGD4/FLOT1/GBF1/GMIP/G…	92
3	Microglia	GO:1903131	mononuclear cell differentiation	113/1790	426/18722	1.69674e-24	3.31599e-21	2.28673e-21	ACIN1/ADAM17/AP3B1/ATG5/ATM/AXL/B2M/BAX/BCL2/BCL6/BLNK/BTK/CARD11/CD4/CD74/CD83/CD86/CDK6/CEBPB/CHD7/CMTM7/CRACR2A/CSF1R/CTNNB1/DCLRE1C/DOCK11/DOCK2/EP300/FCER1G/FES/FGL2/GAS6/GON4L/GPR183/HDAC4/HDAC9/HLA-B/HLA-DRA/HLA-DRB1/ID2/IFI16/IKZF1/IL15/IL15RA/IL18/IL4R/IL6R/INPP5D/IRF8/JAK3/JUN/KLF6/LEPR/LGALS9/LILRB1/LILRB4/LMBR1L/LOXL3/LTBR/LYL1/LYN/MAFB/MALT1/MERTK/MR1/MYH9/NCKAP1L/NFAM1/NLRP3/NOTCH2/…	113
4	Microglia	GO:0001819	positive regulation of cytokine production	119/1790	467/18722	4.19112e-24	6.14313e-21	4.23634e-21	ADAM17/ATF4/B2M/C3/C3AR1/C5AR1/CARD11/CARD8/CASP1/CASP8/CCDC88B/CD14/CD226/CD276/CD4/CD58/CD74/CD81/CD83/CD84/CD86/CEBPB/CGAS/CLEC7A/CLEC9A/CLECL1/CREB1/CSF1R/CYBA/DDX21/DDX58/EBI3/EIF2AK2/EPHB2/FCER1G/FGR/FLOT1/GSDMD/HAVCR2/HIF1A/HK1/HLA-A/HLA-DPA1/HLA-DPB1/HLA-E/HMOX1/HPSE/HSPA1A/IFI16/IFIH1/IFNGR1/IL15/IL16/IL17RA/IL18/IL1RAP/IL4R/IL6R/IL6ST/IRAK1/IRAK3/IRF3/IRF5/IRF8/JAK2/KPNA6/LAPTM5/LGALS9/…	119
5	Microglia	GO:0042110	T cell activation	120/1790	487/18722	5.98356e-23	7.01632e-20	4.83849e-20	ADAM17/AP3B1/APBB1IP/ATG5/B2M/BAX/BCL2/BCL6/CARD11/CASP8/CCDC88B/CCND3/CD276/CD300A/CD4/CD74/CD81/CD83/CD84/CD86/CEBPB/CGAS/CHD7/CLEC7A/CLECL1/CORO1A/CRACR2A/CSK/CTNNB1/DOCK2/DOCK8/EBI3/FCER1G/FGL2/FLOT2/GPR183/HAVCR2/HLA-A/HLA-DMB/HLA-DPA1/HLA-DPB1/HLA-DQB1/HLA-DRA/HLA-DRB1/HLA-E/IGF1/IL15/IL18/IL4R/IL6R/IL6ST/ITGAL/JAK3/LAPTM5/LCP1/LEPR/LGALS9/LILRB1/LILRB4/LMBR1L/LOXL3/LYN/MAD1L1/MAFB/MALT1/MA…	120
6	Microglia	GO:0045785	positive regulation of cell adhesion	110/1790	437/18722	6.68743e-22	6.53474e-19	4.50639e-19	ADAM9/ADGRG1/ALOX5/AP3B1/APBB1IP/ARPC2/ATM/B2M/BCL6/CALR/CARD11/CASS4/CCDC88B/CD276/CD4/CD74/CD81/CD83/CD86/CDK6/CLECL1/CORO1A/CRK/CSK/CYTH3/DISC1/DNM2/DOCK8/EBI3/FLOT1/FLOT2/FMN1/GCNT2/GSK3B/HAVCR2/HLA-A/HLA-DMB/HLA-DPA1/HLA-DPB1/HLA-DQB1/HLA-DRA/HLA-DRB1/HLA-E/IGF1/IL15/IL18/IL4R/IL6ST/IRAK1/ITGAV/ITGB2/JAK1/JAK2/JAK3/LGALS9/LILRB1/LILRB4/LIMS1/LYN/MALT1/MAP3K8/NCK1/NCK2/NCKAP1L/NEDD9/NLRP3/NRP…	110
7	Microglia	GO:0030099	myeloid cell differentiation	100/1790	381/18722	1.9681e-21	1.64842e-18	1.13676e-18	ABI1/ACIN1/AP3B1/B2M/BCL6/C1QC/CASP8/CCR1/CD4/CD74/CD81/CDK6/CEBPA/CEBPB/CREB1/CSF1R/CSF3R/CTNNB1/EP300/ESRRA/FBXW7/FES/FLI1/FOS/FOXO3/GAB2/GAB3/GPR183/HCLS1/HIF1A/HLA-DRB1/HSPA1A/ID2/IFI16/IKZF1/IL15/INPP5D/IRF8/JAK2/JAK3/JUN/KAT6A/LILRB1/LILRB3/LILRB4/LRRK1/LTBR/LYN/MAFB/MAPK14/MEF2C/MYH9/NCKAP1L/NFKBIA/NOTCH2/PABPC4/PIK3CD/PIK3R1/PML/PPARG/PPARGC1B/PRKCA/PRKDC/PRKX/PTBP3/PTK2B/PTPN2/RASSF2/RB1…	100
8	Microglia	GO:0032103	positive regulation of response to external stimulus	107/1790	427/18722	3.59041e-21	2.63132e-18	1.81458e-18	ABCC1/ADAM10/ADAM17/ALOX5AP/ANKRD17/ANO6/BMPR2/BTK/C3/C3AR1/C5AR1/CALR/CAMK1D/CCR1/CD226/CD74/CD81/CEBPA/CEBPB/CGAS/CLEC7A/CMKLR1/CREBBP/CSF1R/CTSC/CX3CR1/CYBA/DDX60/EP300/GAS6/GRN/HAVCR2/HCK/HLA-E/IFI16/IKBKB/IKBKE/IL15/IL16/IL17RA/IL18/IL6R/IL6ST/IRF3/JAK2/LGALS9/LGMN/LRP1/LRRK2/LY86/LY96/LYN/MAPK1/MGST2/MNDA/NCKAP1L/NEAT1/NECTIN2/NFKBIA/NINJ1/NLRC4/NLRC5/NOD1/NRP1/P2RX4/P2RY12/PAK1/PAK2/PARP9/…	107
9	Microglia	GO:1903706	regulation of hemopoiesis	97/1790	367/18722	4.66429e-21	3.03853e-18	2.09539e-18	ACIN1/AP3B1/AXL/B2M/BCL6/BTK/C1QC/CARD11/CASP8/CCR1/CD4/CD74/CD83/CD86/CDK6/CEBPB/CREB1/CSF3R/CTNNB1/ESRRA/FBXW7/FES/FGL2/FOS/FOXO3/GAS6/HCLS1/HIF1A/HLA-B/HLA-DRA/HLA-DRB1/HSPA1A/ID2/IL15/IL15RA/IL18/IL4R/INPP5D/JAK3/JUN/LGALS9/LILRB1/LILRB3/LILRB4/LOXL3/LYN/MAFB/MALT1/MAPK14/MEF2C/NCKAP1L/NFAM1/NFKBIA/NLRP3/NOTCH2/PIK3R1/PIK3R6/PPARGC1B/PRDM1/PRKCA/PRKDC/PTK2B/PTPN2/PTPRC/RASSF2/RB1/RC3H1/RCOR1/…	97
10	Microglia	GO:0002274	myeloid leukocyte activation	71/1790	223/18722	1.28063e-20	7.50834e-18	5.1778e-18	ADAM10/ADAM9/ADGRE2/BTK/C1QA/C5AR1/CBL/CD226/CD300A/CD33/CD74/CD84/CD93/CEBPA/CTSC/CX3CR1/DOCK2/FCER1G/FER/FES/FGR/GAB2/GRN/HAMP/HAVCR2/HMOX1/IFNGR1/IFNGR2/IL15/IL18/IL4R/ITGAM/ITGB2/JAK2/LAT2/LCP2/LGALS9/LILRB4/LRRK2/LTBR/LYN/MILR1/NAMPT/NECTIN2/NOTCH2/PIK3CD/PIK3CG/PLA2G4A/PLCG2/PLSCR1/PRAM1/PREX1/PRKCD/PTAFR/PTPRC/RHOH/SBNO2/SLC11A1/SNAP23/SNCA/SPI1/SYK/TGFBR2/TLR1/TLR2/TMEM106A/TREM2/TYROBP/U…	71
11	Microglia	GO:1902105	regulation of leukocyte differentiation	81/1790	279/18722	1.66795e-20	8.89017e-18	6.13071e-18	ACIN1/AP3B1/AXL/BCL6/BTK/C1QC/CARD11/CASP8/CCR1/CD4/CD74/CD83/CD86/CDK6/CEBPB/CREB1/CTNNB1/ESRRA/FBXW7/FES/FGL2/FOS/GAS6/HCLS1/HLA-B/HLA-DRA/HLA-DRB1/ID2/IL15/IL15RA/IL18/IL4R/INPP5D/JAK3/JUN/LGALS9/LILRB1/LILRB3/LILRB4/LOXL3/LYN/MAFB/MALT1/NCKAP1L/NFAM1/NLRP3/NOTCH2/PIK3R1/PIK3R6/PPARGC1B/PRDM1/PRKCA/PRKDC/PTPN2/PTPRC/RASSF2/RB1/RC3H1/RHOA/RHOH/RIPK1/RIPK2/RUNX1/SASH3/SMAD7/SOS1/SYK/TAL1/TGFB1/T…	81
12	Microglia	GO:0030098	lymphocyte differentiation	96/1790	374/18722	6.89022e-20	3.36645e-17	2.32152e-17	ADAM17/AP3B1/ATG5/ATM/AXL/B2M/BAX/BCL2/BCL6/BLNK/BTK/CARD11/CD4/CD74/CD83/CD86/CHD7/CMTM7/CRACR2A/CTNNB1/DCLRE1C/DOCK11/DOCK2/EP300/FCER1G/FGL2/GAS6/GON4L/GPR183/HDAC4/HDAC9/HLA-DRA/HLA-DRB1/ID2/IKZF1/IL15/IL15RA/IL18/IL4R/IL6R/INPP5D/IRF8/JAK3/KLF6/LEPR/LGALS9/LILRB4/LMBR1L/LOXL3/LYL1/MAFB/MALT1/MERTK/MR1/NCKAP1L/NFAM1/NLRP3/NOTCH2/PIK3CD/PIK3R1/PIK3R6/PLCG2/PLCL2/PRDM1/PREX1/PRKDC/PTK2B/PTPN2/P…	96
13	Microglia	GO:0002697	regulation of immune effector process	90/1790	339/18722	9.20804e-20	4.15283e-17	2.86381e-17	A2M/ADGRE2/ANKRD17/APPL2/ARRB2/ATG5/B2M/BCL6/BST2/BTK/C3/CD226/CD300A/CD74/CD81/CD84/CD86/CGAS/CLEC7A/CRK/CX3CR1/DDX21/DDX58/DDX60/EPHB2/FER/FES/FGL2/FGR/GAB2/GRN/HAVCR2/HK1/HLA-A/HLA-B/HLA-DMB/HLA-DRA/HLA-DRB1/HLA-E/HMOX1/IL18/IL4R/IRAK3/ITGAM/ITGB2/JAK3/LAPTM5/LGALS9/LILRB1/LILRB4/LOXL3/LYN/MALT1/MR1/NCKAP1L/NECTIN2/NLRP3/PIK3R6/PKN1/PLCG2/PRAM1/PRKDC/PTAFR/PTPRC/PTPRJ/RAP1A/RC3H1/RIPK2/RPS19/S…	90
14	Microglia	GO:0002263	cell activation involved in immune response	79/1790	279/18722	2.63001e-19	1.10141e-16	7.59538e-17	ADGRE2/APBB1IP/BCL6/BTK/CBL/CD300A/CD74/CD81/CD84/CD86/CLEC7A/CORO1A/CRACR2A/CX3CR1/DOCK11/DOCK2/FCER1G/FER/FES/FGL2/FGR/GAB2/GBF1/GPR183/GRN/HAVCR2/HLA-DMB/HLA-DRA/HLA-DRB1/HMOX1/IL18/IL4R/IL6R/IRF8/ITGAL/ITGAM/ITGB2/JAK3/LAT2/LCP1/LGALS9/LILRB1/LOXL3/LRP1/LYN/MALT1/MILR1/NCKAP1L/NLRP3/NOTCH2/PIK3CD/PIK3CG/PLCG2/PLCL2/PRAM1/PTAFR/PTK2B/PTPRC/RAB27A/RC3H1/RIPK2/RPS6/SBNO2/SHLD1/SLC11A1/SLC15A4/SM…	79
15	Microglia	GO:0002366	leukocyte activation involved in immune response	77/1790	275/18722	1.54189e-18	6.02673e-16	4.15607e-16	ADGRE2/APBB1IP/BCL6/BTK/CBL/CD300A/CD74/CD81/CD84/CD86/CLEC7A/CORO1A/CRACR2A/CX3CR1/DOCK11/DOCK2/FCER1G/FER/FES/FGL2/FGR/GAB2/GPR183/GRN/HAVCR2/HLA-DMB/HLA-DRA/HLA-DRB1/HMOX1/IL18/IL4R/IL6R/IRF8/ITGAL/ITGAM/ITGB2/JAK3/LAT2/LCP1/LGALS9/LILRB1/LOXL3/LYN/MALT1/MILR1/NCKAP1L/NLRP3/NOTCH2/PIK3CD/PIK3CG/PLCG2/PLCL2/PRAM1/PTAFR/PTK2B/PTPRC/RAB27A/RC3H1/RIPK2/RPS6/SBNO2/SHLD1/SLC11A1/SLC15A4/SMAD7/SNAP23…	77
16	Microglia	GO:0007265	Ras protein signal transduction	86/1790	337/18722	8.9873e-18	3.29329e-15	2.27107e-15	ABCA1/ABL2/ADGRG1/AKAP13/APOE/ARFGEF1/ARHGAP24/ARHGAP4/ARHGAP6/ARHGDIB/ARHGEF1/ARHGEF11/ARRB1/BCL6/CBL/CCDC125/CDC42SE1/CDC42SE2/CDKN1A/CRK/CUL3/CYFIP1/CYTH3/CYTH4/DBNL/DENND1A/DENND3/DENND4A/DENND4B/DENND4C/DNM2/DOK3/ELMO1/EPHB2/EPS8/FLOT1/GBF1/GNA13/GNB1/GPR65/GRB2/IGF1/IQSEC2/JUN/KPNB1/KRAS/LIMK1/LPAR6/MAPKAP1/MYO9B/NF1/NOTCH2/NRP1/PDPN/PIK3CG/PRAG1/RAB12/RAB35/RAB39A/RAC1/RALB/RALGPS2/RAP1A/R…	86
17	Microglia	GO:0006909	phagocytosis	81/1790	308/18722	1.20638e-17	4.1606e-15	2.86918e-15	ABCA1/ANO6/ANXA11/APPL2/ARHGAP12/ARHGAP25/ATG5/AXL/BIN2/C3/CALR/CAMK1D/CD14/CD300A/CD93/CDC42SE1/CDC42SE2/CLEC7A/COLEC12/CORO1A/CSK/CYBA/DNM2/DOCK2/ELMO1/FCER1G/FCGR1A/FGR/GAS6/HCK/IL15/IL15RA/IRF8/ITGAL/ITGAM/ITGAV/ITGB2/LEPR/LIMK1/LRP1/LYN/LYST/MERTK/MSR1/MYH9/MYO7A/NCF2/NCF4/NCKAP1L/P2RY6/PAK1/PECAM1/PIKFYVE/PIP5K1A/PLCG2/PLSCR1/PRKCD/PTEN/PTPRC/PTPRJ/RAB20/RAB27A/RAB31/RAB39A/RAB7A/RAC1/RACK1…	81
18	Microglia	GO:0018105	peptidyl-serine phosphorylation	82/1790	315/18722	1.46886e-17	4.78441e-15	3.29935e-15	ARRB2/ATM/ATR/BAX/BCAR3/BCL2/CAB39/CAMK1D/CAMK2D/CHEK2/CREBL2/CSNK1A1/CSNK1D/CSNK1G2/DDIT4/DYRK1A/GAS6/GGNBP2/GRK2/GSK3B/HCLS1/HIPK3/IKBKB/IKBKE/LRRK2/MAPK1/MAPK14/MAPKAP1/MAPKAPK2/MAPKAPK3/MARK2/MAST2/MKNK1/MLXIPL/MORC3/NCK1/NCK2/NEK6/NSD1/PAK1/PAK2/PDGFB/PDK3/PIKFYVE/PKN1/PKN2/PLCL2/PPM1F/PRKCA/PRKCB/PRKCD/PRKCH/PRKD2/PRKDC/PRKX/PRKY/PTEN/RACK1/RASSF2/RIPK1/RIPK2/ROCK1/RPS6KA1/RPS6KA2/RPS6KA3/R…	82
19	Microglia	GO:0002831	regulation of response to biotic stimulus	83/1790	327/18722	4.7893e-17	1.42534e-14	9.82925e-15	A2M/ANKRD17/APOE/APPL2/ARRB2/CARD8/CASP8/CD226/CGAS/CLEC7A/CREBBP/CRK/CYBA/DDX58/DDX60/EP300/ERAP1/FGL2/FGR/GRN/HAVCR2/HCK/HLA-A/HLA-B/HLA-DRB1/HLA-E/IFI16/IFNLR1/IKBKB/IKBKE/IL15/IRAK3/IRF3/LGALS9/LILRB1/LRP8/LY86/LY96/LYN/MNDA/MR1/NECTIN2/NLRC4/NLRC5/NOD1/OAS1/PAK1/PAK2/PARP14/PARP9/PIK3R6/PLCG2/PLSCR1/PPARG/PRKCA/PRKDC/PTPN1/PTPN2/PUM1/PUM2/RIPK2/RNF135/RNF216/RPS19/SAMHD1/SCIMP/SEC14L1/SERPIN…	83
20	Microglia	GO:0002221	pattern recognition receptor signaling pathway	56/1790	172/18722	4.86217e-17	1.42534e-14	9.82925e-15	ALPK1/ANKRD17/AP3B1/APPL2/ARRB2/BTK/CD14/CD300A/CLPB/COLEC12/CTSS/CYBA/DDX58/DDX60/ESR1/FLOT1/GRAMD4/HAVCR2/HSPA1A/IFIH1/IRAK1/IRAK3/IRAK4/IRF3/LY96/LYN/MAPKAPK2/MAPKAPK3/NFKBIA/NINJ1/NOD1/OAS1/OTULIN/PELI1/PIK3AP1/PLCG2/PUM1/PUM2/RIPK2/RNF135/RPS6KA3/SCIMP/SEC14L1/SLC15A2/SLC15A3/SLC15A4/TLR1/TLR10/TLR2/TLR5/TLR7/TRAF3/TREM2/UNC93B1/USP15/ZDHHC5	56
21	Microglia	GO:1902107	positive regulation of leukocyte differentiation	53/1790	157/18722	5.7306e-17	1.52721e-14	1.05317e-14	ACIN1/AP3B1/AXL/BCL6/BTK/CASP8/CCR1/CD4/CD74/CD83/CD86/CREB1/FES/FOS/GAS6/HCLS1/HLA-DRA/HLA-DRB1/ID2/IL15/IL15RA/IL18/IL4R/INPP5D/JUN/LGALS9/LILRB4/MALT1/NCKAP1L/NLRP3/NOTCH2/PIK3R6/PPARGC1B/PRKCA/PRKDC/PTPRC/RB1/RHOA/RHOH/RIPK1/RIPK2/RUNX1/SASH3/SYK/TGFB1/TGFBR2/TREM2/TYROBP/VSIR/XBP1/ZBTB46/ZFP36L1/ZMIZ1	53
22	Microglia	GO:1903708	positive regulation of hemopoiesis	53/1790	157/18722	5.7306e-17	1.52721e-14	1.05317e-14	ACIN1/AP3B1/AXL/BCL6/BTK/CASP8/CCR1/CD4/CD74/CD83/CD86/CREB1/FES/FOS/GAS6/HCLS1/HLA-DRA/HLA-DRB1/ID2/IL15/IL15RA/IL18/IL4R/INPP5D/JUN/LGALS9/LILRB4/MALT1/NCKAP1L/NLRP3/NOTCH2/PIK3R6/PPARGC1B/PRKCA/PRKDC/PTPRC/RB1/RHOA/RHOH/RIPK1/RIPK2/RUNX1/SASH3/SYK/TGFB1/TGFBR2/TREM2/TYROBP/VSIR/XBP1/ZBTB46/ZFP36L1/ZMIZ1	53
23	Microglia	GO:0043087	regulation of GTPase activity	86/1790	348/18722	7.51594e-17	1.91591e-14	1.32122e-14	ABR/ADAP2/AMOT/ARAP1/ARFGEF1/ARHGAP12/ARHGAP15/ARHGAP22/ARHGAP24/ARHGAP25/ARHGAP27/ARHGAP45/ARHGAP6/ARHGAP9/ARRB1/ARRB2/BCAR3/BCL6/CCDC125/CRK/DENND1A/DOCK11/DOCK8/EVI5/FGD2/FGD3/FGD4/GAPVD1/GMIP/GPR65/GSK3B/IQGAP2/LIMS1/LRCH1/LRRK2/NEDD9/NF1/PICALM/PIP5K1A/PLXNB2/PLXNC1/PLXND1/PREX1/PTK2B/RAB3GAP1/RABGAP1L/RACK1/RALGAPA2/RAP1A/RAP1GAP2/RAPGEF1/RAPGEF2/RASA1/RASA2/RASA3/RASAL2/RASAL3/RCC2/RGL3/RG…	86
24	Microglia	GO:0018209	peptidyl-serine modification	84/1790	338/18722	1.20832e-16	2.95183e-14	2.0356e-14	ARRB2/ATM/ATR/BAX/BCAR3/BCL2/CAB39/CAMK1D/CAMK2D/CHEK2/CREBL2/CSNK1A1/CSNK1D/CSNK1G2/DDIT4/DYRK1A/GALNT1/GALNT2/GAS6/GGNBP2/GRK2/GSK3B/HCLS1/HIPK3/IKBKB/IKBKE/LRRK2/MAPK1/MAPK14/MAPKAP1/MAPKAPK2/MAPKAPK3/MARK2/MAST2/MKNK1/MLXIPL/MORC3/NCK1/NCK2/NEK6/NSD1/PAK1/PAK2/PDGFB/PDK3/PIKFYVE/PKN1/PKN2/PLCL2/PPM1F/PRKCA/PRKCB/PRKCD/PRKCH/PRKD2/PRKDC/PRKX/PRKY/PTEN/RACK1/RASSF2/RIPK1/RIPK2/ROCK1/RPS6KA1/RPS…	84
25	Microglia	GO:0002573	myeloid leukocyte differentiation	62/1790	208/18722	1.30477e-16	3.05995e-14	2.11016e-14	ACIN1/AP3B1/C1QC/CASP8/CCR1/CD4/CD74/CD81/CDK6/CEBPA/CEBPB/CREB1/CSF1R/CTNNB1/ESRRA/FBXW7/FES/FOS/GAB2/GAB3/GPR183/HCLS1/HLA-DRB1/ID2/IFI16/IL15/INPP5D/JUN/LILRB1/LILRB3/LILRB4/LRRK1/LTBR/LYN/MAFB/MAPK14/MYH9/NOTCH2/PIK3CD/PIK3R1/PPARG/PPARGC1B/PRKCA/PTPN2/RASSF2/RB1/RIPK1/RUNX1/SBNO2/SNX10/SP3/SPI1/TAL1/TGFB1/TGFBR2/TLR2/TNFRSF11A/TREM2/TYROBP/UBASH3B/ZBTB46/ZFP36L1	62
26	Microglia	GO:0007159	leukocyte cell-cell adhesion	89/1790	371/18722	1.56618e-16	3.53173e-14	2.4355e-14	ALOX5/AP3B1/B2M/BCL6/CARD11/CCDC88B/CD276/CD300A/CD4/CD74/CD81/CD83/CD86/CEBPB/CLECL1/CORO1A/CSK/CX3CR1/DOCK8/EBI3/EZR/FERMT3/FGL2/FLOT2/GOLPH3/HAVCR2/HLA-A/HLA-DMB/HLA-DPA1/HLA-DPB1/HLA-DQB1/HLA-DRA/HLA-DRB1/HLA-E/IGF1/IL15/IL18/IL4R/IL6ST/IRAK1/ITGAL/ITGB2/JAK3/JAM2/LAPTM5/LGALS9/LILRB1/LILRB4/LOXL3/LYN/MAD1L1/MALT1/MAP3K8/MSN/NCK1/NCK2/NCKAP1L/NLRP3/OLR1/PAG1/PDCD1LG2/PECAM1/PELI1/PIK3R6/PTAFR…	89
27	Microglia	GO:0050867	positive regulation of cell activation	96/1790	420/18722	2.89575e-16	6.28807e-14	4.33629e-14	AP3B1/AXL/B2M/BCL2/BCL6/BTK/CARD11/CCDC88B/CD226/CD276/CD4/CD74/CD81/CD83/CD86/CDKN1A/CEBPA/CLEC7A/CLECL1/CORO1A/CSK/CTSC/DOCK8/EBI3/EPHB2/FGR/FLOT2/GAB2/GAS6/GPR183/HAMP/HAVCR2/HLA-A/HLA-DMB/HLA-DPA1/HLA-DPB1/HLA-DQB1/HLA-DRA/HLA-DRB1/HLA-E/IGF1/IL15/IL15RA/IL18/IL4R/IL6ST/INPP5D/IRS2/ITGAM/ITGB2/JAK2/JAK3/LGALS9/LILRB1/LILRB4/LRRK2/LYN/MALT1/MAP3K8/MEF2C/NCK1/NCK2/NCKAP1L/NECTIN2/NFATC2/NLRP3/P…	96
28	Microglia	GO:0046651	lymphocyte proliferation	75/1790	288/18722	3.51195e-16	7.35377e-14	5.0712e-14	ATM/BAX/BCL2/BCL6/BTK/CARD11/CCDC88B/CCND3/CD276/CD300A/CD74/CD81/CD86/CDKN1A/CEBPB/CLECL1/CORO1A/CTNNB1/DOCK2/DOCK8/EBI3/EPHB2/GPR183/HAVCR2/HLA-A/HLA-DMB/HLA-DPA1/HLA-DPB1/HLA-DRB1/HLA-E/IGF1/IL15/IL18/IL6ST/INPP5D/IRS2/JAK3/LGALS9/LILRB1/LILRB4/LMBR1L/LST1/LYN/MAD1L1/MALT1/MEF2C/MNDA/MSN/NCK1/NCK2/NCKAP1L/NFATC2/PDCD1LG2/PELI1/PIK3CG/PKN1/PLCL2/PRKCD/PTPRC/RASAL3/RC3H1/RIPK2/RPS6/SASH3/SLC11A1…	75
29	Microglia	GO:0032943	mononuclear cell proliferation	75/1790	291/18722	6.46633e-16	1.30731e-13	9.0153e-14	ATM/BAX/BCL2/BCL6/BTK/CARD11/CCDC88B/CCND3/CD276/CD300A/CD74/CD81/CD86/CDKN1A/CEBPB/CLECL1/CORO1A/CTNNB1/DOCK2/DOCK8/EBI3/EPHB2/GPR183/HAVCR2/HLA-A/HLA-DMB/HLA-DPA1/HLA-DPB1/HLA-DRB1/HLA-E/IGF1/IL15/IL18/IL6ST/INPP5D/IRS2/JAK3/LGALS9/LILRB1/LILRB4/LMBR1L/LST1/LYN/MAD1L1/MALT1/MEF2C/MNDA/MSN/NCK1/NCK2/NCKAP1L/NFATC2/PDCD1LG2/PELI1/PIK3CG/PKN1/PLCL2/PRKCD/PTPRC/RASAL3/RC3H1/RIPK2/RPS6/SASH3/SLC11A1…	75
30	Microglia	GO:0007015	actin filament organization	98/1790	441/18722	9.9255e-16	1.91779e-13	1.32252e-13	ABI1/ACTR2/ACTR3/ARAP1/ARF1/ARFGEF1/ARFIP1/ARHGAP12/ARHGAP18/ARHGAP25/ARHGAP6/ARHGEF10L/ARPC1B/ARPC2/ARRB1/BCL2/BIN1/C9orf72/CAPZA1/CAPZA2/CAPZB/CASS4/CD2AP/CORO1A/COTL1/CUL3/CYFIP1/DBNL/DIAPH2/ELMO1/EPS8/EVL/EZR/FCHSD2/FER/FHOD1/FMN1/GMFG/GPR65/GRB2/HCK/HCLS1/HSP90B1/INPPL1/IQGAP2/ITGB5/JAK2/LCP1/LIMK1/MARCKS/MICAL1/MTPN/MTSS1/MYO1F/MYO7A/NCK1/NCK2/NCKAP1L/NEB/NEDD9/NRP1/PAK1/PAK2/PIK3R1/PLEC/PL…	98
31	Microglia	GO:0070661	leukocyte proliferation	79/1790	318/18722	1.01401e-15	1.91779e-13	1.32252e-13	ATM/BAX/BCL2/BCL6/BST2/BTK/CARD11/CCDC88B/CCND3/CD276/CD300A/CD74/CD81/CD86/CDKN1A/CEBPB/CLECL1/CORO1A/CSF1R/CTNNB1/DOCK2/DOCK8/EBI3/EPHB2/GPR183/HAVCR2/HLA-A/HLA-DMB/HLA-DPA1/HLA-DPB1/HLA-DRB1/HLA-E/IGF1/IL15/IL18/IL6ST/INPP5D/IRS2/JAK3/LGALS9/LILRB1/LILRB4/LMBR1L/LST1/LYN/MAD1L1/MALT1/MAPK1/MEF2C/MNDA/MSN/NCK1/NCK2/NCKAP1L/NFATC2/PDCD1LG2/PELI1/PIK3CG/PKN1/PLCL2/PRKCD/PTPRC/RASAL3/RC3H1/RIPK2/R…	79
32	Microglia	GO:0002696	positive regulation of leukocyte activation	93/1790	409/18722	1.20776e-15	2.21284e-13	1.52599e-13	AP3B1/AXL/B2M/BCL2/BCL6/BTK/CARD11/CCDC88B/CD226/CD276/CD4/CD74/CD81/CD83/CD86/CDKN1A/CEBPA/CLEC7A/CLECL1/CORO1A/CSK/CTSC/DOCK8/EBI3/EPHB2/FGR/FLOT2/GAB2/GAS6/GPR183/HAMP/HAVCR2/HLA-A/HLA-DMB/HLA-DPA1/HLA-DPB1/HLA-DQB1/HLA-DRA/HLA-DRB1/HLA-E/IGF1/IL15/IL15RA/IL18/IL4R/IL6ST/INPP5D/IRS2/ITGAM/ITGB2/JAK3/LGALS9/LILRB1/LILRB4/LRRK2/LYN/MALT1/MAP3K8/MEF2C/NCK1/NCK2/NCKAP1L/NECTIN2/NFATC2/NLRP3/PDCD1L…	93
33	Microglia	GO:0050670	regulation of lymphocyte proliferation	63/1790	225/18722	2.07128e-15	3.67997e-13	2.53773e-13	ATM/BCL2/BCL6/BTK/CARD11/CCDC88B/CD276/CD300A/CD74/CD81/CD86/CDKN1A/CEBPB/CLECL1/CORO1A/CTNNB1/EBI3/EPHB2/GPR183/HAVCR2/HLA-A/HLA-DMB/HLA-DPA1/HLA-DPB1/HLA-DRB1/HLA-E/IGF1/IL15/IL18/IL6ST/INPP5D/IRS2/JAK3/LGALS9/LILRB1/LILRB4/LST1/LYN/MAD1L1/MEF2C/MNDA/NCK1/NCK2/NCKAP1L/NFATC2/PDCD1LG2/PELI1/PKN1/PTPRC/RASAL3/RC3H1/RIPK2/SASH3/SOS1/SYK/TGFBR2/TMEM131L/TNFRSF1B/TNFSF13B/TNFSF8/TYROBP/VSIG4/VSIR	63
34	Microglia	GO:0002703	regulation of leukocyte mediated immunity	63/1790	226/18722	2.60933e-15	4.48105e-13	3.09016e-13	ADGRE2/ARRB2/B2M/BCL6/BST2/BTK/C3/CD226/CD300A/CD81/CD84/CLEC7A/CRK/CX3CR1/DDX21/DDX58/FER/FES/FGR/GAB2/HAVCR2/HLA-A/HLA-B/HLA-DRA/HLA-DRB1/HLA-E/HMOX1/IL18/IL4R/ITGAM/ITGB2/JAK3/LGALS9/LILRB1/LILRB4/LYN/MALT1/MR1/NCKAP1L/NECTIN2/NLRP3/PIK3R6/PLCG2/PRAM1/PTAFR/PTPRC/SASH3/SCIMP/SERPINB9/SHLD1/SLC15A4/SMAD7/SPI1/STAT6/STX7/SYK/TGFB1/TNFRSF1B/TREM2/TYROBP/UNC13D/VAV1/WAS	63
35	Microglia	GO:0002683	negative regulation of immune system process	96/1790	434/18722	2.67503e-15	4.48105e-13	3.09016e-13	A2M/ARRB2/ATM/AXL/BCL6/BST2/BTK/C1QC/CD300A/CD74/CD84/CD86/CDK6/CEBPB/CRK/CTNNB1/CX3CR1/DUSP1/EZR/FBXW7/FER/FGL2/FGR/GPX1/GRN/HAVCR2/HCK/HLA-A/HLA-B/HLA-DRB1/HLA-E/HMOX1/ID2/IFI16/IL4R/INPP5D/IRAK3/JAK3/LAPTM5/LGALS9/LILRB1/LILRB3/LILRB4/LOXL3/LPXN/LRCH1/LST1/LYN/MAD1L1/MAFB/MAPK14/MERTK/MILR1/MNDA/NCKAP1L/NLRC5/OAS1/PADI2/PAG1/PARP14/PDCD1LG2/PELI1/PIK3R1/PKN1/PLCL2/PPARG/PRKDC/PTPN2/PTPRC/PTPRJ…	96
36	Microglia	GO:0032944	regulation of mononuclear cell proliferation	63/1790	227/18722	3.28156e-15	5.34438e-13	3.68552e-13	ATM/BCL2/BCL6/BTK/CARD11/CCDC88B/CD276/CD300A/CD74/CD81/CD86/CDKN1A/CEBPB/CLECL1/CORO1A/CTNNB1/EBI3/EPHB2/GPR183/HAVCR2/HLA-A/HLA-DMB/HLA-DPA1/HLA-DPB1/HLA-DRB1/HLA-E/IGF1/IL15/IL18/IL6ST/INPP5D/IRS2/JAK3/LGALS9/LILRB1/LILRB4/LST1/LYN/MAD1L1/MEF2C/MNDA/NCK1/NCK2/NCKAP1L/NFATC2/PDCD1LG2/PELI1/PKN1/PTPRC/RASAL3/RC3H1/RIPK2/SASH3/SOS1/SYK/TGFBR2/TMEM131L/TNFRSF1B/TNFSF13B/TNFSF8/TYROBP/VSIG4/VSIR	63
37	Microglia	GO:0070663	regulation of leukocyte proliferation	66/1790	245/18722	3.56749e-15	5.65303e-13	3.89836e-13	ATM/BCL2/BCL6/BST2/BTK/CARD11/CCDC88B/CD276/CD300A/CD74/CD81/CD86/CDKN1A/CEBPB/CLECL1/CORO1A/CSF1R/CTNNB1/EBI3/EPHB2/GPR183/HAVCR2/HLA-A/HLA-DMB/HLA-DPA1/HLA-DPB1/HLA-DRB1/HLA-E/IGF1/IL15/IL18/IL6ST/INPP5D/IRS2/JAK3/LGALS9/LILRB1/LILRB4/LST1/LYN/MAD1L1/MAPK1/MEF2C/MNDA/NCK1/NCK2/NCKAP1L/NFATC2/PDCD1LG2/PELI1/PKN1/PTPRC/RASAL3/RC3H1/RIPK2/SASH3/SOS1/SYK/TGFBR2/TMEM131L/TNFRSF1B/TNFSF13B/TNFSF8/TYR…	66
38	Microglia	GO:0022409	positive regulation of cell-cell adhesion	72/1790	284/18722	6.23378e-15	9.61807e-13	6.63268e-13	ALOX5/AP3B1/B2M/BCL6/CARD11/CCDC88B/CD276/CD4/CD74/CD81/CD83/CD86/CLECL1/CORO1A/CSK/DOCK8/EBI3/FLOT1/FLOT2/GCNT2/HAVCR2/HLA-A/HLA-DMB/HLA-DPA1/HLA-DPB1/HLA-DQB1/HLA-DRA/HLA-DRB1/HLA-E/IGF1/IL15/IL18/IL4R/IL6ST/IRAK1/ITGB2/JAK1/JAK2/JAK3/LGALS9/LILRB1/LILRB4/LYN/MALT1/MAP3K8/NCK1/NCK2/NCKAP1L/NLRP3/PDCD1LG2/PDPN/PIEZO1/PIK3R6/PLAUR/PTAFR/PTPRC/RASAL3/RHOA/RHOH/RIPK2/RUNX1/SASH3/SIRPA/SMAD7/SYK/TGF…	72
39	Microglia	GO:0050863	regulation of T cell activation	79/1790	329/18722	7.65527e-15	1.15084e-12	7.93628e-13	AP3B1/B2M/BCL6/CARD11/CCDC88B/CD276/CD300A/CD4/CD74/CD81/CD83/CD86/CEBPB/CGAS/CLECL1/CORO1A/CSK/CTNNB1/DOCK8/EBI3/FGL2/FLOT2/HAVCR2/HLA-A/HLA-DMB/HLA-DPA1/HLA-DPB1/HLA-DQB1/HLA-DRA/HLA-DRB1/HLA-E/IGF1/IL15/IL18/IL4R/IL6ST/JAK3/LAPTM5/LGALS9/LILRB1/LILRB4/LOXL3/LYN/MAD1L1/MALT1/MAP3K8/NCK1/NCK2/NCKAP1L/NLRP3/PAG1/PDCD1LG2/PELI1/PIK3R6/PRDM1/PTPN2/PTPRC/RASAL3/RC3H1/RHOA/RHOH/RIPK2/RUNX1/SASH3/SIRP…	79
40	Microglia	GO:0022407	regulation of cell-cell adhesion	97/1790	448/18722	7.99357e-15	1.17166e-12	8.07981e-13	AKNA/ALOX5/AP3B1/B2M/BCL6/CARD11/CCDC88B/CD276/CD300A/CD4/CD74/CD81/CD83/CD86/CEBPB/CLECL1/CORO1A/CSK/DOCK8/EBI3/FERMT3/FGL2/FLOT1/FLOT2/GCNT2/HAVCR2/HLA-A/HLA-DMB/HLA-DPA1/HLA-DPB1/HLA-DQB1/HLA-DRA/HLA-DRB1/HLA-E/IGF1/IL15/IL18/IL4R/IL6ST/IRAK1/ITGB2/JAK1/JAK2/JAK3/LAPTM5/LGALS9/LILRB1/LILRB4/LOXL3/LYN/MAD1L1/MALT1/MAP3K8/MAPK14/NCK1/NCK2/NCKAP1L/NLRP3/PAG1/PDCD1LG2/PDPN/PELI1/PIEZO1/PIK3R6/PLAU…	97
41	Microglia	GO:0050900	leukocyte migration	85/1790	369/18722	9.46883e-15	1.35404e-12	9.33755e-13	ADAM10/ADAM17/ADGRE2/ALOX5/ANO6/B4GALT1/C3AR1/C5AR1/CALR/CAMK1D/CCR1/CD300A/CD74/CD81/CMKLR1/CORO1A/CRK/CSF1R/CSF3R/CX3CR1/CXCL16/DOCK8/DUSP1/EPS8/FCER1G/FER/FLT1/GAS6/GBF1/GOLPH3/GPR183/HCK/HMOX1/HRH1/IL16/IL6R/IRAK4/ITGAL/ITGB2/JAM2/LGALS9/LGMN/LRCH1/LYN/LYST/MAPK1/MSN/MYH9/NCKAP1L/NINJ1/NLRP3/P2RX4/P2RY12/PADI2/PDGFB/PECAM1/PIK3CD/PIK3CG/PIKFYVE/PLA2G7/PLEC/PREX1/PTAFR/PTK2B/RAC1/RHOA/RHOH/RIN…	85
42	Microglia	GO:0032956	regulation of actin cytoskeleton organization	83/1790	357/18722	1.12788e-14	1.57446e-12	1.08576e-12	ABI3/ABL2/ACTR2/ACTR3/AKAP13/ARAP1/ARF1/ARFGEF1/ARFIP1/ARHGAP18/ARHGAP6/ARHGDIB/ARHGEF10L/ARPC1B/ARPC2/BIN1/BST2/C9orf72/CAPZA1/CAPZA2/CAPZB/CD2AP/CORO1A/COTL1/CRK/CSF1R/CYFIP1/DBNL/EPS8/EVL/FCHSD2/FER/FES/FHOD1/FMN1/GMFG/GPR65/GRB2/HCK/HCLS1/IQGAP2/LIMK1/LRP1/MTPN/MTSS1/NCK1/NCK2/NCKAP1L/NEB/NOTCH2/NRP1/PAK1/PAK2/PIK3R1/PLEK/PPFIA1/PPM1F/PREX1/PRKCD/PTK2B/PXN/RAC1/RASA1/RHOA/RHOH/RHOQ/ROCK1/SCIN…	83
43	Microglia	GO:0007249	I-kappaB kinase/NF-kappaB signaling	71/1790	281/18722	1.15786e-14	1.57872e-12	1.0887e-12	AKAP13/ALPK1/ANKRD17/ASH1L/ATP2C1/BRD4/BST2/BTK/CARD11/CARD8/CASP1/CASP10/CASP8/CD4/CD74/CFLAR/CLEC7A/CTNNB1/CX3CR1/DDX21/EDA/ERC1/ESR1/HLA-DRB1/HMOX1/IKBKB/IKBKE/IRAK1/IRAK4/IRF3/LGALS9/LILRB4/LITAF/LTBR/MALT1/MAP3K14/MAP3K3/MTDH/NEK6/NFKBIA/NOD1/PELI1/PELI2/PLCG2/PRKCB/REL/RHOA/RHOH/RIPK1/RIPK2/ROCK1/SIRPA/SLC20A1/STAT1/TAB2/TANK/TLR2/TLR7/TMEM106A/TNFRSF10B/TNFRSF1A/TRAF3/TREM2/TRIM14/TRIM22/T…	71
44	Microglia	GO:0050764	regulation of phagocytosis	37/1790	95/18722	1.67612e-14	2.23343e-12	1.54019e-12	ANO6/APPL2/ATG5/C3/CALR/CAMK1D/CD300A/CLEC7A/CSK/CYBA/DNM2/DOCK2/FCER1G/FGR/GAS6/HCK/IL15/IL15RA/ITGAV/LRP1/MERTK/NCKAP1L/PLCG2/PLSCR1/PTEN/PTPRC/PTPRJ/RAB27A/RAB31/RACK1/RAP1A/SCARB1/SIRPA/SLC11A1/SYK/TLR2/TREM2	37
45	Microglia	GO:0002699	positive regulation of immune effector process	63/1790	235/18722	1.93545e-14	2.52168e-12	1.73896e-12	ADGRE2/ANKRD17/APPL2/B2M/BTK/C3/CD226/CD300A/CD74/CD81/CD84/CD86/CLEC7A/DDX21/DDX58/DDX60/EPHB2/FER/FES/FGR/GAB2/HK1/HLA-A/HLA-B/HLA-DMB/HLA-DRA/HLA-DRB1/HLA-E/HMOX1/IL18/IL4R/ITGAM/ITGB2/LAPTM5/LGALS9/LILRB1/LYN/MALT1/MR1/NECTIN2/NLRP3/PLCG2/PTAFR/PTPRC/PTPRJ/RAP1A/RIPK2/RPS19/SASH3/SCIMP/SHLD1/SLC7A5/SPI1/STAT6/STX7/SYK/TGFB1/TREM2/TYROBP/UNC13D/VAV1/WNT5A/XBP1	63
46	Microglia	GO:0045088	regulation of innate immune response	60/1790	218/18722	2.25471e-14	2.87377e-12	1.98177e-12	A2M/APOE/APPL2/ARRB2/CASP8/CD226/CGAS/CLEC7A/CREBBP/CRK/EP300/ERAP1/FGR/GRN/HAVCR2/HCK/HLA-A/HLA-B/HLA-E/IFI16/IKBKB/IKBKE/IRAK3/IRF3/LGALS9/LILRB1/LRP8/LYN/MNDA/NECTIN2/NLRC4/NLRC5/OAS1/PAK1/PAK2/PARP14/PARP9/PIK3R6/PLCG2/PLSCR1/PPARG/PRKDC/PTPN1/PTPN2/RNF135/RPS19/SAMHD1/SERPINB9/SLC15A4/SPI1/SYK/TREM2/TYROBP/UBE2K/USP15/VAV1/VSIG4/WNT5A/XRCC5/YTHDF2	60
47	Microglia	GO:0030217	T cell differentiation	66/1790	257/18722	4.36079e-14	5.43985e-12	3.75135e-12	ADAM17/AP3B1/ATG5/B2M/BCL2/BCL6/CARD11/CD4/CD74/CD83/CD86/CHD7/CRACR2A/CTNNB1/DOCK2/FCER1G/FGL2/GPR183/HLA-DRA/HLA-DRB1/IL15/IL18/IL4R/IL6R/JAK3/LEPR/LGALS9/LILRB4/LMBR1L/LOXL3/MAFB/MALT1/MR1/NCKAP1L/NLRP3/PIK3CD/PIK3R6/PRDM1/PREX1/PRKDC/PTPN2/PTPRC/RC3H1/RHOA/RHOH/RIPK2/RPS6/RUNX1/RUNX2/SASH3/SMAD7/SOS1/SP3/SPI1/STAT3/STAT6/SYK/TGFBR2/TMEM131L/TNFSF8/VAV1/VSIR/XBP1/ZFP36L1/ZFP36L2/ZMIZ1	66
48	Microglia	GO:1903039	positive regulation of leukocyte cell-cell adhesion	63/1790	239/18722	4.52621e-14	5.52857e-12	3.81253e-12	ALOX5/AP3B1/B2M/BCL6/CARD11/CCDC88B/CD276/CD4/CD74/CD81/CD83/CD86/CLECL1/CORO1A/CSK/DOCK8/EBI3/FLOT2/HAVCR2/HLA-A/HLA-DMB/HLA-DPA1/HLA-DPB1/HLA-DQB1/HLA-DRA/HLA-DRB1/HLA-E/IGF1/IL15/IL18/IL4R/IL6ST/IRAK1/ITGB2/JAK3/LGALS9/LILRB1/LILRB4/LYN/MALT1/MAP3K8/NCK1/NCK2/NCKAP1L/NLRP3/PDCD1LG2/PIK3R6/PTAFR/PTPRC/RASAL3/RHOA/RHOH/RIPK2/RUNX1/SASH3/SIRPA/SYK/TGFBR2/TNFSF13B/VAV1/VSIR/XBP1/ZMIZ1	63
49	Microglia	GO:0045637	regulation of myeloid cell differentiation	58/1790	210/18722	5.17739e-14	6.19491e-12	4.27204e-12	ACIN1/B2M/C1QC/CASP8/CCR1/CD4/CD74/CDK6/CEBPB/CREB1/CSF3R/CTNNB1/ESRRA/FBXW7/FES/FOS/FOXO3/HCLS1/HIF1A/HLA-DRB1/HSPA1A/ID2/INPP5D/JUN/LILRB1/LILRB3/LILRB4/LYN/MAFB/MAPK14/MEF2C/NCKAP1L/NFKBIA/NOTCH2/PIK3R1/PPARGC1B/PRKCA/PRKDC/PTK2B/PTPN2/RASSF2/RB1/RCOR1/RIPK1/RUNX1/SCIN/SMAP1/SPI1/STAT1/STAT3/TAL1/TGFB1/TREM2/TYROBP/UBASH3B/ZBTB46/ZFP36/ZFP36L1	58
50	Microglia	GO:0050870	positive regulation of T cell activation	59/1790	216/18722	5.34905e-14	6.26787e-12	4.32236e-12	AP3B1/B2M/BCL6/CARD11/CCDC88B/CD276/CD4/CD74/CD81/CD83/CD86/CLECL1/CORO1A/CSK/DOCK8/EBI3/FLOT2/HAVCR2/HLA-A/HLA-DMB/HLA-DPA1/HLA-DPB1/HLA-DQB1/HLA-DRA/HLA-DRB1/HLA-E/IGF1/IL15/IL18/IL4R/IL6ST/JAK3/LGALS9/LILRB1/LILRB4/LYN/MALT1/MAP3K8/NCK1/NCK2/NCKAP1L/NLRP3/PDCD1LG2/PIK3R6/PTPRC/RASAL3/RHOA/RHOH/RIPK2/RUNX1/SASH3/SIRPA/SYK/TGFBR2/TNFSF13B/VAV1/VSIR/XBP1/ZMIZ1	59
51	Microglia	GO:0043254	regulation of protein-containing complex assembly	92/1790	427/18722	5.45218e-14	6.26787e-12	4.32236e-12	ABCA1/ACTR2/ACTR3/AIDA/APOE/ARF1/ARFGEF1/ARFIP1/ARHGAP18/ARPC1B/ARPC2/ATF7IP/ATM/ATR/BAX/BID/BIN1/CAPZA1/CAPZA2/CAPZB/CARD8/CLEC7A/CORO1A/COTL1/CREB1/CYFIP1/DBNL/DNAJC15/DYRK1A/EIF2AK2/EP300/EPS8/ESR1/EVL/FCHSD2/FER/FES/FMN1/GMFG/GRB2/GSK3B/HCK/HCLS1/HSPA1A/IKBKE/IQGAP2/LCP1/LDLRAD4/MSN/MTPN/NAV3/NCK1/NCK2/NCKAP1L/P2RY12/PAK1/PIEZO1/PLCG2/PLEK/PMEPA1/PREX1/PRKCD/PTK2B/RAC1/RACK1/RALB/RAP1B/RASA1/…	92
52	Microglia	GO:0002768	immune response-regulating cell surface receptor signaling pathway	75/1790	315/18722	5.92681e-14	6.68248e-12	4.60828e-12	APPL2/BAX/BCL2/BLNK/BTK/BTN2A1/C3AR1/C5AR1/CARD11/CD226/CD276/CD300A/CD81/CLEC7A/CMKLR1/CREBBP/CSK/EP300/ERMAP/EZR/FCER1G/FCGR1B/FER/FGR/FPR1/FYB1/HCK/HLA-A/HLA-DPB1/HLA-DQB1/HLA-DRB1/IKBKB/INPP5D/KLHL6/LAPTM5/LAT2/LCP2/LILRB1/LILRB4/LIMK1/LPXN/LYN/MALT1/MAP3K1/MAPK1/MEF2C/MNDA/NCKAP1L/NECTIN2/NFAM1/NFATC2/PAK1/PAK2/PIK3CD/PLCG2/PLCL2/PLSCR1/PRAM1/PRKCB/PRKCD/PRKCH/PRKD2/PTPN2/PTPRC/PTPRJ/RAB29/R…	75
53	Microglia	GO:0019221	cytokine-mediated signaling pathway	98/1790	472/18722	9.14404e-14	1.01154e-11	6.97563e-12	ACSL1/ADAM17/APPL2/AXL/CARD8/CASP1/CASP4/CASP8/CBL/CCR1/CD4/CD74/CEBPA/CMKLR1/CSF1R/CSF3R/CX3CR1/EBI3/FCER1G/FER/FOXO3/GAS6/HCK/HIF1A/HSPA1A/IFNAR1/IFNGR1/IFNGR2/IFNLR1/IKBKB/IKBKE/IL10RA/IL13RA1/IL15/IL15RA/IL17RA/IL18/IL1RAP/IL4R/IL6R/IL6ST/IRAK1/IRAK3/IRAK4/IRF3/IRF5/JAK1/JAK2/JAK3/KRAS/LAPTM5/LEPR/LILRB1/LILRB3/LILRB4/LIMS1/LRP8/MX1/NFKBIA/NLRC5/OAS1/OTULIN/PADI2/PARP14/PARP9/PDGFB/PPARG/PTK2…	98
54	Microglia	GO:0006898	receptor-mediated endocytosis	63/1790	244/18722	1.2659e-13	1.37444e-11	9.4782e-12	AAK1/ANKRD13D/AP2A2/APOC1/APOE/ARF1/ARHGAP27/ARRB1/ARRB2/B2M/BMP2K/C3/CAP1/CBL/CD14/CD2AP/CD81/CLEC9A/CLTC/CXCL16/DBNL/DNAJC13/DNM2/EPS15/EZR/FCER1G/FCHO2/FCHSD2/FLOT1/FNBP1L/GAK/GRB2/GRK2/GRK3/IGF2R/ITGAM/ITGAV/ITGB2/ITSN2/LILRB1/LILRB4/LMBR1L/LRP1/M6PR/MRC1/MSR1/NUMB/PICALM/PIKFYVE/PLCG2/PPT1/RAB31/RAC1/RIN3/SCARF1/SDCBP/SMAP1/SNCA/SORL1/STAB1/SYK/TBC1D5/TGFBR2	63
55	Microglia	GO:0002443	leukocyte mediated immunity	93/1790	440/18722	1.32177e-13	1.409e-11	9.71656e-12	ADAM17/ADGRE2/ARRB2/B2M/BCL6/BST2/BTK/C1QA/C1QB/C1QC/C1RL/C3/CBL/CD226/CD300A/CD74/CD81/CD84/CLEC7A/CORO1A/CRK/CTSC/CTSH/CX3CR1/DDX21/DDX58/FCER1G/FER/FES/FGR/GAB2/HAVCR2/HLA-A/HLA-B/HLA-DMB/HLA-DPA1/HLA-DPB1/HLA-DQB1/HLA-DRA/HLA-DRB1/HLA-E/HMOX1/IL18/IL4R/INPP5D/IRAK4/ITGAM/ITGB2/JAK3/KIF5B/LAT2/LGALS9/LILRB1/LILRB4/LYN/LYST/MALT1/MILR1/MR1/NCKAP1L/NECTIN2/NLRP3/PIK3CD/PIK3CG/PIK3R6/PLCG2/PLEKHM…	93
56	Microglia	GO:0110053	regulation of actin filament organization	68/1790	277/18722	1.88631e-13	1.97489e-11	1.3619e-11	ACTR2/ACTR3/ARAP1/ARF1/ARFGEF1/ARFIP1/ARHGAP18/ARHGAP6/ARHGEF10L/ARPC1B/ARPC2/BIN1/C9orf72/CAPZA1/CAPZA2/CAPZB/CORO1A/COTL1/CYFIP1/DBNL/EPS8/EVL/FCHSD2/FER/FHOD1/FMN1/GMFG/GPR65/GRB2/HCK/HCLS1/IQGAP2/LIMK1/MTPN/MTSS1/NCK1/NCK2/NCKAP1L/NRP1/PAK1/PAK2/PIK3R1/PLEK/PPFIA1/PPM1F/PREX1/PRKCD/PTK2B/PXN/RAC1/RASA1/RHOA/ROCK1/SCIN/SMAD3/SSH1/SSH2/SWAP70/TGFBR1/TMOD3/TMSB10/TMSB4X/TRIM27/TRIOBP/VASP/WAS/WA…	68
57	Microglia	GO:0022604	regulation of cell morphogenesis	73/1790	309/18722	1.95422e-13	2.0101e-11	1.38618e-11	ACTR2/AGO4/ARAP1/ARHGAP15/ARHGAP18/ARPC2/BRWD3/CALR/CAPZB/CASS4/CDC42SE1/CDC42SE2/CORO1A/CRK/CSF1R/CUX1/CYFIP1/DBNL/DNM2/EPB41/EPB41L3/EPS8/EZR/FBXW8/FES/FGD2/FGD3/FGD4/FGR/FMNL1/FMNL3/HCK/HEXB/ITGB2/ITSN2/LARP4/LIMD1/LIMS1/LRP8/LST1/MARK2/MSN/MYH9/NEDD4L/NEDD9/NRP1/PARVB/PDPN/PLEKHO1/PLXNB2/PLXNC1/PLXND1/PRAG1/PREX1/PRKDC/PRPF40A/PTK2B/RAC1/RASA1/RCC2/RHOA/RHOH/RHOQ/RREB1/SH3KBP1/SLC23A2/SMURF1/…	73
58	Microglia	GO:0002253	activation of immune response	83/1790	375/18722	2.04956e-13	2.07182e-11	1.42874e-11	A2M/APPL2/BAX/BCL2/BLNK/BTK/BTN2A1/C1QA/C1QB/C1QC/C1RL/C3/C3AR1/C5AR1/CARD11/CD226/CD276/CD300A/CD81/CGAS/CLEC7A/CMKLR1/CREBBP/CSK/EP300/ERMAP/EZR/FCER1G/FGR/FPR1/FYB1/HCK/HLA-A/HLA-DPB1/HLA-DQB1/HLA-DRB1/IFI16/IKBKB/INPP5D/KLHL6/LAPTM5/LAT2/LCP2/LILRB4/LIMK1/LPXN/LYN/MALT1/MAPK1/MEF2C/MNDA/NCKAP1L/NECTIN2/NFAM1/NFATC2/NLRC4/PAK1/PAK2/PIK3CD/PLCG2/PLCL2/PLSCR1/PRAM1/PRKCB/PRKCD/PRKCH/PRKD2/PRKDC/…	83
59	Microglia	GO:0042098	T cell proliferation	55/1790	199/18722	2.25546e-13	2.22785e-11	1.53634e-11	BAX/CARD11/CCDC88B/CCND3/CD276/CD81/CD86/CEBPB/CLECL1/CORO1A/CTNNB1/DOCK2/DOCK8/EBI3/HAVCR2/HLA-A/HLA-DMB/HLA-DPA1/HLA-DPB1/HLA-DRB1/HLA-E/IGF1/IL15/IL18/IL6ST/JAK3/LGALS9/LILRB1/LILRB4/LMBR1L/MAD1L1/MALT1/MSN/NCK1/NCK2/NCKAP1L/PDCD1LG2/PELI1/PIK3CG/PTPRC/RASAL3/RC3H1/RIPK2/RPS6/SASH3/SLC11A1/SOS1/SYK/TGFBR2/TMEM131L/TNFRSF1B/TNFSF13B/TNFSF8/VSIG4/VSIR	55
60	Microglia	GO:0032970	regulation of actin filament-based process	86/1790	396/18722	2.3083e-13	2.22785e-11	1.53634e-11	ABI3/ABL2/ACTR2/ACTR3/AKAP13/ARAP1/ARF1/ARFGEF1/ARFIP1/ARHGAP18/ARHGAP6/ARHGDIB/ARHGEF10L/ARPC1B/ARPC2/BIN1/BST2/C9orf72/CAMK2D/CAPZA1/CAPZA2/CAPZB/CD2AP/CORO1A/COTL1/CRK/CSF1R/CYFIP1/DBNL/EPS8/EVL/FCHSD2/FER/FES/FHOD1/FMN1/GMFG/GPR65/GRB2/HCK/HCLS1/IQGAP2/LIMK1/LRP1/MTPN/MTSS1/MYH9/NCK1/NCK2/NCKAP1L/NEB/NOTCH2/NRP1/PAK1/PAK2/PDPN/PIK3R1/PLEK/PPFIA1/PPM1F/PREX1/PRKCD/PTK2B/PXN/RAC1/RASA1/RHOA/RHO…	86
61	Microglia	GO:1903037	regulation of leukocyte cell-cell adhesion	77/1790	336/18722	2.31791e-13	2.22785e-11	1.53634e-11	ALOX5/AP3B1/B2M/BCL6/CARD11/CCDC88B/CD276/CD300A/CD4/CD74/CD81/CD83/CD86/CEBPB/CLECL1/CORO1A/CSK/DOCK8/EBI3/FGL2/FLOT2/HAVCR2/HLA-A/HLA-DMB/HLA-DPA1/HLA-DPB1/HLA-DQB1/HLA-DRA/HLA-DRB1/HLA-E/IGF1/IL15/IL18/IL4R/IL6ST/IRAK1/ITGB2/JAK3/LAPTM5/LGALS9/LILRB1/LILRB4/LOXL3/LYN/MAD1L1/MALT1/MAP3K8/NCK1/NCK2/NCKAP1L/NLRP3/PAG1/PDCD1LG2/PELI1/PIK3R6/PTAFR/PTPN2/PTPRC/RASAL3/RC3H1/RHOA/RHOH/RIPK2/RUNX1/SASH…	77
62	Microglia	GO:0002429	immune response-activating cell surface receptor signaling pathway	70/1790	291/18722	2.41282e-13	2.24546e-11	1.54848e-11	APPL2/BAX/BCL2/BLNK/BTK/BTN2A1/C3AR1/C5AR1/CARD11/CD226/CD276/CD300A/CD81/CLEC7A/CMKLR1/CREBBP/CSK/EP300/ERMAP/EZR/FCER1G/FGR/FPR1/FYB1/HCK/HLA-A/HLA-DPB1/HLA-DQB1/HLA-DRB1/IKBKB/INPP5D/KLHL6/LAPTM5/LAT2/LCP2/LILRB4/LIMK1/LPXN/LYN/MALT1/MAPK1/MEF2C/MNDA/NCKAP1L/NECTIN2/NFAM1/NFATC2/PAK1/PAK2/PIK3CD/PLCG2/PLCL2/PLSCR1/PRAM1/PRKCB/PRKCD/PRKCH/PRKD2/PTPN2/PTPRC/PTPRJ/RAB29/RAP1A/RC3H1/RIPK2/SYK/TEC/…	70
63	Microglia	GO:0002757	immune response-activating signal transduction	70/1790	291/18722	2.41282e-13	2.24546e-11	1.54848e-11	APPL2/BAX/BCL2/BLNK/BTK/BTN2A1/C3AR1/C5AR1/CARD11/CD226/CD276/CD300A/CD81/CLEC7A/CMKLR1/CREBBP/CSK/EP300/ERMAP/EZR/FCER1G/FGR/FPR1/FYB1/HCK/HLA-A/HLA-DPB1/HLA-DQB1/HLA-DRB1/IKBKB/INPP5D/KLHL6/LAPTM5/LAT2/LCP2/LILRB4/LIMK1/LPXN/LYN/MALT1/MAPK1/MEF2C/MNDA/NCKAP1L/NECTIN2/NFAM1/NFATC2/PAK1/PAK2/PIK3CD/PLCG2/PLCL2/PLSCR1/PRAM1/PRKCB/PRKCD/PRKCH/PRKD2/PTPN2/PTPRC/PTPRJ/RAB29/RAP1A/RC3H1/RIPK2/SYK/TEC/…	70
64	Microglia	GO:0043122	regulation of I-kappaB kinase/NF-kappaB signaling	63/1790	249/18722	3.41695e-13	3.13025e-11	2.15864e-11	AKAP13/ALPK1/ANKRD17/ASH1L/ATP2C1/BRD4/BST2/CARD11/CARD8/CASP1/CASP10/CASP8/CD4/CD74/CFLAR/CLEC7A/CTNNB1/DDX21/EDA/ESR1/HLA-DRB1/HMOX1/IKBKB/IKBKE/IRAK1/IRAK4/IRF3/LGALS9/LILRB4/LITAF/LTBR/MALT1/MAP3K14/MAP3K3/MTDH/NEK6/NOD1/PELI1/PELI2/PLCG2/PRKCB/REL/RHOA/RHOH/RIPK1/RIPK2/SLC20A1/STAT1/TAB2/TANK/TMEM106A/TNFRSF10B/TNFRSF1A/TRAF3/TREM2/TRIM14/TRIM22/TRIM25/TRIM27/TRIM38/USP10/WNT5A/ZFAND6	63
65	Microglia	GO:0002761	regulation of myeloid leukocyte differentiation	40/1790	120/18722	6.01203e-13	5.42285e-11	3.73963e-11	ACIN1/C1QC/CASP8/CCR1/CD4/CD74/CDK6/CEBPB/CREB1/CTNNB1/ESRRA/FBXW7/FES/FOS/HCLS1/HLA-DRB1/ID2/INPP5D/JUN/LILRB1/LILRB3/LILRB4/LYN/MAFB/NOTCH2/PIK3R1/PPARGC1B/PRKCA/PTPN2/RASSF2/RB1/RIPK1/RUNX1/TAL1/TGFB1/TREM2/TYROBP/UBASH3B/ZBTB46/ZFP36L1	40
66	Microglia	GO:0002275	myeloid cell activation involved in immune response	34/1790	91/18722	7.93281e-13	7.04698e-11	4.85964e-11	ADGRE2/BTK/CBL/CD300A/CD84/CX3CR1/DOCK2/FCER1G/FER/FES/FGR/GAB2/GRN/HAVCR2/HMOX1/IL4R/ITGAM/ITGB2/LAT2/LGALS9/LYN/MILR1/PIK3CD/PIK3CG/PLCG2/PRAM1/PTAFR/SBNO2/SNAP23/SPI1/SYK/TREM2/TYROBP/UNC13D	34
67	Microglia	GO:0008154	actin polymerization or depolymerization	57/1790	217/18722	8.56816e-13	7.49778e-11	5.17051e-11	ABI1/ACTR2/ACTR3/ARF1/ARFGEF1/ARFIP1/ARHGAP18/ARHGAP6/ARPC1B/ARPC2/BIN1/CAPZA1/CAPZA2/CAPZB/CORO1A/COTL1/CYFIP1/DBNL/EPS8/EVL/FCHSD2/FER/FMN1/GMFG/GRB2/HCK/HCLS1/IQGAP2/JAK2/MICAL1/MTPN/NCK1/NCK2/NCKAP1L/PLEK/PREX1/PRKCD/PSTPIP2/PTK2B/RAC1/RASA1/RHOA/SCIN/SSH1/SSH2/SWAP70/TMOD3/TMSB10/TMSB4X/TRIM27/TRIOBP/TTC17/VASP/WAS/WASF2/WDR1/WIPF1	57
68	Microglia	GO:0051090	regulation of DNA-binding transcription factor activity	91/1790	440/18722	9.0315e-13	7.78701e-11	5.36997e-11	ARRB1/ARRB2/BTK/CAMK1D/CARD11/CARD8/CFLAR/CLEC7A/CMKLR1/CTNNB1/CX3CR1/DAP/DDX58/EDA/EGLN1/EIF2AK2/ENPP1/EP300/ERC1/ESR1/FER/FLOT1/FLOT2/GAS6/HAVCR2/HCK/HCLS1/HDAC4/HMOX1/HSPA1A/ID2/IKBKB/IKBKE/IL18/IL1RAP/IRAK1/IRAK3/JAK2/KDM5A/KRAS/LGALS9/LPAR5/LRP8/MALT1/MTDH/MTPN/NFAM1/NFKBIA/NLRC4/NLRC5/NLRP3/NOD1/OTULIN/PARP10/PELI1/PIM1/PLCG2/PPARG/PPARGC1B/PRKCB/PRKCH/PRKD2/PRMT2/PTEN/RB1/RIPK1/RIPK2/RNF2/…	91
69	Microglia	GO:0043547	positive regulation of GTPase activity	63/1790	255/18722	1.0759e-12	9.142e-11	6.30437e-11	ABR/ADAP2/ARAP1/ARHGAP22/ARHGAP24/ARHGAP25/ARHGAP27/ARHGAP45/ARHGAP6/BCAR3/CCDC125/CRK/DENND1A/DOCK11/DOCK8/EVI5/GMIP/GPR65/GSK3B/LIMS1/NEDD9/NF1/PICALM/PIP5K1A/PREX1/PTK2B/RAB3GAP1/RABGAP1L/RACK1/RALGAPA2/RAP1A/RAP1GAP2/RAPGEF1/RAPGEF2/RASA1/RCC2/RGL3/RGS1/RGS10/RIC1/RSU1/SIPA1/SIPA1L2/SIPA1L3/SNX13/SNX18/SRGAP2/TBC1D1/TBC1D12/TBC1D14/TBC1D16/TBC1D22A/TBC1D2B/TBC1D30/TBC1D4/TBC1D5/TBC1D8/TBC1D9/…	63
70	Microglia	GO:0070665	positive regulation of leukocyte proliferation	45/1790	150/18722	1.50812e-12	1.26316e-10	8.7108e-11	BCL2/BCL6/BST2/CARD11/CCDC88B/CD276/CD74/CD81/CD86/CDKN1A/CLECL1/CORO1A/CSF1R/EBI3/EPHB2/GPR183/HAVCR2/HLA-A/HLA-DMB/HLA-DPA1/HLA-DPB1/HLA-E/IGF1/IL15/IL18/IL6ST/IRS2/JAK3/LGALS9/LYN/MAPK1/MEF2C/NCK1/NCK2/NCKAP1L/NFATC2/PDCD1LG2/PELI1/PTPRC/RASAL3/RIPK2/SASH3/SYK/TGFBR2/TNFSF13B	45
71	Microglia	GO:0051251	positive regulation of lymphocyte activation	79/1790	362/18722	1.69598e-12	1.40049e-10	9.65789e-11	AP3B1/AXL/B2M/BCL2/BCL6/BTK/CARD11/CCDC88B/CD276/CD4/CD74/CD81/CD83/CD86/CDKN1A/CLEC7A/CLECL1/CORO1A/CSK/DOCK8/EBI3/EPHB2/FLOT2/GAS6/GPR183/HAVCR2/HLA-A/HLA-DMB/HLA-DPA1/HLA-DPB1/HLA-DQB1/HLA-DRA/HLA-DRB1/HLA-E/IGF1/IL15/IL15RA/IL18/IL4R/IL6ST/INPP5D/IRS2/JAK3/LGALS9/LILRB1/LILRB4/LYN/MALT1/MAP3K8/MEF2C/NCK1/NCK2/NCKAP1L/NFATC2/NLRP3/PDCD1LG2/PELI1/PIK3R6/PRKDC/PTPRC/RASAL3/RHOA/RHOH/RIPK2/RUNX1/…	79
72	Microglia	GO:0031349	positive regulation of defense response	66/1790	278/18722	2.21543e-12	1.80404e-10	1.24408e-10	ABCC1/ALOX5AP/BTK/C3/CD226/CD81/CEBPA/CEBPB/CGAS/CLEC7A/CREBBP/CTSC/CYBA/EP300/GRN/HAVCR2/HCK/HLA-E/IFI16/IKBKB/IKBKE/IL15/IL16/IL17RA/IL18/IL6ST/IRF3/JAK2/LRRK2/LYN/MEF2C/MGST2/MNDA/NEAT1/NECTIN2/NFKBIA/NINJ1/NLRC4/NLRC5/NOD1/PAK1/PAK2/PARP9/PIK3CG/PLA2G7/PLCG2/PLSCR1/PRKDC/RIPK1/RIPK2/RPS19/SLC15A4/SNCA/SPI1/SYK/TLR10/TLR2/TLR7/TNFRSF11A/TNFRSF1A/TREM2/TYROBP/UBE2K/VAV1/WNT5A/XRCC5	66
73	Microglia	GO:0048872	homeostasis of number of cells	65/1790	272/18722	2.37611e-12	1.90153e-10	1.31131e-10	ACIN1/ADAM17/ADGRG1/AP3B1/AXL/B2M/BAX/BCL2/BCL6/CARD11/CD74/CDK6/CORO1A/CX3CR1/DOCK11/FOXO3/GPR183/HAMP/HCLS1/HIF1A/HMOX1/HSPA1A/ID2/IKZF1/INPP5D/JAK2/JAK3/KRAS/LGALS9/LYN/MAFB/MAPK14/MEF2C/MERTK/NCKAP1L/PIK3CD/PKN1/PRKDC/PTBP3/PTPN2/RASSF2/RB1/RC3H1/RCOR1/RPS19/RPS24/RPS6/SASH3/SH2B3/SKIL/SLC11A2/SLC15A4/SMAP1/SOS1/SP3/SPI1/SPNS2/STAT1/STAT3/TAL1/TMOD3/TNFSF13B/ZFP36/ZFP36L1/ZFX	65
74	Microglia	GO:0002444	myeloid leukocyte mediated immunity	35/1790	99/18722	2.40003e-12	1.90153e-10	1.31131e-10	ADAM17/ADGRE2/BTK/C3/CBL/CD300A/CD84/CX3CR1/DDX21/DDX58/FER/FES/FGR/GAB2/HLA-E/HMOX1/IL4R/IRAK4/ITGAM/ITGB2/LAT2/LGALS9/LYN/MILR1/PIK3CD/PIK3CG/PRAM1/PTAFR/SERPINB9/SNAP23/SPI1/SYK/TYROBP/UNC13D/WDR1	35
75	Microglia	GO:0009615	response to virus	79/1790	367/18722	3.55616e-12	2.77997e-10	1.91708e-10	ANKRD17/ARF1/ATG7/BAX/BCL2/BST2/CARD8/CDK6/CGAS/CLPB/DDIT4/DDX21/DDX58/DDX60/DNAJC3/EIF2AK2/FGL2/FGR/GBF1/GSDME/HIF1A/IFI16/IFI44/IFI44L/IFIH1/IFNAR1/IFNGR1/IFNGR2/IFNLR1/IKBKB/IKBKE/IL15/IL17RA/IRAK3/IRF2/IRF3/IRF5/ITGAX/LGALS8/LGALS9/LILRB1/LYST/MAP3K14/MAPK14/MLKL/MX1/MX2/NLRC5/NLRP1/NPC2/OAS1/PARP9/PLSCR1/PML/POU2F2/PTPRC/PUM1/PUM2/RNF135/RNF216/SAMHD1/SEC14L1/SETD2/SLFN11/SMAD3/STAT1/TLR2/TL…	79
76	Microglia	GO:0050777	negative regulation of immune response	52/1790	194/18722	3.69661e-12	2.85174e-10	1.96658e-10	A2M/ARRB2/BCL6/CD300A/CD84/CRK/FER/FGL2/FGR/GPX1/GRN/HAVCR2/HCK/HLA-A/HLA-B/HLA-DRB1/HLA-E/HMOX1/IFI16/IL4R/INPP5D/IRAK3/JAK3/LGALS9/LILRB1/LILRB4/LOXL3/LYN/MAPK14/NCKAP1L/NLRC5/OAS1/PARP14/PPARG/PTPN2/PTPRC/RC3H1/RHBDF2/RPS19/SAMHD1/SAMSN1/SEC14L1/SERPINB9/SMAD7/SPI1/STAT6/SYK/TREM2/TRIM27/USP15/VSIG4/YTHDF2	52
77	Microglia	GO:0002224	toll-like receptor signaling pathway	39/1790	121/18722	3.86869e-12	2.94573e-10	2.03139e-10	AP3B1/APPL2/ARRB2/BTK/CD14/CD300A/COLEC12/CTSS/CYBA/ESR1/FLOT1/GRAMD4/HAVCR2/IRAK1/IRAK3/IRAK4/IRF3/LY96/LYN/MAPKAPK2/MAPKAPK3/NFKBIA/NINJ1/OAS1/PELI1/PIK3AP1/PLCG2/RIPK2/RPS6KA3/SCIMP/SLC15A4/TLR1/TLR10/TLR2/TLR5/TLR7/TRAF3/TREM2/UNC93B1	39
78	Microglia	GO:0042113	B cell activation	74/1790	334/18722	3.97635e-12	2.98889e-10	2.06116e-10	ADAM17/ATM/BAX/BCL2/BCL6/BLNK/BST2/BTK/CARD11/CASP8/CD300A/CD74/CD81/CD86/CDKN1A/CMTM7/DCLRE1C/DOCK11/EP300/EPHB2/GON4L/GPR183/HDAC4/HDAC9/ID2/INPP5D/IRF8/IRS2/JAK3/KLF6/LAPTM5/LAT2/LYL1/LYN/MALT1/MEF2C/MNDA/NCKAP1L/NFAM1/NFATC2/NOTCH2/PELI1/PIK3CD/PIK3R1/PKN1/PLCG2/PLCL2/PRKCB/PRKCD/PRKDC/PTK2B/PTPN2/PTPRC/PTPRJ/RC3H1/SAMSN1/SASH3/SH3KBP1/SHLD1/SKAP2/SLC15A4/SP3/SPI1/ST3GAL1/STAT6/SWAP70/SYK/TGF…	74
79	Microglia	GO:0008360	regulation of cell shape	45/1790	154/18722	4.16473e-12	3.09086e-10	2.13148e-10	ARAP1/ARHGAP15/ARHGAP18/BRWD3/CDC42SE1/CDC42SE2/CORO1A/CRK/CSF1R/CYFIP1/EPB41/EPB41L3/EPS8/EZR/FES/FGD2/FGD3/FGD4/FGR/FMNL1/FMNL3/HCK/HEXB/ITGB2/LIMD1/LST1/MARK2/MSN/MYH9/PARVB/PDPN/PLEKHO1/PLXNB2/PLXNC1/PLXND1/PRAG1/PRPF40A/PTK2B/RAC1/RASA1/RHOA/RHOH/RHOQ/SH3KBP1/WDR1	45
80	Microglia	GO:0030041	actin filament polymerization	51/1790	190/18722	5.61503e-12	4.11511e-10	2.83781e-10	ACTR2/ACTR3/ARF1/ARFGEF1/ARFIP1/ARHGAP18/ARHGAP6/ARPC1B/ARPC2/BIN1/CAPZA1/CAPZA2/CAPZB/CORO1A/COTL1/CYFIP1/DBNL/EPS8/EVL/FCHSD2/FER/FMN1/GMFG/GRB2/HCK/HCLS1/IQGAP2/JAK2/MTPN/NCK1/NCK2/NCKAP1L/PREX1/PRKCD/PSTPIP2/PTK2B/RAC1/RASA1/RHOA/SCIN/SSH1/SSH2/TMOD3/TMSB10/TMSB4X/TRIM27/TRIOBP/TTC17/VASP/WAS/WASF2	51
81	Microglia	GO:0043299	leukocyte degranulation	29/1790	73/18722	6.34484e-12	4.59257e-10	3.16706e-10	ADGRE2/BTK/CBL/CD300A/CD84/CORO1A/FER/FES/FGR/GAB2/HCK/HMOX1/IL4R/ITGAM/ITGB2/LAT2/LGALS9/LYN/MILR1/NCKAP1L/PIK3CD/PIK3CG/PRAM1/PTAFR/RAB27A/SNAP23/SPI1/SYK/UNC13D	29
82	Microglia	GO:0031331	positive regulation of cellular catabolic process	87/1790	427/18722	6.73621e-12	4.81639e-10	3.32141e-10	ADAM9/APOE/ARIH1/ATF6/ATG7/BAX/BID/BTG2/C9orf72/CD81/CEBPA/CELF1/CHFR/COP1/CPEB3/CSNK1A1/CSNK1D/CTSC/DAGLB/DCP2/DISC1/EZR/FBXW7/FBXW8/FOXO3/GNAI3/GSK3B/HAMP/HERPUD1/HIF1A/HMOX1/HSPA1A/HTT/IGF1/IRS2/LAPTM5/LRP1/LRRK2/MLXIPL/MSN/MTDH/NFE2L2/NOD1/PABPC1/PAN3/PATL1/PIAS1/PLK3/PRKCD/PTEN/PTK2B/PTPN1/PTTG1IP/PUM1/RAB3GAP1/RACK1/RALB/RC3H1/RIPK2/RNF144B/RNF19B/ROCK1/SAMD4A/SESN3/SMAD7/SMURF1/SNCA/SPTLC2…	87
83	Microglia	GO:0002886	regulation of myeloid leukocyte mediated immunity	25/1790	56/18722	8.19641e-12	5.78983e-10	3.9927e-10	ADGRE2/BTK/C3/CD300A/CD84/CX3CR1/DDX21/DDX58/FER/FES/FGR/GAB2/HLA-E/HMOX1/IL4R/ITGAM/ITGB2/LGALS9/LYN/PRAM1/PTAFR/SPI1/SYK/TYROBP/UNC13D	25
84	Microglia	GO:0050866	negative regulation of cell activation	54/1790	210/18722	8.40965e-12	5.86974e-10	4.0478e-10	APOE/ATM/AXL/BCL6/BTK/CD300A/CD74/CD84/CD86/CEBPB/FER/FGL2/FGR/GRN/HAVCR2/HLA-DRB1/HMOX1/ID2/IL4R/INPP5D/JAK3/LAPTM5/LGALS9/LILRB1/LILRB4/LOXL3/LST1/LYN/MAD1L1/MERTK/MILR1/MNDA/NCKAP1L/PAG1/PDCD1LG2/PDGFB/PELI1/PKN1/PRKCD/PTPN2/PTPRC/RC3H1/RUNX1/SAMSN1/SH2B3/SMAD7/SOCS6/SPI1/TMEM131L/TREM2/TYROBP/UBASH3B/VSIG4/VSIR	54
85	Microglia	GO:0043123	positive regulation of I-kappaB kinase/NF-kappaB signaling	50/1790	186/18722	8.52711e-12	5.8817e-10	4.05605e-10	AKAP13/ALPK1/ANKRD17/ATP2C1/BRD4/BST2/CARD11/CASP1/CASP10/CASP8/CD4/CD74/CFLAR/CLEC7A/CTNNB1/DDX21/EDA/HLA-DRB1/HMOX1/IKBKB/IKBKE/IRAK1/IRAK4/IRF3/LGALS9/LITAF/LTBR/MALT1/MAP3K14/MAP3K3/MTDH/NEK6/NOD1/PELI1/PELI2/PRKCB/REL/RHOA/RIPK1/RIPK2/SLC20A1/TAB2/TMEM106A/TNFRSF10B/TNFRSF1A/TRIM14/TRIM22/TRIM25/TRIM27/TRIM38	50
86	Microglia	GO:0045639	positive regulation of myeloid cell differentiation	35/1790	103/18722	8.89362e-12	6.06318e-10	4.1812e-10	ACIN1/CASP8/CCR1/CD4/CD74/CREB1/FES/FOS/FOXO3/HCLS1/HIF1A/HLA-DRB1/HSPA1A/ID2/INPP5D/JUN/MAPK14/NCKAP1L/NOTCH2/PPARGC1B/PRKCA/PRKDC/RB1/RCOR1/RIPK1/RUNX1/SCIN/SMAP1/STAT1/STAT3/TAL1/TGFB1/TREM2/TYROBP/ZFP36L1	35
87	Microglia	GO:0030183	B cell differentiation	42/1790	141/18722	1.07781e-11	7.26348e-10	5.00894e-10	ADAM17/ATM/BAX/BCL2/BCL6/BLNK/BTK/CARD11/CMTM7/DCLRE1C/DOCK11/EP300/GON4L/GPR183/HDAC4/HDAC9/ID2/INPP5D/IRF8/JAK3/KLF6/LYL1/MALT1/NCKAP1L/NFAM1/NOTCH2/PIK3R1/PLCG2/PLCL2/PRKDC/PTK2B/PTPN2/PTPRC/PTPRJ/SP3/SPI1/ST3GAL1/SYK/TNFSF13B/XBP1/ZFP36L1/ZFP36L2	42
88	Microglia	GO:1902903	regulation of supramolecular fiber organization	80/1790	382/18722	1.13339e-11	7.55122e-10	5.20736e-10	ACTR2/ACTR3/AKAP13/APOE/ARAP1/ARF1/ARFGEF1/ARFIP1/ARHGAP18/ARHGAP6/ARHGEF10L/ARPC1B/ARPC2/BIN1/C9orf72/CAPZA1/CAPZA2/CAPZB/COLGALT1/CORO1A/COTL1/CYFIP1/DBNL/DYRK1A/EPS8/EVL/FCHSD2/FER/FES/FHOD1/FMN1/GMFG/GPR65/GPX1/GRB2/HCK/HCLS1/HSPA1A/IQGAP2/LIMK1/MAP1S/MTPN/MTSS1/NAV3/NCK1/NCK2/NCKAP1L/NRP1/PAK1/PAK2/PIK3R1/PLEK/PPFIA1/PPM1F/PREX1/PRKCD/PTK2B/PXN/RAC1/RASA1/RB1/RHOA/ROCK1/SCIN/SMAD3/SNCA/SSH1/…	80
89	Microglia	GO:0030832	regulation of actin filament length	50/1790	188/18722	1.30913e-11	8.62409e-10	5.94722e-10	ACTR2/ACTR3/ARF1/ARFGEF1/ARFIP1/ARHGAP18/ARPC1B/ARPC2/BIN1/CAPZA1/CAPZA2/CAPZB/CORO1A/COTL1/CYFIP1/DBNL/EPS8/EVL/FCHSD2/FER/FMN1/GMFG/GRB2/HCK/HCLS1/IQGAP2/MTPN/NCK1/NCK2/NCKAP1L/NEB/PLEK/PREX1/PRKCD/PTK2B/RASA1/RHOA/SCIN/SSH1/SSH2/SWAP70/TMOD3/TMSB10/TMSB4X/TRIM27/TRIOBP/VASP/WAS/WASF2/WDR1	50
90	Microglia	GO:0050671	positive regulation of lymphocyte proliferation	41/1790	137/18722	1.60446e-11	1.04521e-09	7.20785e-10	BCL2/BCL6/CARD11/CCDC88B/CD276/CD74/CD81/CD86/CDKN1A/CLECL1/CORO1A/EBI3/EPHB2/GPR183/HAVCR2/HLA-A/HLA-DMB/HLA-DPA1/HLA-DPB1/HLA-E/IGF1/IL15/IL18/IL6ST/IRS2/JAK3/LGALS9/MEF2C/NCK1/NCK2/NCKAP1L/NFATC2/PDCD1LG2/PELI1/PTPRC/RASAL3/RIPK2/SASH3/SYK/TGFBR2/TNFSF13B	41
91	Microglia	GO:0009896	positive regulation of catabolic process	95/1790	492/18722	1.78078e-11	1.14733e-09	7.91205e-10	ADAM9/APOE/ARIH1/ATF6/ATG7/BAX/BID/BTG2/C9orf72/CD81/CEBPA/CELF1/CHFR/COP1/CPEB3/CSNK1A1/CSNK1D/CTSC/DAGLB/DCP2/DISC1/EZR/FBXW7/FBXW8/FOXO3/GGA3/GNAI3/GSK3B/HAMP/HERPUD1/HIF1A/HMOX1/HSPA1A/HTT/IGF1/IRS2/LAPTM5/LPCAT1/LRP1/LRRK2/MLXIPL/MSN/MTDH/NEDD4L/NFE2L2/NOD1/PABPC1/PAN3/PATL1/PIAS1/PLK3/PRKCD/PTEN/PTK2B/PTPN1/PTTG1IP/PUM1/RAB3GAP1/RAB7A/RACK1/RALB/RC3H1/RIPK2/RNF144B/RNF19B/ROCK1/SAMD4A/SESN3…	95
92	Microglia	GO:0032946	positive regulation of mononuclear cell proliferation	41/1790	138/18722	2.07442e-11	1.31518e-09	9.06952e-10	BCL2/BCL6/CARD11/CCDC88B/CD276/CD74/CD81/CD86/CDKN1A/CLECL1/CORO1A/EBI3/EPHB2/GPR183/HAVCR2/HLA-A/HLA-DMB/HLA-DPA1/HLA-DPB1/HLA-E/IGF1/IL15/IL18/IL6ST/IRS2/JAK3/LGALS9/MEF2C/NCK1/NCK2/NCKAP1L/NFATC2/PDCD1LG2/PELI1/PTPRC/RASAL3/RIPK2/SASH3/SYK/TGFBR2/TNFSF13B	41
93	Microglia	GO:0071216	cellular response to biotic stimulus	59/1790	246/18722	2.08616e-11	1.31518e-09	9.06952e-10	ABCA1/ADAM9/APAF1/ATG10/AXL/BID/BTK/CARD8/CASP1/CD14/CD86/CEBPB/CLEC7A/CX3CR1/GSK3B/HAMP/HAVCR2/HCK/IL18/IRAK1/IRF3/IRF8/LILRB1/LITAF/LY86/LY96/LYN/MALT1/MAPK1/MAPK14/MEF2C/MRC1/MTDH/NFKBIA/NLRP3/PDCD1LG2/PLCG2/PPARD/PRKCA/PRPF8/PTAFR/RHOA/RIPK2/SBNO2/SCARB1/SCIMP/SIRPA/SPI1/SYK/TGFB1/TLR1/TLR2/TNFRSF1B/TREM2/TXNIP/UPF1/WNT5A/XBP1/ZFP36	59
94	Microglia	GO:0019882	antigen processing and presentation	35/1790	106/18722	2.25444e-11	1.40615e-09	9.69687e-10	AP3B1/ATG5/B2M/CALR/CD74/CTSH/CTSS/DNM2/ERAP1/ERAP2/FCER1G/FGL2/HLA-A/HLA-B/HLA-DMB/HLA-DPA1/HLA-DPB1/HLA-DQB1/HLA-DRA/HLA-DRB1/HLA-E/IKBKB/LGMN/MR1/NOD1/PIKFYVE/RAB10/RAB27A/RAB35/RAB8B/SLC11A1/TAPBP/TREM2/WAS/WDFY4	35
95	Microglia	GO:0045619	regulation of lymphocyte differentiation	47/1790	174/18722	2.98227e-11	1.84053e-09	1.26924e-09	AP3B1/AXL/BCL6/BTK/CARD11/CD74/CD83/CD86/FGL2/GAS6/HLA-DRA/HLA-DRB1/ID2/IL15/IL15RA/IL18/IL4R/INPP5D/JAK3/LGALS9/LILRB4/LOXL3/MALT1/NCKAP1L/NFAM1/NLRP3/PIK3R6/PRDM1/PRKDC/PTPN2/PTPRC/RC3H1/RHOA/RHOH/RIPK2/RUNX1/SASH3/SMAD7/SOS1/SYK/TGFBR2/TMEM131L/VSIR/XBP1/ZFP36L1/ZFP36L2/ZMIZ1	47
96	Microglia	GO:0002262	myeloid cell homeostasis	44/1790	157/18722	3.36326e-11	2.05404e-09	1.41648e-09	ACIN1/ADAM17/AXL/B2M/BAX/BCL6/CDK6/FOXO3/HAMP/HCLS1/HIF1A/HMOX1/HSPA1A/ID2/IKZF1/INPP5D/JAK2/JAK3/LYN/MAFB/MAPK14/MERTK/NCKAP1L/PIK3CD/PRKDC/PTBP3/PTPN2/RB1/RCOR1/RPS19/RPS24/RPS6/SH2B3/SLC11A2/SLC15A4/SMAP1/SP3/SPI1/STAT1/STAT3/TAL1/TMOD3/ZFP36/ZFP36L1	44
97	Microglia	GO:0008064	regulation of actin polymerization or depolymerization	49/1790	187/18722	3.73564e-11	2.25795e-09	1.55709e-09	ACTR2/ACTR3/ARF1/ARFGEF1/ARFIP1/ARHGAP18/ARPC1B/ARPC2/BIN1/CAPZA1/CAPZA2/CAPZB/CORO1A/COTL1/CYFIP1/DBNL/EPS8/EVL/FCHSD2/FER/FMN1/GMFG/GRB2/HCK/HCLS1/IQGAP2/MTPN/NCK1/NCK2/NCKAP1L/PLEK/PREX1/PRKCD/PTK2B/RASA1/RHOA/SCIN/SSH1/SSH2/SWAP70/TMOD3/TMSB10/TMSB4X/TRIM27/TRIOBP/VASP/WAS/WASF2/WDR1	49
98	Microglia	GO:0051092	positive regulation of NF-kappaB transcription factor activity	43/1790	152/18722	4.01549e-11	2.40233e-09	1.65666e-09	BTK/CARD11/CFLAR/CLEC7A/CX3CR1/EDA/EIF2AK2/EP300/ERC1/FER/FLOT1/FLOT2/HSPA1A/IKBKB/IL18/IL1RAP/IRAK1/IRAK3/KRAS/LGALS9/MALT1/MTDH/MTPN/NLRC4/NLRP3/NOD1/PLCG2/PRKCB/PRKCH/PRKD2/RIPK1/RIPK2/RPS6KA4/STAT3/TLR2/TNFRSF11A/TRAPPC9/TRIM14/TRIM22/TRIM25/TRIM27/TRIM38/WNT5A	43
99	Microglia	GO:0030833	regulation of actin filament polymerization	46/1790	171/18722	5.62468e-11	3.30192e-09	2.27702e-09	ACTR2/ACTR3/ARF1/ARFGEF1/ARFIP1/ARHGAP18/ARPC1B/ARPC2/BIN1/CAPZA1/CAPZA2/CAPZB/CORO1A/COTL1/CYFIP1/DBNL/EPS8/EVL/FCHSD2/FER/FMN1/GMFG/GRB2/HCK/HCLS1/IQGAP2/MTPN/NCK1/NCK2/NCKAP1L/PREX1/PRKCD/PTK2B/RASA1/RHOA/SCIN/SSH1/SSH2/TMOD3/TMSB10/TMSB4X/TRIM27/TRIOBP/VASP/WAS/WASF2	46
100	Microglia	GO:0046578	regulation of Ras protein signal transduction	49/1790	189/18722	5.6318e-11	3.30192e-09	2.27702e-09	ABCA1/ABL2/ADGRG1/AKAP13/APOE/ARFGEF1/ARHGAP24/ARHGDIB/ARRB1/BCL6/CBL/CCDC125/CDC42SE1/CDC42SE2/CRK/CUL3/CYTH3/CYTH4/DENND1A/DENND3/DENND4A/DENND4B/DENND4C/DNM2/EPHB2/EPS8/FLOT1/GBF1/GPR65/IGF1/IQSEC2/KRAS/LPAR6/MAPKAP1/MYO9B/NOTCH2/NRP1/PIK3CG/PRAG1/RAC1/RALGPS2/RASA1/RASA2/RASA3/RASAL3/RGL2/SHOC2/STARD13/TIMP2	49
101	Microglia	GO:0070997	neuron death	75/1790	361/18722	7.44515e-11	4.30623e-09	2.9696e-09	APOE/ARRB1/ARRB2/ATF4/ATG7/AXL/BAX/BCL2/BID/BTG2/C1QA/C5AR1/CASP8/CBL/CEBPB/CHMP4B/CORO1A/CREB1/CTNNB1/CTSZ/CX3CR1/DDIT4/DNAJC5/FBXW7/FGF20/FOS/FOXO3/GBE1/GPX1/GRID2/GRN/GSK3B/HDAC4/HIF1A/HMOX1/ITGAM/ITGB2/JAK2/JUN/KDM2B/KRAS/LGMN/LRP1/LRRK2/MAP3K5/MAX/MCL1/MEF2C/NAIP/NAMPT/NF1/NLRP1/NRP1/OXR1/PICALM/PPT1/PTK2B/RAB29/RACK1/RASA1/RB1/REL/RHOA/SLC23A2/SNCA/SORL1/SSH1/STAT3/TNFRSF1B/TREM2/TRPM2/TYRO…	75
102	Microglia	GO:0032535	regulation of cellular component size	78/1790	382/18722	7.49164e-11	4.30623e-09	2.9696e-09	ACTR2/ACTR3/ANO6/APOE/ARF1/ARFGEF1/ARFIP1/ARHGAP18/ARHGAP4/ARPC1B/ARPC2/BIN1/BMPR2/CAPZA1/CAPZA2/CAPZB/CORO1A/COTL1/CREB1/CYFIP1/DBNL/DISC1/DNM2/EPS8/EVL/EZR/FCHSD2/FER/FMN1/GMFG/GOLGA4/GRB2/GSK3B/HCK/HCLS1/IQGAP2/KCNMA1/LIMK1/LRP1/MSN/MTPN/NCK1/NCK2/NCKAP1L/NEB/NRP1/PAK1/PICALM/PLEK/PREX1/PRKCD/PTEN/PTK2B/RAC1/RAP1GAP2/RASA1/RHOA/RIN3/RPTOR/SCIN/SLC12A6/SLC12A7/SLC12A9/SPP1/SSH1/SSH2/SWAP70/TMOD…	78
103	Microglia	GO:0046631	alpha-beta T cell activation	43/1790	156/18722	1.00971e-10	5.74751e-09	3.96351e-09	AP3B1/BCL2/BCL6/CD300A/CD81/CD83/CD86/CRACR2A/DOCK2/EBI3/GPR183/HLA-A/HLA-DRA/HLA-DRB1/HLA-E/IL15/IL18/IL4R/IL6R/JAK3/LGALS9/LILRB1/LILRB4/LOXL3/MALT1/NCKAP1L/NLRP3/PRDM1/PTPRC/RASAL3/RC3H1/RHOA/RIPK2/RUNX1/SASH3/SMAD7/STAT3/STAT6/SYK/TGFBR2/TNFSF8/VSIR/WDFY4	43
104	Microglia	GO:0002833	positive regulation of response to biotic stimulus	45/1790	168/18722	1.05963e-10	5.97365e-09	4.11946e-09	ANKRD17/CD226/CGAS/CLEC7A/CREBBP/CYBA/DDX60/EP300/GRN/HAVCR2/HCK/HLA-DRB1/HLA-E/IFI16/IKBKB/IKBKE/IRF3/LY86/LY96/LYN/MNDA/MR1/NECTIN2/NLRC4/NLRC5/PAK1/PAK2/PARP9/PLCG2/PLSCR1/PRKCA/PRKDC/PUM1/PUM2/RPS19/SCIMP/SLC15A4/SPI1/SYK/TYROBP/UBE2K/USP15/VAV1/WNT5A/XRCC5	45
105	Microglia	GO:0045576	mast cell activation	25/1790	62/18722	1.22741e-10	6.8536e-09	4.72628e-09	ADGRE2/BTK/CBL/CD226/CD300A/CD84/FER/FES/FGR/GAB2/HMOX1/IL4R/LAT2/LCP2/LGALS9/LYN/MILR1/NECTIN2/PIK3CD/PIK3CG/PLSCR1/RHOH/SNAP23/SYK/UNC13D	25
106	Microglia	GO:0002695	negative regulation of leukocyte activation	48/1790	187/18722	1.2837e-10	7.10033e-09	4.89643e-09	ATM/AXL/BCL6/BTK/CD300A/CD74/CD84/CD86/CEBPB/FER/FGL2/FGR/GRN/HAVCR2/HLA-DRB1/HMOX1/ID2/IL4R/INPP5D/JAK3/LAPTM5/LGALS9/LILRB1/LILRB4/LOXL3/LST1/LYN/MAD1L1/MERTK/MILR1/MNDA/NCKAP1L/PAG1/PDCD1LG2/PELI1/PKN1/PTPN2/PTPRC/RC3H1/RUNX1/SAMSN1/SMAD7/SOCS6/SPI1/TMEM131L/TYROBP/VSIG4/VSIR	48
107	Microglia	GO:0031532	actin cytoskeleton reorganization	34/1790	107/18722	1.41764e-10	7.7679e-09	5.35679e-09	ABI3/ABL2/ARAP1/ARHGDIB/ATP2C1/CASS4/CD2AP/CSF1R/DTNBP1/EPS8/EZR/FER/FES/GMFG/GPR65/GRB2/HCK/HCLS1/IQGAP2/MYH9/NEDD9/NOTCH2/NRP1/PAK1/PARVB/PARVG/PIP5K1A/PLEC/PLEK/PTK2B/PTPN1/RAP2A/RHOA/TRPM2	34
108	Microglia	GO:0034101	erythrocyte homeostasis	38/1790	129/18722	1.47517e-10	8.00828e-09	5.52256e-09	ACIN1/AXL/B2M/BCL6/CDK6/FOXO3/HCLS1/HIF1A/HMOX1/HSPA1A/ID2/IKZF1/INPP5D/JAK2/JAK3/LYN/MAFB/MAPK14/NCKAP1L/PRKDC/PTBP3/PTPN2/RB1/RCOR1/RPS19/RPS24/RPS6/SH2B3/SLC11A2/SMAP1/SP3/SPI1/STAT1/STAT3/TAL1/TMOD3/ZFP36/ZFP36L1	38
109	Microglia	GO:0002285	lymphocyte activation involved in immune response	49/1790	194/18722	1.52247e-10	8.18923e-09	5.64734e-09	APBB1IP/BCL6/CD74/CD81/CD86/CORO1A/CRACR2A/DOCK11/FCER1G/FGL2/GPR183/HAVCR2/HLA-DMB/HLA-DRA/HLA-DRB1/IL18/IL4R/IL6R/IRF8/ITGAL/JAK3/LCP1/LGALS9/LILRB1/LOXL3/MALT1/NCKAP1L/NLRP3/NOTCH2/PLCG2/PLCL2/PTK2B/PTPRC/RAB27A/RC3H1/RIPK2/RPS6/SHLD1/SLC11A1/SLC15A4/SMAD7/SPI1/ST3GAL1/STAT3/STAT6/SWAP70/TGFB1/UNC13D/XBP1	49
110	Microglia	GO:1901214	regulation of neuron death	68/1790	319/18722	1.78866e-10	9.53355e-09	6.57439e-09	APOE/ARRB1/ARRB2/ATF4/ATG7/AXL/BAX/BCL2/BTG2/C1QA/C5AR1/CASP8/CBL/CEBPB/CHMP4B/CORO1A/CREB1/CTNNB1/CTSZ/CX3CR1/DDIT4/DNAJC5/FBXW7/FGF20/FOS/FOXO3/GBE1/GRID2/GRN/GSK3B/HDAC4/HIF1A/HMOX1/ITGAM/ITGB2/JAK2/JUN/KDM2B/KRAS/LGMN/LRP1/LRRK2/MAP3K5/MCL1/MEF2C/NAIP/NF1/NRP1/OXR1/PICALM/PPT1/PTK2B/RAB29/RACK1/RASA1/REL/RHOA/SLC23A2/SNCA/SORL1/SSH1/STAT3/TNFRSF1B/TREM2/TRPM2/TYROBP/VPS35/WNT5A	68
111	Microglia	GO:0002819	regulation of adaptive immune response	47/1790	183/18722	1.95508e-10	1.03267e-08	7.12134e-09	ADCY7/B2M/BCL6/BTK/C3/CD226/CD4/CD81/CLEC7A/HAVCR2/HLA-A/HLA-B/HLA-DRA/HLA-DRB1/HLA-E/IL18/IL4R/IL6ST/JAK3/LILRB1/LILRB4/LOXL3/MALT1/MEF2C/MR1/NCKAP1L/NECTIN2/NLRP3/PKN1/PLA2G4A/PTPRC/RC3H1/RIPK2/SAMSN1/SASH3/SHLD1/SLC11A1/SLC15A4/SMAD7/STAT6/STX7/TGFB1/TNFRSF1B/TNFSF13B/TREM2/TRIM27/WAS	47
112	Microglia	GO:0042129	regulation of T cell proliferation	45/1790	171/18722	2.0003e-10	1.04712e-08	7.22102e-09	CARD11/CCDC88B/CD276/CD81/CD86/CEBPB/CLECL1/CORO1A/CTNNB1/EBI3/HAVCR2/HLA-A/HLA-DMB/HLA-DPA1/HLA-DPB1/HLA-DRB1/HLA-E/IGF1/IL15/IL18/IL6ST/JAK3/LGALS9/LILRB1/LILRB4/MAD1L1/NCK1/NCK2/NCKAP1L/PDCD1LG2/PELI1/PTPRC/RASAL3/RC3H1/RIPK2/SASH3/SOS1/SYK/TGFBR2/TMEM131L/TNFRSF1B/TNFSF13B/TNFSF8/VSIG4/VSIR	45
113	Microglia	GO:0046777	protein autophosphorylation	54/1790	227/18722	2.03684e-10	1.05681e-08	7.28785e-09	AAK1/ATM/ATR/BTK/CAMK2D/CHEK2/CSF1R/CSK/CSNK1G2/DYRK1A/EIF2AK2/ENG/ENPP1/FER/FES/FGR/FLT1/GRK5/GSK3B/HCK/IRAK1/IRAK3/JAK2/LRRK2/LYN/MAP3K3/MAPKAPK2/MAPKAPK3/MARK2/MKNK1/MOB1B/NEK10/NEK6/PAK1/PAK2/PDGFB/PDGFC/PIKFYVE/PIM1/PRKD2/PRKX/PTK2B/PTPRC/RAP2A/RASSF2/RIPK1/SMG1/STK10/STK17B/STK24/STK4/SYK/TAOK3/TEC	54
114	Microglia	GO:0051091	positive regulation of DNA-binding transcription factor activity	59/1790	260/18722	2.22758e-10	1.14564e-08	7.90041e-09	BTK/CAMK1D/CARD11/CFLAR/CLEC7A/CTNNB1/CX3CR1/DDX58/EDA/EIF2AK2/EP300/ERC1/ESR1/FER/FLOT1/FLOT2/HCLS1/HDAC4/HSPA1A/IKBKB/IKBKE/IL18/IL1RAP/IRAK1/IRAK3/JAK2/KRAS/LGALS9/LPAR5/LRP8/MALT1/MTDH/MTPN/NFAM1/NLRC4/NLRP3/NOD1/PLCG2/PPARG/PPARGC1B/PRKCB/PRKCH/PRKD2/PTEN/RIPK1/RIPK2/RPS6KA4/SMAD3/STAT3/STK3/TLR2/TNFRSF11A/TRAPPC9/TRIM14/TRIM22/TRIM25/TRIM27/TRIM38/WNT5A	59
115	Microglia	GO:0002237	response to molecule of bacterial origin	74/1790	363/18722	2.48628e-10	1.26757e-08	8.74123e-09	ABCA1/ADAM17/ADAM9/AXL/B2M/C5AR1/CARD8/CASP1/CASP8/CD14/CD86/CEBPB/CX3CR1/FER/FOS/HAMP/HAVCR2/HCK/IFNAR1/IL10RA/IL18/IRAK1/IRAK3/IRF3/IRF5/IRF8/JAK2/JUN/LGALS9/LILRB1/LITAF/LY86/LY96/LYN/MALT1/MAPK1/MAPK14/MAPKAPK2/MAPKAPK3/MEF2C/MGST2/MRC1/MTDH/NFKBIA/NLRP3/PDCD1LG2/PELI1/PLCG2/PPARD/PRKCA/PRPF8/PTAFR/RHOA/RIPK2/RPS6KA3/SBNO2/SCARB1/SCIMP/SIRPA/SLC11A1/SMAD6/SNCA/SPI1/TAB2/TGFB1/TLR1/TLR2/TNFRSF…	74
116	Microglia	GO:0045621	positive regulation of lymphocyte differentiation	33/1790	104/18722	2.74915e-10	1.37287e-08	9.46741e-09	AP3B1/AXL/BCL6/BTK/CD74/CD83/CD86/GAS6/HLA-DRA/HLA-DRB1/IL15/IL15RA/IL18/IL4R/INPP5D/LGALS9/LILRB4/MALT1/NCKAP1L/NLRP3/PIK3R6/PRKDC/PTPRC/RHOA/RHOH/RIPK2/RUNX1/SASH3/SYK/TGFBR2/VSIR/XBP1/ZMIZ1	33
117	Microglia	GO:0046634	regulation of alpha-beta T cell activation	33/1790	104/18722	2.74915e-10	1.37287e-08	9.46741e-09	AP3B1/BCL6/CD300A/CD81/CD83/CD86/EBI3/HLA-A/HLA-DRA/HLA-DRB1/HLA-E/IL18/IL4R/JAK3/LGALS9/LILRB1/LILRB4/LOXL3/MALT1/NCKAP1L/NLRP3/PRDM1/PTPRC/RASAL3/RC3H1/RHOA/RIPK2/RUNX1/SASH3/SMAD7/SYK/TGFBR2/VSIR	33
118	Microglia	GO:0030888	regulation of B cell proliferation	25/1790	64/18722	2.76307e-10	1.37287e-08	9.46741e-09	ATM/BCL2/BCL6/BTK/CARD11/CD300A/CD74/CD81/CDKN1A/EPHB2/GPR183/INPP5D/IRS2/LYN/MEF2C/MNDA/NCKAP1L/NFATC2/PELI1/PKN1/PTPRC/RC3H1/SASH3/TNFSF13B/TYROBP	25
119	Microglia	GO:0032496	response to lipopolysaccharide	71/1790	343/18722	2.8335e-10	1.39604e-08	9.62714e-09	ABCA1/ADAM17/ADAM9/AXL/C5AR1/CARD8/CASP1/CASP8/CD14/CD86/CEBPB/CX3CR1/FER/FOS/HAMP/HAVCR2/HCK/IFNAR1/IL10RA/IL18/IRAK1/IRAK3/IRF3/IRF8/JAK2/JUN/LGALS9/LILRB1/LITAF/LY86/LY96/LYN/MALT1/MAPK1/MAPK14/MAPKAPK2/MAPKAPK3/MEF2C/MGST2/MRC1/MTDH/NFKBIA/NLRP3/PDCD1LG2/PELI1/PLCG2/PPARD/PRKCA/PRPF8/PTAFR/RHOA/RIPK2/RPS6KA3/SBNO2/SCARB1/SCIMP/SIRPA/SLC11A1/SMAD6/SNCA/SPI1/TAB2/TGFB1/TLR2/TNFRSF11A/TNFRSF1B/T…	71
120	Microglia	GO:0090630	activation of GTPase activity	35/1790	115/18722	2.89661e-10	1.41523e-08	9.75954e-09	ABR/ARHGAP22/ARHGAP24/ARHGAP25/ARHGAP45/CCDC125/CRK/EVI5/GMIP/GPR65/NEDD9/PIP5K1A/PTK2B/RABGAP1L/RALGAPA2/RAP1GAP2/RCC2/SIPA1/SIPA1L2/SIPA1L3/TBC1D1/TBC1D12/TBC1D14/TBC1D16/TBC1D22A/TBC1D2B/TBC1D30/TBC1D4/TBC1D5/TBC1D8/TBC1D9/TBC1D9B/TBCK/USP6NL/WNT5A	35
121	Microglia	GO:0050727	regulation of inflammatory response	77/1790	386/18722	3.1314e-10	1.51731e-08	1.04634e-08	ABCC1/ABHD12/AKNA/ALOX5/ALOX5AP/AOAH/APOE/ASH1L/BCL6/BRD4/BTK/C3/CASP1/CASP4/CD81/CEBPA/CEBPB/CELF1/CTSC/DAGLB/ESR1/FGR/GPX1/GRN/HAMP/HCK/HLA-DRB1/HLA-E/IGF1/IL15/IL16/IL17RA/IL18/IL6ST/IRF3/JAK2/LRRK2/LYN/MAPK14/MCPH1/MGST2/NEAT1/NFKBIA/NINJ1/NLRP1/NLRP3/OTULIN/PIK3AP1/PIK3CG/PLA2G7/PLCG2/PPARD/PPARG/PRKCD/PTPN2/PTPRC/RB1/RHBDF2/RIPK1/RPS19/SBNO2/SIGLEC10/SIRPA/SMAD3/SNCA/SYK/TLR10/TLR2/TLR7/TMS…	77
122	Microglia	GO:0030595	leukocyte chemotaxis	54/1790	230/18722	3.42383e-10	1.6454e-08	1.13468e-08	ADAM10/ADAM17/ADGRE2/ALOX5/ANO6/C3AR1/C5AR1/CALR/CAMK1D/CCR1/CD74/CMKLR1/CORO1A/CSF1R/CSF3R/CX3CR1/CXCL16/DUSP1/FCER1G/FLT1/GAS6/GBF1/GPR183/HRH1/IL16/IL6R/ITGB2/LGALS9/LGMN/LYN/LYST/MAPK1/NCKAP1L/NINJ1/PADI2/PDGFB/PIK3CD/PIK3CG/PIKFYVE/PLA2G7/PLEC/PREX1/PTK2B/RAC1/RIN3/RPS19/SLC8B1/SPI1/SWAP70/SYK/TNFRSF11A/TRPM2/VAV1/WNT5A	54
123	Microglia	GO:0010506	regulation of autophagy	67/1790	317/18722	3.5695e-10	1.70146e-08	1.17334e-08	ABL2/ATF6/ATG7/ATM/ATP6V0E1/ATP6V1B2/ATP6V1C1/BCL2/BID/C9orf72/CASP1/CHMP4B/CLEC16A/DAP/DCAF12/DRAM1/DRAM2/EP300/EXOC4/FBXW7/FEZ2/FOXO3/GNAI3/GSK3B/HIF1A/HMOX1/HTT/IFI16/IL10RA/ITPR1/LEPR/LRRK2/MCL1/MTDH/MTMR3/MTMR8/NAMPT/NOD1/PLK3/PSAP/RAB3GAP1/RALB/RIPK2/ROCK1/RPTOR/SESN3/SMG1/SNCA/SNX5/SPTLC2/STAT3/TAB2/TBC1D14/TMEM39A/TPCN1/TREM2/TRIM14/TRIM22/TRIM27/TRIM38/USP10/USP36/UVRAG/VPS13C/VPS13D/VPS…	67
124	Microglia	GO:0033674	positive regulation of kinase activity	88/1790	467/18722	3.67535e-10	1.73641e-08	1.19744e-08	ABI1/ACSL1/ADAM17/ADAM9/AKAP13/AXL/BMPR2/CAB39/CACUL1/CAMKK1/CASS4/CCND1/CCND3/CCNY/CD300A/CD4/CD74/CD81/CD86/CDKN1A/CSF1R/CSK/EPHB2/FAM20A/FBXW7/FCGR1A/FGD2/FGR/FLT1/GAS6/HLA-DRB1/IGF1/IL18/IL6R/IRAK1/JAK2/KRAS/LCP2/LRP8/LRRK2/LYN/MALT1/MAP2K1/MAP3K5/MARK2/MERTK/MMD/MOB1B/NCKAP1L/NEDD9/NEK10/P2RY12/PAK1/PAK2/PDGFB/PDGFC/PIK3CG/PIK3R5/PIK3R6/PRKAG2/PRKCD/PTK2B/PTPN1/PTPRC/RALB/RANBP2/RAP1A/RAPGEF…	88
125	Microglia	GO:1901653	cellular response to peptide	73/1790	359/18722	3.70206e-10	1.73641e-08	1.19744e-08	ABCC1/AKR1B1/APPL2/BCAR3/CACNA1A/CASP4/CCND3/CFLAR/CREB1/CRK/CSK/CYBA/CYFIP1/DENND4C/ENPP1/ESRRA/FER/FOXO3/GNAI2/GRB2/GSK3B/HDAC9/IGF1/INSIG2/IRS2/JAK2/JAK3/KLF3/LGMN/LPIN2/LRP1/LYN/MAX/NAMPT/NCK1/NFE2L2/NOD1/PAK1/PDE3B/PID1/PIK3R1/PKM/PPARG/PRKCB/PRKCD/PRKDC/PTEN/PTPN1/PTPN2/PTPRE/PXN/RAB10/RAB12/RAB31/RAB8B/RAP1B/RHOQ/RIPK2/ROCK1/RPL23/SESN3/SNX5/SORL1/STAT1/STAT3/STAT5A/STAT6/TBC1D4/TREM2/XBP1…	73
126	Microglia	GO:0016482	cytosolic transport	44/1790	168/18722	3.74536e-10	1.74278e-08	1.20183e-08	ACTR2/ANKFY1/ARFIP1/CCDC91/CLTC/CORO1A/DNAJC13/DOP1B/EPS15/ERC1/EVI5/EZR/GAK/GBF1/GCC2/HEATR5B/KIF16B/KIF5B/LAPTM5/LRRK2/MAP2K1/MAPK1/MSN/PIKFYVE/RAB29/RAB7A/RIC1/SNX2/SNX5/SORL1/STX6/STX8/TANC2/TBC1D14/TBC1D5/TMEM87B/TRIM27/VPS13C/VPS29/VPS35/VTI1A/WDR81/WDR91/WIPI1	44
127	Microglia	GO:0042116	macrophage activation	33/1790	106/18722	4.81149e-10	2.22124e-08	1.53178e-08	C1QA/C5AR1/CD74/CD84/CD93/CEBPA/CTSC/CX3CR1/GRN/HAMP/HAVCR2/IFNGR1/IFNGR2/IL4R/ITGAM/ITGB2/JAK2/LRRK2/NAMPT/PLA2G4A/PLCG2/PTPRC/SBNO2/SLC11A1/SNCA/SYK/TLR1/TLR2/TMEM106A/TREM2/TYROBP/VSIG4/WNT5A	33
128	Microglia	GO:0045936	negative regulation of phosphate metabolic process	84/1790	441/18722	5.37983e-10	2.46421e-08	1.69933e-08	AIDA/ANKLE2/APOC1/APOE/ARRB1/ARRB2/BAX/BOD1L1/C9orf72/CBL/CD300A/CDKN1A/CEBPA/CSK/DDIT4/DNAJC3/DTNBP1/DUSP1/DUSP22/ENG/ENPP1/EPHB2/GGNBP2/GNAI2/GNAQ/GSK3B/HDAC4/HIPK3/IKBKB/IRAK3/IRS2/LDLRAD4/LILRB4/LPCAT1/LRP1/LRRK1/LRRK2/LYN/MGAT5/MICAL1/MLXIPL/NCK1/NCK2/NCKAP1L/NF1/PAK2/PARP14/PDGFB/PID1/PIK3IP1/PKN1/PLEC/PLEK/PMEPA1/PPARG/PPM1F/PRKAG2/PRKCD/PRKDC/PTEN/PTPN1/PTPN2/PTPRC/PTPRJ/RACK1/RASSF2/RB1/…	84
129	Microglia	GO:0002718	regulation of cytokine production involved in immune response	31/1790	96/18722	5.81781e-10	2.64417e-08	1.82344e-08	ATG5/B2M/BCL6/BST2/BTK/CD226/CD74/CD81/CLEC7A/DDX21/DDX58/HK1/HLA-A/HLA-E/HMOX1/IL18/IRAK3/JAK3/LAPTM5/LILRB1/LILRB4/MALT1/NLRP3/PLCG2/SASH3/SCIMP/SLC7A5/SMAD7/TGFB1/TNFRSF1B/WNT5A	31
130	Microglia	GO:0050766	positive regulation of phagocytosis	25/1790	66/18722	5.98086e-10	2.69737e-08	1.86012e-08	ANO6/APPL2/C3/CALR/CAMK1D/CLEC7A/CYBA/DNM2/DOCK2/FCER1G/GAS6/IL15/IL15RA/LRP1/MERTK/NCKAP1L/PLCG2/PTPRC/PTPRJ/RAB27A/RAB31/RAP1A/SIRPA/SLC11A1/TREM2	25
131	Microglia	GO:0010563	negative regulation of phosphorus metabolic process	84/1790	442/18722	6.03497e-10	2.701e-08	1.86262e-08	AIDA/ANKLE2/APOC1/APOE/ARRB1/ARRB2/BAX/BOD1L1/C9orf72/CBL/CD300A/CDKN1A/CEBPA/CSK/DDIT4/DNAJC3/DTNBP1/DUSP1/DUSP22/ENG/ENPP1/EPHB2/GGNBP2/GNAI2/GNAQ/GSK3B/HDAC4/HIPK3/IKBKB/IRAK3/IRS2/LDLRAD4/LILRB4/LPCAT1/LRP1/LRRK1/LRRK2/LYN/MGAT5/MICAL1/MLXIPL/NCK1/NCK2/NCKAP1L/NF1/PAK2/PARP14/PDGFB/PID1/PIK3IP1/PKN1/PLEC/PLEK/PMEPA1/PPARG/PPM1F/PRKAG2/PRKCD/PRKDC/PTEN/PTPN1/PTPN2/PTPRC/PTPRJ/RACK1/RASSF2/RB1/…	84
132	Microglia	GO:1903557	positive regulation of tumor necrosis factor superfamily cytokine production	33/1790	107/18722	6.32496e-10	2.80934e-08	1.93733e-08	CD14/CD84/CD86/CLEC7A/CYBA/DDX58/EPHB2/HAVCR2/HLA-E/IFIH1/IFNGR1/JAK2/LGALS9/LRRK2/LY96/MAPKAPK2/NOD1/OAS1/PIK3R1/PLCG2/PTAFR/PTPRC/PTPRJ/RIPK1/RIPK2/SASH3/STAT3/SYK/TLR1/TLR2/TMEM106A/TYROBP/WNT5A	33
133	Microglia	GO:0060760	positive regulation of response to cytokine stimulus	23/1790	57/18722	6.64483e-10	2.92922e-08	2.02001e-08	ADAM17/AXL/CASP1/CASP4/CD74/DDX58/GAS6/HIF1A/HSPA1A/IFIH1/IKBKE/IRF3/LAPTM5/NLRC5/PARP14/PARP9/RIPK1/RIPK2/TLR2/TREM2/TRIM44/UBE2K/WNT5A	23
134	Microglia	GO:0018212	peptidyl-tyrosine modification	75/1790	378/18722	6.8678e-10	3.00492e-08	2.07221e-08	ABI1/ABL2/ADAM17/ARRB2/AXL/BAZ1B/BTK/CASS4/CBL/CD300A/CD4/CD74/CD81/CLEC7A/CSF1R/CSK/DUSP22/DYRK1A/EHD4/EIF2AK2/EPHB2/FBXW7/FCGR1A/FER/FES/FGR/FLT1/GAS6/GGNBP2/HCK/HCLS1/HIPK3/IGF1/IL15/IL18/IL6R/IL6ST/ITGA5/ITGB2/JAK1/JAK2/JAK3/LILRB4/LRP8/LRRK1/LYN/MAP2K1/MERTK/NCK2/NEDD9/NRP1/PAK2/PARP14/PARP9/PDGFB/PDGFC/PECAM1/PLCG2/PRKCD/PTK2B/PTPN1/PTPN2/PTPRC/PTPRJ/RACK1/RIPK2/SAMSN1/SH2B3/SYK/TEC/TGFB1/T…	75
135	Microglia	GO:0042060	wound healing	81/1790	422/18722	7.51944e-10	3.26567e-08	2.25202e-08	ACTB/ADAM17/ALOX5/ANO6/ANXA5/AP3B1/APOE/ARFGEF1/ARHGAP24/AXL/B4GALT1/CDKN1A/CFLAR/CLEC7A/CRK/DGKA/DTNBP1/ELK3/ENTPD1/EPHB2/F13A1/FCER1G/FERMT3/GAS6/GNAQ/GNAS/GPX1/HIF1A/HMOX1/HPSE/IGF1/IL6ST/ITGA5/ITGA9/JAK2/LYN/MAP3K5/MAPK14/MERTK/MRTFA/MYH9/MYOF/NF1/NFE2L2/NOTCH2/P2RY12/PABPC4/PAK1/PDGFB/PDPN/PIK3CG/PLA2G4A/PLAUR/PLCG2/PLEC/PLEK/PLSCR1/PPARD/PRKCA/PRKCD/PROS1/PTEN/RAB27A/RHOA/RREB1/SCARB1/SH2B3…	81
136	Microglia	GO:0016032	viral process	80/1790	415/18722	7.7604e-10	3.34513e-08	2.30682e-08	ANO6/APOE/ATG16L2/ATG5/ATG7/AXL/BCL2/BST2/CD4/CD74/CD81/CD86/CHD1/CHMP4B/CIITA/CLEC5A/CTBP2/CTSB/DDX5/DEK/EIF2AK2/EIF3A/EP300/EPS15/FAM111A/GALNT1/GAS6/GRK2/GSK3B/HLA-DRB1/HSPA1A/IFI16/IFIH1/IGF2R/ITGA5/ITGAV/ITGB5/JUN/KPNA6/LGALS9/MGAT1/MGAT4A/MGAT5/MRC1/MX1/NECTIN2/NRP1/OAS1/PABPC1/PARP10/PARP9/PIKFYVE/PKN2/PLSCR1/PML/PTBP1/RAB1A/RAB29/RAB7A/SCARB1/SELPLG/ST3GAL1/ST6GAL1/ST6GALNAC3/STAT1/STOM/T…	80
137	Microglia	GO:0048002	antigen processing and presentation of peptide antigen	24/1790	62/18722	7.81653e-10	3.34513e-08	2.30682e-08	B2M/CALR/CD74/CTSS/DNM2/ERAP1/ERAP2/FCER1G/HLA-A/HLA-B/HLA-DMB/HLA-DPA1/HLA-DPB1/HLA-DQB1/HLA-DRA/HLA-DRB1/HLA-E/IKBKB/LGMN/MR1/PIKFYVE/SLC11A1/TAPBP/TREM2	24
138	Microglia	GO:0060326	cell chemotaxis	65/1790	310/18722	9.22361e-10	3.9187e-08	2.70236e-08	ABCC1/ADAM10/ADAM17/ADGRE2/ALOX5/ANO6/ARRB2/BIN2/C3AR1/C5AR1/CALR/CAMK1D/CCR1/CD74/CMKLR1/CORO1A/CRK/CSF1R/CSF3R/CX3CR1/CXCL16/DOCK4/DUSP1/FCER1G/FLT1/GAS6/GBF1/GPR183/HRH1/IL16/IL6R/ITGB2/LGALS9/LGMN/LYN/LYST/MAPK1/NCKAP1L/NINJ1/NRP1/P2RX4/PADI2/PDGFB/PIK3CD/PIK3CG/PIKFYVE/PIP5K1A/PLA2G7/PLEC/PREX1/PRKCD/PRKD2/PTK2B/RAC1/RIN3/RPS19/SLC8B1/SPI1/SWAP70/SYK/TMSB4X/TNFRSF11A/TRPM2/VAV1/WNT5A	65
139	Microglia	GO:0032760	positive regulation of tumor necrosis factor production	32/1790	103/18722	9.31594e-10	3.92945e-08	2.70977e-08	CD14/CD84/CLEC7A/CYBA/DDX58/EPHB2/HAVCR2/HLA-E/IFIH1/IFNGR1/JAK2/LGALS9/LRRK2/LY96/MAPKAPK2/NOD1/OAS1/PIK3R1/PLCG2/PTAFR/PTPRC/PTPRJ/RIPK1/RIPK2/SASH3/STAT3/SYK/TLR1/TLR2/TMEM106A/TYROBP/WNT5A	32
140	Microglia	GO:0002367	cytokine production involved in immune response	31/1790	98/18722	1.03395e-09	4.33003e-08	2.98602e-08	ATG5/B2M/BCL6/BST2/BTK/CD226/CD74/CD81/CLEC7A/DDX21/DDX58/HK1/HLA-A/HLA-E/HMOX1/IL18/IRAK3/JAK3/LAPTM5/LILRB1/LILRB4/MALT1/NLRP3/PLCG2/SASH3/SCIMP/SLC7A5/SMAD7/TGFB1/TNFRSF1B/WNT5A	31
141	Microglia	GO:0030218	erythrocyte differentiation	35/1790	120/18722	1.0447e-09	4.34401e-08	2.99566e-08	ACIN1/B2M/BCL6/CDK6/FOXO3/HCLS1/HIF1A/HSPA1A/ID2/IKZF1/INPP5D/JAK2/JAK3/LYN/MAFB/MAPK14/NCKAP1L/PRKDC/PTBP3/PTPN2/RB1/RCOR1/RPS19/RPS6/SH2B3/SLC11A2/SMAP1/SP3/SPI1/STAT1/STAT3/TAL1/TMOD3/ZFP36/ZFP36L1	35
142	Microglia	GO:0031334	positive regulation of protein-containing complex assembly	54/1790	237/18722	1.0988e-09	4.53681e-08	3.12861e-08	ABCA1/ACTR2/ACTR3/ARF1/ARFIP1/ARPC1B/ARPC2/ATM/ATR/BAX/BID/BIN1/CLEC7A/CORO1A/CREB1/CYFIP1/ESR1/EVL/FCHSD2/FER/FES/FMN1/GMFG/GRB2/GSK3B/HCK/HSPA1A/IQGAP2/LCP1/MSN/NAV3/NCK1/NCK2/NCKAP1L/P2RY12/PAK1/PIEZO1/PLCG2/PLEK/PTK2B/RAC1/RACK1/RAP1B/RHOA/SCIN/SNCA/SPIDR/SYK/TAL1/TGFB1/TRIM27/VASP/WAS/WASF2	54
143	Microglia	GO:0018108	peptidyl-tyrosine phosphorylation	74/1790	375/18722	1.14987e-09	4.67652e-08	3.22495e-08	ABI1/ABL2/ADAM17/ARRB2/AXL/BAZ1B/BTK/CASS4/CBL/CD300A/CD4/CD74/CD81/CLEC7A/CSF1R/CSK/DUSP22/DYRK1A/EHD4/EIF2AK2/EPHB2/FBXW7/FCGR1A/FER/FES/FGR/FLT1/GAS6/GGNBP2/HCK/HCLS1/HIPK3/IGF1/IL15/IL18/IL6R/IL6ST/ITGA5/ITGB2/JAK1/JAK2/JAK3/LILRB4/LRP8/LRRK1/LYN/MAP2K1/MERTK/NCK2/NEDD9/NRP1/PAK2/PARP14/PARP9/PDGFB/PDGFC/PECAM1/PLCG2/PRKCD/PTK2B/PTPN1/PTPN2/PTPRC/PTPRJ/RACK1/RIPK2/SAMSN1/SH2B3/SYK/TEC/TGFB1/T…	74
144	Microglia	GO:0071706	tumor necrosis factor superfamily cytokine production	46/1790	186/18722	1.15657e-09	4.67652e-08	3.22495e-08	ARRB2/AXL/CD14/CD33/CD84/CD86/CLEC7A/CX3CR1/CYBA/DDX58/EPHB2/GAS6/HAVCR2/HLA-E/IFIH1/IFNGR1/IGF1/IRAK3/JAK2/LGALS9/LILRB1/LRRK2/LY96/MAPKAPK2/NOD1/OAS1/PIK3R1/PLCG2/PTAFR/PTPRC/PTPRJ/RIPK1/RIPK2/SASH3/SIRPA/STAT3/SYK/TLR1/TLR2/TMEM106A/TREM2/TRIM27/TYROBP/VSIR/WNT5A/ZFP36	46
145	Microglia	GO:1903555	regulation of tumor necrosis factor superfamily cytokine production	46/1790	186/18722	1.15657e-09	4.67652e-08	3.22495e-08	ARRB2/AXL/CD14/CD33/CD84/CD86/CLEC7A/CX3CR1/CYBA/DDX58/EPHB2/GAS6/HAVCR2/HLA-E/IFIH1/IFNGR1/IGF1/IRAK3/JAK2/LGALS9/LILRB1/LRRK2/LY96/MAPKAPK2/NOD1/OAS1/PIK3R1/PLCG2/PTAFR/PTPRC/PTPRJ/RIPK1/RIPK2/SASH3/SIRPA/STAT3/SYK/TLR1/TLR2/TMEM106A/TREM2/TRIM27/TYROBP/VSIR/WNT5A/ZFP36	46
146	Microglia	GO:0002822	regulation of adaptive immune response based on somatic recombination of immune receptors built from immunoglobulin superfamily domains	43/1790	168/18722	1.28409e-09	5.15659e-08	3.55601e-08	B2M/BCL6/BTK/C3/CD226/CD4/CD81/CLEC7A/HAVCR2/HLA-A/HLA-B/HLA-DRA/HLA-DRB1/HLA-E/IL18/IL4R/JAK3/LILRB1/LILRB4/LOXL3/MALT1/MEF2C/MR1/NCKAP1L/NECTIN2/NLRP3/PKN1/PLA2G4A/PTPRC/RC3H1/RIPK2/SASH3/SHLD1/SLC11A1/SLC15A4/SMAD7/STAT6/STX7/TGFB1/TNFRSF1B/TNFSF13B/TREM2/WAS	43
147	Microglia	GO:0002698	negative regulation of immune effector process	33/1790	110/18722	1.40228e-09	5.59292e-08	3.85691e-08	A2M/ARRB2/BCL6/BST2/CD300A/CD84/CRK/CX3CR1/FER/FGL2/GRN/HAVCR2/HLA-A/HLA-B/HLA-E/HMOX1/IL4R/IRAK3/JAK3/LGALS9/LILRB1/LILRB4/LOXL3/NCKAP1L/PRKDC/PTPRC/RC3H1/RPS19/SERPINB9/SMAD7/SPI1/TGFB1/VSIG4	33
148	Microglia	GO:0032271	regulation of protein polymerization	53/1790	232/18722	1.41619e-09	5.61023e-08	3.86885e-08	ACTR2/ACTR3/ARF1/ARFGEF1/ARFIP1/ARHGAP18/ARPC1B/ARPC2/BIN1/CAPZA1/CAPZA2/CAPZB/CORO1A/COTL1/CYFIP1/DBNL/DYRK1A/EPS8/EVL/FCHSD2/FER/FES/FMN1/GMFG/GRB2/HCK/HCLS1/HSPA1A/IQGAP2/MTPN/NAV3/NCK1/NCK2/NCKAP1L/PAK1/PREX1/PRKCD/PTK2B/RAC1/RASA1/RHOA/SCIN/SNCA/SSH1/SSH2/TMOD3/TMSB10/TMSB4X/TRIM27/TRIOBP/VASP/WAS/WASF2	53
149	Microglia	GO:0032640	tumor necrosis factor production	45/1790	181/18722	1.45958e-09	5.70501e-08	3.93421e-08	ARRB2/AXL/CD14/CD33/CD84/CLEC7A/CX3CR1/CYBA/DDX58/EPHB2/GAS6/HAVCR2/HLA-E/IFIH1/IFNGR1/IGF1/IRAK3/JAK2/LGALS9/LILRB1/LRRK2/LY96/MAPKAPK2/NOD1/OAS1/PIK3R1/PLCG2/PTAFR/PTPRC/PTPRJ/RIPK1/RIPK2/SASH3/SIRPA/STAT3/SYK/TLR1/TLR2/TMEM106A/TREM2/TRIM27/TYROBP/VSIR/WNT5A/ZFP36	45
150	Microglia	GO:0032680	regulation of tumor necrosis factor production	45/1790	181/18722	1.45958e-09	5.70501e-08	3.93421e-08	ARRB2/AXL/CD14/CD33/CD84/CLEC7A/CX3CR1/CYBA/DDX58/EPHB2/GAS6/HAVCR2/HLA-E/IFIH1/IFNGR1/IGF1/IRAK3/JAK2/LGALS9/LILRB1/LRRK2/LY96/MAPKAPK2/NOD1/OAS1/PIK3R1/PLCG2/PTAFR/PTPRC/PTPRJ/RIPK1/RIPK2/SASH3/SIRPA/STAT3/SYK/TLR1/TLR2/TMEM106A/TREM2/TRIM27/TYROBP/VSIR/WNT5A/ZFP36	45
151	Microglia	GO:0002448	mast cell mediated immunity	21/1790	50/18722	1.52599e-09	5.92509e-08	4.08597e-08	ADGRE2/BTK/CBL/CD300A/CD84/FER/FES/FGR/GAB2/HMOX1/IL4R/LAT2/LGALS9/LYN/MILR1/PIK3CD/PIK3CG/SERPINB9/SNAP23/SYK/UNC13D	21
152	Microglia	GO:0051250	negative regulation of lymphocyte activation	41/1790	157/18722	1.62148e-09	6.25443e-08	4.31309e-08	ATM/AXL/BCL6/BTK/CD300A/CD74/CD86/CEBPB/FGL2/FGR/HAVCR2/HLA-DRB1/ID2/IL4R/INPP5D/JAK3/LAPTM5/LGALS9/LILRB1/LILRB4/LOXL3/LST1/LYN/MAD1L1/MERTK/MNDA/NCKAP1L/PAG1/PDCD1LG2/PELI1/PKN1/PTPN2/RC3H1/RUNX1/SAMSN1/SMAD7/SOCS6/TMEM131L/TYROBP/VSIG4/VSIR	41
153	Microglia	GO:0045860	positive regulation of protein kinase activity	75/1790	386/18722	1.82807e-09	7.00521e-08	4.83083e-08	ABI1/ACSL1/ADAM17/ADAM9/AKAP13/BMPR2/CAB39/CACUL1/CAMKK1/CASS4/CCND1/CCND3/CCNY/CD300A/CD4/CD86/CDKN1A/CSF1R/CSK/FAM20A/FBXW7/FCGR1A/FGD2/FLT1/GAS6/IGF1/IL18/IL6R/IRAK1/JAK2/KRAS/LCP2/LRP8/LRRK2/MALT1/MAP2K1/MAP3K5/MARK2/MMD/NCKAP1L/NEDD9/NEK10/PAK1/PAK2/PDGFB/PDGFC/PIK3CG/PIK3R5/PIK3R6/PRKAG2/PRKCD/PTK2B/PTPN1/PTPRC/RALB/RAP1A/RAPGEF2/RASSF2/RHOA/RPTOR/SLC11A1/SNCA/STK3/STK4/SYK/TAB2/TAL1/TAOK3/…	75
154	Microglia	GO:0002700	regulation of production of molecular mediator of immune response	42/1790	164/18722	1.95566e-09	7.44547e-08	5.13443e-08	ATG5/B2M/BCL6/BST2/BTK/CD226/CD74/CD81/CD86/CGAS/CLEC7A/DDX21/DDX58/EPHB2/HK1/HLA-A/HLA-E/HMOX1/IL18/IL4R/IRAK3/JAK3/LAPTM5/LILRB1/LILRB4/MALT1/NLRP3/PKN1/PLCG2/PRKDC/PTPRC/SASH3/SCIMP/SHLD1/SLC15A4/SLC7A5/SMAD7/STAT6/TGFB1/TNFRSF1B/WNT5A/XBP1	42
155	Microglia	GO:0071219	cellular response to molecule of bacterial origin	51/1790	221/18722	1.99081e-09	7.53041e-08	5.19301e-08	ABCA1/ADAM9/AXL/CARD8/CASP1/CD14/CD86/CEBPB/CX3CR1/HAMP/HAVCR2/HCK/IL18/IRAK1/IRF3/IRF8/LILRB1/LITAF/LY86/LY96/LYN/MALT1/MAPK1/MAPK14/MEF2C/MRC1/MTDH/NFKBIA/NLRP3/PDCD1LG2/PLCG2/PPARD/PRKCA/PRPF8/PTAFR/RHOA/RIPK2/SBNO2/SCARB1/SCIMP/SIRPA/SPI1/TGFB1/TLR1/TLR2/TNFRSF1B/TREM2/UPF1/WNT5A/XBP1/ZFP36	51
156	Microglia	GO:0031663	lipopolysaccharide-mediated signaling pathway	23/1790	60/18722	2.20462e-09	8.2857e-08	5.71386e-08	CARD8/CD14/HCK/IL18/IRAK1/IRF3/LY86/LY96/LYN/MALT1/MAPK1/MAPK14/MTDH/NFKBIA/PLCG2/PRKCA/PTAFR/RIPK2/SCARB1/SCIMP/SPI1/TGFB1/TLR2	23
157	Microglia	GO:0071222	cellular response to lipopolysaccharide	49/1790	209/18722	2.34326e-09	8.64402e-08	5.96096e-08	ABCA1/ADAM9/AXL/CARD8/CASP1/CD14/CD86/CEBPB/CX3CR1/HAMP/HAVCR2/HCK/IL18/IRAK1/IRF3/IRF8/LILRB1/LITAF/LY86/LY96/LYN/MALT1/MAPK1/MAPK14/MEF2C/MRC1/MTDH/NFKBIA/NLRP3/PDCD1LG2/PLCG2/PPARD/PRKCA/PRPF8/PTAFR/RHOA/RIPK2/SBNO2/SCARB1/SCIMP/SIRPA/SPI1/TGFB1/TLR2/TNFRSF1B/UPF1/WNT5A/XBP1/ZFP36	49
158	Microglia	GO:1902905	positive regulation of supramolecular fiber organization	49/1790	209/18722	2.34326e-09	8.64402e-08	5.96096e-08	ACTR2/ACTR3/APOE/ARF1/ARFIP1/ARHGEF10L/ARPC1B/ARPC2/BIN1/COLGALT1/CORO1A/CYFIP1/EVL/FCHSD2/FER/FES/FHOD1/FMN1/GMFG/GPR65/GPX1/GRB2/HCK/HSPA1A/IQGAP2/LIMK1/MTSS1/NAV3/NCK1/NCK2/NCKAP1L/NRP1/PAK1/PLEK/PPM1F/PTK2B/PXN/RAC1/RB1/RHOA/SCIN/SMAD3/SWAP70/TGFBR1/TRIM27/VASP/WAS/WASF2/WDR1	49
159	Microglia	GO:0051258	protein polymerization	62/1790	296/18722	2.34419e-09	8.64402e-08	5.96096e-08	ACTR2/ACTR3/ARF1/ARFGEF1/ARFIP1/ARHGAP18/ARHGAP6/ARPC1B/ARPC2/BIN1/CAPZA1/CAPZA2/CAPZB/CHMP4B/CORO1A/COTL1/CSNK1D/CYFIP1/DBNL/DYRK1A/EPS8/EVL/FCHSD2/FER/FES/FMN1/GMFG/GRB2/HCK/HCLS1/HSPA1A/IQGAP2/JAK2/MTPN/NAV3/NCK1/NCK2/NCKAP1L/PAK1/PREX1/PRKCD/PSTPIP2/PTK2B/RAC1/RANBP9/RASA1/RHOA/RNF135/SCIN/SNCA/SSH1/SSH2/TMOD3/TMSB10/TMSB4X/TRIM27/TRIOBP/TTC17/UBE2K/VASP/WAS/WASF2	62
160	Microglia	GO:0042102	positive regulation of T cell proliferation	31/1790	101/18722	2.36632e-09	8.67108e-08	5.97962e-08	CARD11/CCDC88B/CD276/CD81/CD86/CLECL1/CORO1A/EBI3/HAVCR2/HLA-A/HLA-DMB/HLA-DPA1/HLA-DPB1/HLA-E/IGF1/IL15/IL18/IL6ST/JAK3/LGALS9/NCK1/NCK2/NCKAP1L/PDCD1LG2/PTPRC/RASAL3/RIPK2/SASH3/SYK/TGFBR2/TNFSF13B	31
161	Microglia	GO:0072659	protein localization to plasma membrane	60/1790	284/18722	3.00608e-09	1.0947e-07	7.54911e-08	ABI3/ACTB/ATP2C1/CD81/CLTC/CSK/DENND4C/EHD4/EPB41L3/EPHB2/EZR/FCHO2/FLOT1/FLOT2/FYB1/GAK/GAS6/GGA2/GGA3/GOLGA4/GOLPH3/GOLPH3L/IKBKB/KIF5B/LRP1/LYPLA1/NUMB/PACS1/PICALM/PID1/PIK3R1/PIP5K1A/PPFIA1/PRAM1/PRKCH/RAB10/RAB12/RAB31/RAB7A/RAB8B/RACK1/RAP1A/RAP2A/RAPGEF2/RHOQ/RILPL2/ROCK1/SMURF1/STX7/STX8/TGFB1/TNFRSF1A/TREM2/TSPAN14/TSPAN33/TTC7A/VPS35/ZDHHC3/ZDHHC5/ZDHHC7	60
162	Microglia	GO:1990778	protein localization to cell periphery	67/1790	333/18722	3.07751e-09	1.11379e-07	7.68077e-08	ABI3/ACTB/ADAM10/ATP2C1/CD81/CLTC/CSK/DENND4C/EHD4/EPB41/EPB41L2/EPB41L3/EPHB2/EZR/FCHO2/FLOT1/FLOT2/FYB1/GAK/GAS6/GGA2/GGA3/GOLGA4/GOLPH3/GOLPH3L/IKBKB/IQSEC2/KIF5B/LRP1/LYPLA1/NUBP1/NUMB/PACS1/PICALM/PID1/PIK3R1/PIP5K1A/PPFIA1/PRAM1/PRKCH/RAB10/RAB12/RAB29/RAB31/RAB7A/RAB8B/RABEP1/RACK1/RAP1A/RAP2A/RAPGEF2/RHOQ/RILPL2/ROCK1/SMURF1/STX7/STX8/TGFB1/TNFRSF1A/TREM2/TSPAN14/TSPAN33/TTC7A/VPS35/ZDHHC…	67
163	Microglia	GO:0002286	T cell activation involved in immune response	33/1790	114/18722	3.84283e-09	1.38224e-07	9.532e-08	APBB1IP/BCL6/CD74/CD81/CD86/CRACR2A/FCER1G/FGL2/GPR183/HAVCR2/HLA-DMB/HLA-DRA/HLA-DRB1/IL18/IL4R/IL6R/ITGAL/JAK3/LCP1/LGALS9/LILRB1/LOXL3/MALT1/NCKAP1L/NLRP3/RAB27A/RC3H1/RIPK2/RPS6/SLC11A1/SMAD7/STAT3/STAT6	33
164	Microglia	GO:0043303	mast cell degranulation	20/1790	48/18722	4.42866e-09	1.58324e-07	1.09181e-07	ADGRE2/BTK/CBL/CD300A/CD84/FER/FES/FGR/GAB2/HMOX1/IL4R/LAT2/LGALS9/LYN/MILR1/PIK3CD/PIK3CG/SNAP23/SYK/UNC13D	20
165	Microglia	GO:0046635	positive regulation of alpha-beta T cell activation	24/1790	67/18722	4.88892e-09	1.7372e-07	1.19798e-07	AP3B1/CD81/CD83/CD86/EBI3/HLA-A/HLA-DRA/HLA-DRB1/HLA-E/IL18/IL4R/LGALS9/LILRB4/MALT1/NCKAP1L/NLRP3/PTPRC/RASAL3/RHOA/RIPK2/RUNX1/SASH3/SYK/TGFBR2	24
166	Microglia	GO:0006892	post-Golgi vesicle-mediated transport	31/1790	104/18722	5.20886e-09	1.83973e-07	1.26869e-07	ANKFY1/ATP2C1/CCDC91/CSK/DNM2/DOP1B/EPS15/EXOC2/EXOC4/EXOC6/GAK/GBF1/GGA2/GGA3/GOLGA4/GOLPH3/GOLPH3L/KIF16B/LAPTM5/LYPLA1/RAB10/RAB31/RABEP1/RACK1/RP2/SCAMP2/SNAP23/SORL1/VPS13C/VTI1A/WIPI1	31
167	Microglia	GO:0002763	positive regulation of myeloid leukocyte differentiation	22/1790	58/18722	6.19764e-09	2.17586e-07	1.50048e-07	ACIN1/CASP8/CCR1/CD4/CD74/CREB1/FES/FOS/HCLS1/HLA-DRB1/ID2/JUN/NOTCH2/PPARGC1B/PRKCA/RB1/RIPK1/RUNX1/TGFB1/TREM2/TYROBP/ZFP36L1	22
168	Microglia	GO:0002279	mast cell activation involved in immune response	20/1790	49/18722	6.81225e-09	2.37739e-07	1.63947e-07	ADGRE2/BTK/CBL/CD300A/CD84/FER/FES/FGR/GAB2/HMOX1/IL4R/LAT2/LGALS9/LYN/MILR1/PIK3CD/PIK3CG/SNAP23/SYK/UNC13D	20
169	Microglia	GO:0046637	regulation of alpha-beta T cell differentiation	24/1790	68/18722	6.87456e-09	2.38494e-07	1.64467e-07	AP3B1/BCL6/CD83/CD86/HLA-DRA/HLA-DRB1/IL18/IL4R/JAK3/LGALS9/LILRB4/LOXL3/MALT1/NCKAP1L/NLRP3/PRDM1/RC3H1/RHOA/RIPK2/RUNX1/SASH3/SMAD7/SYK/TGFBR2	24
170	Microglia	GO:0071674	mononuclear cell migration	46/1790	196/18722	6.9362e-09	2.39217e-07	1.64966e-07	ADAM10/ADAM17/ALOX5/ANO6/C3AR1/C5AR1/CALR/CCR1/CMKLR1/CRK/CSF1R/CX3CR1/CXCL16/DOCK8/DUSP1/EPS8/FLT1/GAS6/GPR183/IL6R/ITGAL/JAM2/LGALS9/LGMN/LRCH1/LYN/MAPK1/MSN/PADI2/PDGFB/PECAM1/PIK3CD/PIK3CG/PLA2G7/PLEC/PTK2B/RHOA/RPS19/SIRPA/SLC8B1/SPI1/SPNS2/STK10/TNFRSF11A/TRPM2/WNT5A	46
171	Microglia	GO:0071559	response to transforming growth factor beta	55/1790	256/18722	7.28799e-09	2.4988e-07	1.72319e-07	ADAM17/ADAM9/ADAMTSL2/APAF1/APPL2/ARRB2/CFLAR/CHST11/CREB1/CREBBP/CRK/CX3CR1/DNM2/DUSP22/ENG/EP300/FOS/GCNT2/HSPA1A/ITGB5/JUN/LDLRAD4/LIMS1/LPXN/MEF2C/NR3C1/PMEPA1/PML/PPARG/PXN/RNF111/ROCK1/SDCBP/SKI/SKIL/SMAD2/SMAD3/SMAD6/SMAD7/SMURF1/SMURF2/SPI1/SPRED1/SPRED2/STAT3/TGFB1/TGFBR1/TGFBR2/TGFBRAP1/USP15/WNT5A/ZFHX3/ZFP36L1/ZFP36L2/ZMIZ1	55
172	Microglia	GO:0051235	maintenance of location	65/1790	326/18722	7.67758e-09	2.61707e-07	1.80475e-07	ABCA1/APOE/ASXL2/ATG5/BAX/C3/CALR/CAMK2D/CD4/CHD7/CLIC2/CORO1A/CYBA/ENPP1/FBXW7/FTL/GAA/GOLPH3/HEXB/HK1/HK2/HSP90B1/HTT/IKBKE/INSIG2/ITGAV/ITPR1/ITPR2/LYN/MORC3/MSR1/NFKBIA/NRIP1/OS9/OSBPL11/P2RY6/PLCG2/PML/PPARD/PPARG/PTK2B/PTPN2/PTPRC/RASA3/RYR1/SCARB1/SCIN/SLC8A1/SLC8B1/SNCA/SOAT1/SORL1/SP100/SRGN/SUFU/TAF3/TMSB10/TMSB4X/TPCN1/TREM2/TRPM2/UBASH3B/UVRAG/VPS13C/VPS13D	65
173	Microglia	GO:0050852	T cell receptor signaling pathway	34/1790	123/18722	8.27577e-09	2.80467e-07	1.93412e-07	BTN2A1/CARD11/CD226/CD276/CD300A/CD81/CSK/ERMAP/EZR/FYB1/HLA-A/HLA-DPB1/HLA-DQB1/HLA-DRB1/IKBKB/INPP5D/LAPTM5/LCP2/LILRB4/MALT1/MAPK1/NECTIN2/PIK3CD/PLCG2/PRAM1/PRKD2/PTPN2/PTPRC/PTPRJ/RAB29/RC3H1/RIPK2/TEC/THEMIS2	34
174	Microglia	GO:0045055	regulated exocytosis	51/1790	230/18722	8.4061e-09	2.83247e-07	1.95329e-07	ABCC4/ADGRE2/ARF1/BTK/CBL/CD300A/CD84/CORO1A/CTBP2/DNAJC5/DTNBP1/FER/FES/FGR/GAB2/GNAI2/GSK3B/HCK/HMOX1/IL4R/ITGAM/ITGB2/LAT2/LGALS9/LRRK2/LYN/MICAL1/MILR1/MYH9/NCKAP1L/PIK3CD/PIK3CG/PLEK/PRAM1/PRKCB/PTAFR/RAB10/RAB27A/RAB31/RAB3GAP1/RAP1A/RAP1B/SCIN/SNAP23/SNCA/SPI1/SYK/SYT17/SYT6/UNC13D/VPS41	51
175	Microglia	GO:0031589	cell-substrate adhesion	70/1790	363/18722	8.77014e-09	2.93825e-07	2.02623e-07	ADAM9/ARHGAP6/ARPC2/ATRN/AXL/BCL2/BCL6/CALR/CASS4/CDK6/CORO1A/CRK/CTNNB1/DISC1/DNM2/DUSP22/EDA/FER/FERMT3/FMN1/GAS6/GCNT2/GSK3B/HPSE/ITGA5/ITGAL/ITGAV/ITGB2/ITGB5/JAK2/LIMS1/LPXN/LRP1/LYVE1/MERTK/NEDD9/NF1/NRP1/PARVB/PARVG/PDGFB/PDPN/PIK3R1/PIP5K1A/PLEKHA2/PPARD/PPFIA1/PPM1F/PREX1/PRKX/PTEN/PTK2B/PTPRJ/PXN/RAB1A/RAC1/RASA1/RCC2/RHOA/RIN2/ROCK1/RREB1/RSU1/SMAD3/SMAD6/SRGAP2/STK4/TRIOBP/UNC13D/UTRN	70
176	Microglia	GO:0071496	cellular response to external stimulus	64/1790	320/18722	8.82765e-09	2.94071e-07	2.02793e-07	ATF4/ATG5/ATG7/AXL/BCL2/BMPR2/BMT2/CASP1/CASP8/CBL/CDKN1A/CLEC16A/CYBA/DAP/DNAJC15/EIF2AK2/ENG/FES/FOS/FOXO3/GAS6/GSDMD/HDAC4/HMOX1/IFI16/IL15/JUN/LRRK2/LTBR/LYN/MAP3K1/MAP3K14/MAP3K2/MAP3K5/MAPK1/MAX/MIOS/MTMR3/MTPN/NAMPT/NFE2L2/NUAK1/PIEZO1/PIM1/PLEC/PRKAG2/PTPRC/RAC1/RALB/RPTOR/SESN3/SIPA1/STK24/TLR5/TLR7/TNFRSF10A/TNFRSF10B/TNFRSF1A/USF2/VPS41/WIPI1/WNT2B/XBP1/XPR1	64
177	Microglia	GO:0042326	negative regulation of phosphorylation	73/1790	385/18722	8.91056e-09	2.95156e-07	2.03541e-07	AIDA/ANKLE2/APOE/ARRB1/ARRB2/BAX/C9orf72/CBL/CD300A/CDKN1A/CEBPA/CSK/DDIT4/DNAJC3/DTNBP1/DUSP1/DUSP22/ENG/ENPP1/EPHB2/GGNBP2/GNAQ/HDAC4/HIPK3/IRAK3/IRS2/LDLRAD4/LILRB4/LRP1/LRRK1/LRRK2/LYN/MICAL1/MLXIPL/NCK1/NCK2/NF1/PAK2/PARP14/PID1/PIK3IP1/PKN1/PLEC/PMEPA1/PPARG/PPM1F/PRKAG2/PRKCD/PRKDC/PTEN/PTPN1/PTPN2/PTPRC/PTPRJ/RACK1/RASSF2/RB1/ROCK1/SAMSN1/SH2B3/SIRPA/SLC8A1/SMAD6/SMAD7/SMYD3/SNCA/SORL1/SP…	73
178	Microglia	GO:0051607	defense response to virus	56/1790	265/18722	9.93941e-09	3.25557e-07	2.24506e-07	ANKRD17/ATG7/BCL2/BST2/CARD8/CGAS/CLPB/DDIT4/DDX21/DDX58/DDX60/DNAJC3/EIF2AK2/FGL2/IFI16/IFI44L/IFIH1/IFNGR2/IFNLR1/IL15/IRF2/IRF3/IRF5/ITGAX/LILRB1/LYST/MAP3K14/MLKL/MX1/MX2/NLRC5/NLRP1/OAS1/PARP9/PLSCR1/PML/PTPRC/PUM1/PUM2/RNF135/RNF216/SAMHD1/SEC14L1/SETD2/SLFN11/STAT1/TLR2/TLR7/TRAF3/TRIM22/TRIM44/TRIM56/UNC13D/UNC93B1/USP15/ZC3HAV1	56
179	Microglia	GO:0140546	defense response to symbiont	56/1790	265/18722	9.93941e-09	3.25557e-07	2.24506e-07	ANKRD17/ATG7/BCL2/BST2/CARD8/CGAS/CLPB/DDIT4/DDX21/DDX58/DDX60/DNAJC3/EIF2AK2/FGL2/IFI16/IFI44L/IFIH1/IFNGR2/IFNLR1/IL15/IRF2/IRF3/IRF5/ITGAX/LILRB1/LYST/MAP3K14/MLKL/MX1/MX2/NLRC5/NLRP1/OAS1/PARP9/PLSCR1/PML/PTPRC/PUM1/PUM2/RNF135/RNF216/SAMHD1/SEC14L1/SETD2/SLFN11/STAT1/TLR2/TLR7/TRAF3/TRIM22/TRIM44/TRIM56/UNC13D/UNC93B1/USP15/ZC3HAV1	56
180	Microglia	GO:0001961	positive regulation of cytokine-mediated signaling pathway	20/1790	50/18722	1.03364e-08	3.33951e-07	2.30294e-07	ADAM17/AXL/CASP1/CASP4/CD74/GAS6/HIF1A/HSPA1A/IKBKE/IRF3/LAPTM5/NLRC5/PARP14/PARP9/RIPK1/RIPK2/TREM2/TRIM44/UBE2K/WNT5A	20
181	Microglia	GO:0038093	Fc receptor signaling pathway	20/1790	50/18722	1.03364e-08	3.33951e-07	2.30294e-07	APPL2/BTK/FCER1G/FCGR1B/FER/FGR/HCK/IKBKB/LIMK1/LYN/MAP3K1/PAK1/PLCG2/PRKCD/PTPRC/PTPRJ/RAP1A/SOS1/SYK/VAV1	20
182	Microglia	GO:0001909	leukocyte mediated cytotoxicity	34/1790	124/18722	1.03665e-08	3.33951e-07	2.30294e-07	ARRB2/B2M/CD226/CORO1A/CRK/CTSC/CTSH/CX3CR1/HAVCR2/HLA-A/HLA-B/HLA-DRA/HLA-DRB1/HLA-E/IL18/ITGAM/KIF5B/LGALS9/LILRB1/LYST/MR1/NCKAP1L/NECTIN2/PIK3R6/PLEKHM2/PTPRC/RAB27A/RNF19B/SERPINB9/SPI1/STX7/TYROBP/UNC13D/VAV1	34
183	Microglia	GO:0002431	Fc receptor mediated stimulatory signaling pathway	16/1790	33/18722	1.09674e-08	3.51376e-07	2.42311e-07	APPL2/CD226/CSK/FCER1G/FGR/HCK/LIMK1/LYN/PAK1/PLSCR1/PRKCD/PTPRC/PTPRJ/RAP1A/SYK/VAV1	16
184	Microglia	GO:0043300	regulation of leukocyte degranulation	19/1790	46/18722	1.28318e-08	4.08874e-07	2.81962e-07	ADGRE2/CD300A/CD84/FER/FES/FGR/GAB2/HMOX1/IL4R/ITGAM/ITGB2/LGALS9/LYN/NCKAP1L/PRAM1/PTAFR/SPI1/SYK/UNC13D	19
185	Microglia	GO:0097193	intrinsic apoptotic signaling pathway	59/1790	288/18722	1.34372e-08	4.2585e-07	2.93669e-07	APAF1/ATF4/ATM/BAX/BCL2/BID/CASP4/CD74/CDKN1A/CEBPB/CHEK2/CUL1/CUL3/DDIT4/DDX5/EP300/FBXW7/FHIT/GPX1/GSDME/HERPUD1/HIF1A/HMOX1/HSPA1A/IFI16/IKBKE/ITPR1/JAK2/LRRK2/MAP3K5/MCL1/NCK1/NCK2/NFE2L2/PDK1/PIK3R1/PLAUR/PML/PPM1F/PRKCD/PRKDC/PTPN1/PTPN2/PTTG1IP/RACK1/RPL11/RRM2B/SGPP1/SKIL/STK24/TMEM117/TNFRSF10B/TNFRSF1A/TNFRSF1B/TPT1/TREM2/UBE2K/XBP1/YBX3	59
186	Microglia	GO:0043410	positive regulation of MAPK cascade	85/1790	480/18722	1.5578e-08	4.91043e-07	3.38626e-07	ADAM9/AKAP13/ANKRD6/APOE/ARRB1/ARRB2/BCAR3/C5AR1/CCR1/CD4/CD74/CD81/CFLAR/CLEC7A/CRACR2A/CSF1R/CSK/CTNNB1/DUSP22/EIF2AK2/FBXW7/FGD2/FGF20/FLT1/GAS6/GCNT2/GNAI2/GPR183/GSDME/HAVCR2/HLA-DRB1/IGF1/IRAK1/KRAS/LAPTM5/LGALS9/LRP1/LRRK2/LTBR/MAP2K1/MAP3K3/MAP3K5/NEK10/NOD1/NOTCH2/NRP1/P2RY6/PAK1/PDGFB/PDGFC/PELI2/PIK3CG/PIK3R5/PIK3R6/PLCG2/PRKCA/PRKD2/PTEN/PTK2B/PTPN1/PTPRC/PTPRJ/RAP1A/RAP1B/RAPGEF2/RAS…	85
187	Microglia	GO:2000379	positive regulation of reactive oxygen species metabolic process	25/1790	76/18722	1.73492e-08	5.4395e-07	3.75111e-07	CDKN1A/CLEC7A/CYBA/FOXO3/GNAI2/GNAI3/GRB2/HDAC4/HVCN1/ITGAM/ITGB2/MAPK14/NFE2L2/PDGFB/PID1/PLCG2/PRKCD/PTK2B/RAB27A/RIPK1/SNCA/SYK/TGFB1/TGFBR2/TYROBP	25
188	Microglia	GO:0071375	cellular response to peptide hormone stimulus	59/1790	290/18722	1.74999e-08	5.45756e-07	3.76356e-07	APPL2/BCAR3/CCND3/CFLAR/CREB1/CRK/CSK/CYBA/CYFIP1/DENND4C/ENPP1/ESRRA/FER/GNAI2/GRB2/GSK3B/HDAC9/INSIG2/IRS2/JAK2/JAK3/LPIN2/LYN/MAX/NCK1/NFE2L2/PAK1/PDE3B/PID1/PIK3R1/PKM/PPARG/PRKCB/PRKCD/PRKDC/PTEN/PTPN1/PTPN2/PTPRE/PXN/RAB10/RAB12/RAB31/RAB8B/RAP1B/RHOQ/ROCK1/SESN3/SNX5/SORL1/STAT1/STAT3/STAT5A/STAT6/TBC1D4/XBP1/ZDHHC7/ZFP36L1/ZNF106	59
189	Microglia	GO:0071560	cellular response to transforming growth factor beta stimulus	53/1790	250/18722	2.19046e-08	6.79506e-07	4.68591e-07	ADAM17/ADAM9/ADAMTSL2/APAF1/APPL2/ARRB2/CFLAR/CHST11/CREB1/CREBBP/CRK/CX3CR1/DNM2/DUSP22/ENG/EP300/FOS/GCNT2/HSPA1A/ITGB5/JUN/LDLRAD4/LIMS1/LPXN/MEF2C/NR3C1/PMEPA1/PML/PPARG/PXN/RNF111/SDCBP/SKI/SKIL/SMAD2/SMAD3/SMAD6/SMAD7/SMURF1/SMURF2/SPI1/SPRED1/SPRED2/STAT3/TGFB1/TGFBR1/TGFBR2/TGFBRAP1/USP15/WNT5A/ZFP36L1/ZFP36L2/ZMIZ1	53
190	Microglia	GO:0001933	negative regulation of protein phosphorylation	66/1790	342/18722	2.25434e-08	6.93374e-07	4.78154e-07	AIDA/APOE/ARRB1/ARRB2/BAX/C9orf72/CBL/CD300A/CDKN1A/CEBPA/DDIT4/DNAJC3/DTNBP1/DUSP1/DUSP22/ENG/ENPP1/EPHB2/GGNBP2/GNAQ/HIPK3/IRAK3/LDLRAD4/LILRB4/LRP1/LRRK1/LRRK2/LYN/MICAL1/MLXIPL/NCK1/NCK2/NF1/PAK2/PARP14/PID1/PKN1/PLEC/PMEPA1/PPARG/PPM1F/PRKAG2/PRKCD/PRKDC/PTEN/PTPN1/PTPN2/PTPRC/PTPRJ/RACK1/RASSF2/RB1/SAMSN1/SH2B3/SIRPA/SLC8A1/SMAD6/SMAD7/SMYD3/SNCA/SORL1/SPRED1/SPRED2/TGFB1/TRIM27/UBASH3B	66
191	Microglia	GO:0050730	regulation of peptidyl-tyrosine phosphorylation	55/1790	264/18722	2.25882e-08	6.93374e-07	4.78154e-07	ABI1/ADAM17/ARRB2/CASS4/CBL/CD300A/CD4/CD74/CD81/CLEC7A/CSF1R/DUSP22/EHD4/FBXW7/FCGR1A/GAS6/GGNBP2/HCLS1/IGF1/IL15/IL18/IL6R/IL6ST/ITGA5/ITGB2/JAK2/LILRB4/LRP8/LRRK1/LYN/NCK2/NEDD9/NRP1/PAK2/PARP14/PARP9/PDGFB/PDGFC/PECAM1/PLCG2/PRKCD/PTK2B/PTPN1/PTPN2/PTPRC/PTPRJ/RACK1/RIPK2/SAMSN1/SH2B3/SYK/TEC/TGFB1/TNFRSF1A/TREM2	55
192	Microglia	GO:0045580	regulation of T cell differentiation	37/1790	146/18722	2.38173e-08	7.27297e-07	5.01548e-07	AP3B1/BCL6/CARD11/CD74/CD83/CD86/FGL2/HLA-DRA/HLA-DRB1/IL15/IL18/IL4R/JAK3/LGALS9/LILRB4/LOXL3/MALT1/NCKAP1L/NLRP3/PIK3R6/PRDM1/PTPN2/PTPRC/RC3H1/RHOA/RHOH/RIPK2/RUNX1/SASH3/SMAD7/SOS1/SYK/TGFBR2/TMEM131L/VSIR/XBP1/ZMIZ1	37
193	Microglia	GO:0032635	interleukin-6 production	40/1790	165/18722	2.51357e-08	7.59642e-07	5.23853e-07	ARRB1/ARRB2/CD74/CD84/CEBPB/CLEC7A/CSK/CYBA/DDX58/GAS6/HAVCR2/HLA-B/IFIH1/IL16/IL17RA/IL1RAP/IL6R/INPP5D/IRAK3/LGALS9/LILRB4/MAPKAPK2/NCKAP1L/NOD1/PLCG2/POU2F2/PTAFR/RIPK2/SCIMP/SIRPA/STAT3/SYK/TLR1/TLR2/TLR7/TMEM106A/TREM2/TYROBP/WNT5A/XBP1	40
194	Microglia	GO:0032675	regulation of interleukin-6 production	40/1790	165/18722	2.51357e-08	7.59642e-07	5.23853e-07	ARRB1/ARRB2/CD74/CD84/CEBPB/CLEC7A/CSK/CYBA/DDX58/GAS6/HAVCR2/HLA-B/IFIH1/IL16/IL17RA/IL1RAP/IL6R/INPP5D/IRAK3/LGALS9/LILRB4/MAPKAPK2/NCKAP1L/NOD1/PLCG2/POU2F2/PTAFR/RIPK2/SCIMP/SIRPA/STAT3/SYK/TLR1/TLR2/TLR7/TMEM106A/TREM2/TYROBP/WNT5A/XBP1	40
195	Microglia	GO:0030100	regulation of endocytosis	47/1790	211/18722	2.75326e-08	8.27815e-07	5.70866e-07	AAK1/ABL2/ANKFY1/ANKRD13D/ANO6/APOC1/APOE/APPL2/ARF1/ARRB1/ARRB2/AXL/B2M/BIN1/BMP2K/C3/CBL/CD14/CD2AP/CD300A/DNM2/EHD4/FLOT1/ITGAV/LILRB1/LRP1/LRRK2/NCKAP1L/NEDD4L/NUMB/PACSIN2/PICALM/PLCG2/PPT1/PTPN1/RAB31/RAC1/RIN3/ROCK1/SDCBP/SH3GL1/SMAP1/SNCA/SYK/TBC1D5/TREM2/WNT5A	47
196	Microglia	GO:0030316	osteoclast differentiation	28/1790	94/18722	2.88491e-08	8.6297e-07	5.95109e-07	CCR1/CD81/CEBPB/CREB1/CSF1R/CTNNB1/ESRRA/FBXW7/FOS/GAB2/GPR183/INPP5D/LILRB1/LILRB3/LILRB4/LRRK1/MAFB/MAPK14/NOTCH2/PIK3R1/PPARGC1B/RASSF2/SBNO2/SNX10/TNFRSF11A/TREM2/TYROBP/UBASH3B	28
197	Microglia	GO:0034341	response to interferon-gamma	36/1790	141/18722	2.98012e-08	8.82446e-07	6.0854e-07	ACTR2/ACTR3/BST2/CASP1/CD58/CD74/CIITA/CXCL16/HCK/HLA-DPA1/IFNGR1/IFNGR2/IRF8/JAK1/JAK2/KIF5B/KYNU/LGALS9/MRC1/NLRC5/PARP14/PARP9/PPARG/PTPN2/RAB20/RPL13A/SIRPA/SLC11A1/SNCA/SP100/STAT1/STX8/SYNCRIP/TLR2/WAS/WNT5A	36
198	Microglia	GO:0050921	positive regulation of chemotaxis	36/1790	141/18722	2.98012e-08	8.82446e-07	6.0854e-07	ADAM10/ADAM17/ANO6/BMPR2/C3AR1/C5AR1/CALR/CAMK1D/CCR1/CD74/CMKLR1/CSF1R/CX3CR1/GAS6/IL16/IL6R/LGALS9/LGMN/MAPK1/NCKAP1L/NRP1/P2RX4/P2RY12/PDGFB/PLA2G7/PPM1F/PRKD2/PTK2B/RAC1/SMAD3/SPI1/SWAP70/TGFB1/TMSB4X/TREM2/WNT5A	36
199	Microglia	GO:0006887	exocytosis	67/1790	352/18722	3.09716e-08	9.12494e-07	6.29261e-07	ABCC4/ADGRE2/ARF1/ARFGEF1/BTK/CBL/CCR1/CD300A/CD84/CORO1A/CTBP2/DNAJC5/DTNBP1/EXOC2/EXOC4/EXOC6/FER/FES/FGR/GAB2/GNAI2/GSK3B/HCK/HMOX1/IL4R/ITGAM/ITGB2/LAT2/LGALS9/LRRK2/LYN/MICAL1/MILR1/MYH9/NCKAP1L/PAK1/PIK3CD/PIK3CG/PLEK/PRAM1/PRKCB/PTAFR/RAB10/RAB12/RAB27A/RAB31/RAB3GAP1/RAB3IL1/RAB7A/RAB8B/RALB/RAP1A/RAP1B/SCFD2/SCIN/SDCBP/SLC17A9/SNAP23/SNCA/SPI1/SYK/SYT17/SYT6/SYTL3/TNFAIP2/UNC13D/VPS41	67
200	Microglia	GO:0046632	alpha-beta T cell differentiation	31/1790	112/18722	3.60039e-08	1.05545e-06	7.27847e-07	AP3B1/BCL2/BCL6/CD83/CD86/CRACR2A/GPR183/HLA-DRA/HLA-DRB1/IL18/IL4R/IL6R/JAK3/LGALS9/LILRB4/LOXL3/MALT1/NCKAP1L/NLRP3/PRDM1/RC3H1/RHOA/RIPK2/RUNX1/SASH3/SMAD7/STAT3/STAT6/SYK/TGFBR2/TNFSF8	31
201	Microglia	GO:0050851	antigen receptor-mediated signaling pathway	51/1790	240/18722	3.70722e-08	1.08137e-06	7.45716e-07	BAX/BCL2/BLNK/BTK/BTN2A1/CARD11/CD226/CD276/CD300A/CD81/CSK/ERMAP/EZR/FYB1/HLA-A/HLA-DPB1/HLA-DQB1/HLA-DRB1/IKBKB/INPP5D/KLHL6/LAPTM5/LAT2/LCP2/LILRB4/LPXN/LYN/MALT1/MAPK1/MEF2C/MNDA/NCKAP1L/NECTIN2/NFAM1/NFATC2/PIK3CD/PLCG2/PLCL2/PRAM1/PRKCB/PRKCH/PRKD2/PTPN2/PTPRC/PTPRJ/RAB29/RC3H1/RIPK2/SYK/TEC/THEMIS2	51
202	Microglia	GO:0060759	regulation of response to cytokine stimulus	39/1790	162/18722	4.58339e-08	1.33032e-06	9.17394e-07	ADAM17/AXL/CARD8/CASP1/CASP4/CASP8/CD74/DDX58/GAS6/HIF1A/HSPA1A/IFIH1/IKBKB/IKBKE/IRAK1/IRAK3/IRF3/LAPTM5/NLRC5/OAS1/OTULIN/PADI2/PARP14/PARP9/PPARG/PTPN1/PTPN2/PTPRC/RIPK1/RIPK2/SAMHD1/SH2B3/SYK/TLR2/TREM2/TRIM44/UBE2K/WNT5A/YTHDF2	39
203	Microglia	GO:0018210	peptidyl-threonine modification	33/1790	125/18722	4.6546e-08	1.34433e-06	9.27058e-07	BCL2/CAB39/CAMK2D/DDIT4/DYRK1A/GALNT1/GALNT11/GALNT2/GRK2/GSK3B/HIPK3/LRRK2/MAP2K1/MAPK1/MARK2/PKN1/PRKAG2/PRKCA/PRKCB/PRKCD/PRKD2/PRKDC/RIPK2/ROCK1/RPTOR/SMAD7/SPRED1/SPRED2/TGFB1/TGFBR1/TGFBR2/UBE2K/WNT5A	33
204	Microglia	GO:1901215	negative regulation of neuron death	46/1790	208/18722	4.85564e-08	1.39552e-06	9.62358e-07	APOE/ARRB1/ARRB2/ATF4/ATG7/AXL/BAX/BCL2/BTG2/C5AR1/CBL/CEBPB/CHMP4B/CORO1A/CREB1/CTNNB1/CX3CR1/DNAJC5/FGF20/GBE1/GRN/GSK3B/HIF1A/HMOX1/JAK2/KDM2B/KRAS/LGMN/LRP1/LRRK2/MEF2C/NAIP/NRP1/OXR1/PPT1/PTK2B/RACK1/RASA1/REL/RHOA/SLC23A2/SNCA/SORL1/STAT3/TNFRSF1B/VPS35	46
205	Microglia	GO:0045862	positive regulation of proteolysis	69/1790	372/18722	5.59351e-08	1.59974e-06	1.10319e-06	ADAM9/APAF1/APOE/ARIH1/ARRB1/BAX/BID/CARD8/CASP1/CASP10/CASP8/CEBPA/CFLAR/CHFR/CLEC7A/COP1/CSNK1A1/CSNK1D/CTSC/CTSH/DAP/DISC1/FBXW11/FBXW7/FBXW8/GRAMD4/GRN/GSK3B/HERPUD1/HSPA1A/IFI16/JAK2/LAPTM5/LGALS9/LGMN/LRRK2/LYN/MALT1/MAP3K5/MYH9/NFE2L2/NLRC4/NLRP1/NLRP3/NOD1/PIAS1/PICALM/PLK3/PML/PPARG/PPM1F/PTEN/PTK2B/RACK1/RCN3/RHOA/RIPK2/RNF144B/RNF19B/SMAD3/SMAD7/SMURF1/SNCA/STAT3/SYK/TANK/TNFRSF1B/TREM…	69
206	Microglia	GO:0007041	lysosomal transport	31/1790	114/18722	5.63571e-08	1.60399e-06	1.10612e-06	ANKFY1/AP3B1/ARF1/ARSB/BIN1/C9orf72/CCDC91/CLEC16A/DENND3/GAK/GCC2/GGA3/GNPTAB/GRN/HSPA1A/IGF2R/LAPTM5/LRP1/LRRK2/LYST/M6PR/PSAP/RAB12/RAB7A/SNX27/SORL1/STX8/TGFBRAP1/TRAK1/VPS35/VPS41	31
207	Microglia	GO:2000377	regulation of reactive oxygen species metabolic process	38/1790	157/18722	5.83082e-08	1.6515e-06	1.13888e-06	ABCB7/ALOX5/ATG5/BCL2/CDKN1A/CFLAR/CLEC7A/CYBA/FOXO3/GNAI2/GNAI3/GRB2/HDAC4/HIF1A/HK2/HVCN1/ITGAM/ITGB2/MAPK14/NFE2L2/PDGFB/PDK3/PID1/PIKFYVE/PLCG2/PRKCD/PTK2B/RAB27A/RAC1/RHOA/RIPK1/SNCA/STAT3/STK17A/SYK/TGFB1/TGFBR2/TYROBP	38
208	Microglia	GO:0031348	negative regulation of defense response	53/1790	258/18722	6.59651e-08	1.85939e-06	1.28225e-06	A2M/ALOX5/AOAH/APOE/ARRB2/ASH1L/CRK/FGL2/FGR/GPX1/GRN/HAMP/HAVCR2/HCK/HLA-A/HLA-B/HLA-DRB1/HLA-E/IFI16/IGF1/IRAK3/LGALS9/LILRB1/LYN/MAPK14/NLRC5/NLRP3/OAS1/OTULIN/PARP14/PPARD/PPARG/PRKCD/PTPN2/PTPRC/RB1/RHBDF2/RPS19/SAMHD1/SEC14L1/SERPINB9/SIGLEC10/SIRPA/SMAD3/SYK/TNFRSF1A/TNFRSF1B/TREM2/USP15/VPS35/VSIG4/YTHDF2/ZFP36	53
209	Microglia	GO:0032611	interleukin-1 beta production	30/1790	110/18722	8.55089e-08	2.38692e-06	1.64603e-06	ARRB2/CARD8/CASP1/CASP8/CD33/CLEC7A/CX3CR1/GSDMD/HK1/IFI16/IGF1/JAK2/LGALS9/LILRB4/MALT1/MNDA/NLRC4/NLRP1/NLRP3/NOD1/PML/RIPK2/SERPINB1/SIRPA/SMAD3/STAT3/TMEM106A/TREM2/TYROBP/WNT5A	30
210	Microglia	GO:0032651	regulation of interleukin-1 beta production	30/1790	110/18722	8.55089e-08	2.38692e-06	1.64603e-06	ARRB2/CARD8/CASP1/CASP8/CD33/CLEC7A/CX3CR1/GSDMD/HK1/IFI16/IGF1/JAK2/LGALS9/LILRB4/MALT1/MNDA/NLRC4/NLRP1/NLRP3/NOD1/PML/RIPK2/SERPINB1/SIRPA/SMAD3/STAT3/TMEM106A/TREM2/TYROBP/WNT5A	30
211	Microglia	GO:0032612	interleukin-1 production	33/1790	128/18722	8.63086e-08	2.38692e-06	1.64603e-06	ARRB2/CARD8/CASP1/CASP8/CD33/CLEC7A/CX3CR1/GAS6/GSDMD/HAVCR2/HK1/IFI16/IGF1/IL16/JAK2/LGALS9/LILRB4/MALT1/MNDA/NLRC4/NLRP1/NLRP3/NOD1/PML/RIPK2/SERPINB1/SIRPA/SMAD3/STAT3/TMEM106A/TREM2/TYROBP/WNT5A	33
212	Microglia	GO:0032652	regulation of interleukin-1 production	33/1790	128/18722	8.63086e-08	2.38692e-06	1.64603e-06	ARRB2/CARD8/CASP1/CASP8/CD33/CLEC7A/CX3CR1/GAS6/GSDMD/HAVCR2/HK1/IFI16/IGF1/IL16/JAK2/LGALS9/LILRB4/MALT1/MNDA/NLRC4/NLRP1/NLRP3/NOD1/PML/RIPK2/SERPINB1/SIRPA/SMAD3/STAT3/TMEM106A/TREM2/TYROBP/WNT5A	33
213	Microglia	GO:0045824	negative regulation of innate immune response	23/1790	71/18722	8.85583e-08	2.43764e-06	1.68101e-06	A2M/ARRB2/CRK/GRN/HAVCR2/HLA-A/HLA-B/HLA-E/IFI16/IRAK3/LGALS9/LILRB1/NLRC5/OAS1/PARP14/PPARG/PTPN2/RPS19/SAMHD1/SERPINB9/USP15/VSIG4/YTHDF2	23
214	Microglia	GO:0043112	receptor metabolic process	39/1790	166/18722	9.23934e-08	2.53132e-06	1.74561e-06	ANKRD13D/APOE/ARAP1/ARF1/ARRB1/ARRB2/CD81/CLTC/DNM2/EPS15/EZR/FCER1G/FLOT1/GRB2/GRK2/GRK3/ITGB2/KIF16B/LAPTM5/LGMN/LILRB1/LILRB4/LRP1/NUMB/PICALM/PLCG2/PTPN1/RAB29/RAB31/RIN3/SDCBP/SMURF1/SNCA/SORL1/SYK/TBC1D16/TBC1D5/TGFB1/UVRAG	39
215	Microglia	GO:0042100	B cell proliferation	28/1790	99/18722	9.8685e-08	2.69112e-06	1.85581e-06	ATM/BAX/BCL2/BCL6/BTK/CARD11/CD300A/CD74/CD81/CDKN1A/EPHB2/GPR183/INPP5D/IRS2/LYN/MEF2C/MNDA/NCKAP1L/NFATC2/PELI1/PKN1/PLCL2/PRKCD/PTPRC/RC3H1/SASH3/TNFSF13B/TYROBP	28
216	Microglia	GO:0051651	maintenance of location in cell	46/1790	213/18722	1.02974e-07	2.79506e-06	1.92749e-06	APOE/ATG5/BAX/CALR/CAMK2D/CD4/CHD7/CLIC2/CORO1A/CYBA/FTL/GAA/GOLPH3/HK1/HK2/HSP90B1/HTT/INSIG2/ITPR1/ITPR2/LYN/MORC3/OS9/P2RY6/PLCG2/PML/PTK2B/PTPRC/RASA3/RYR1/SCIN/SLC8A1/SLC8B1/SNCA/SORL1/SP100/SRGN/TAF3/TMSB10/TMSB4X/TPCN1/TRPM2/UBASH3B/UVRAG/VPS13C/VPS13D	46
217	Microglia	GO:0097529	myeloid leukocyte migration	47/1790	220/18722	1.06029e-07	2.86473e-06	1.97554e-06	ADGRE2/ANO6/C3AR1/C5AR1/CAMK1D/CCR1/CD300A/CD74/CD81/CMKLR1/CSF1R/CSF3R/CX3CR1/DUSP1/FCER1G/FLT1/GBF1/HRH1/IL6R/IRAK4/ITGB2/LGMN/LYN/MAPK1/NCKAP1L/P2RX4/P2RY12/PDGFB/PECAM1/PIK3CD/PIK3CG/PIKFYVE/PLA2G7/PREX1/PTK2B/RAC1/RHOH/RIN3/RPS19/SIRPA/SPI1/SWAP70/SYK/TNFRSF11A/TREM2/VAV1/WDR1	47
218	Microglia	GO:0033003	regulation of mast cell activation	17/1790	42/18722	1.07111e-07	2.8807e-06	1.98655e-06	ADGRE2/CD226/CD300A/CD84/FER/FES/FGR/GAB2/HMOX1/IL4R/LGALS9/LYN/MILR1/NECTIN2/PLSCR1/SYK/UNC13D	17
219	Microglia	GO:0002460	adaptive immune response based on somatic recombination of immune receptors built from immunoglobulin superfamily domains	66/1790	356/18722	1.10387e-07	2.95525e-06	2.03796e-06	ADAM17/B2M/BCL6/BTK/C1QA/C1QB/C1QC/C1RL/C3/CD226/CD4/CD74/CD81/CLEC7A/CRACR2A/CTSC/CTSH/EBI3/FCER1G/HAVCR2/HLA-A/HLA-B/HLA-DMB/HLA-DPA1/HLA-DPB1/HLA-DQB1/HLA-DRA/HLA-DRB1/HLA-E/IL18/IL4R/IL6R/INPP5D/JAK3/KLHL6/LILRB1/LILRB4/LOXL3/MALT1/MEF2C/MR1/NCKAP1L/NECTIN2/NLRP3/PKN1/PLA2G4A/PRKCD/PTPRC/RAB27A/RC3H1/RIPK2/SASH3/SHLD1/SLC11A1/SLC15A4/SMAD7/STAT3/STAT6/STX7/SWAP70/TGFB1/TNFRSF1B/TNFSF13B/TREM2…	66
220	Microglia	GO:0009895	negative regulation of catabolic process	61/1790	320/18722	1.20403e-07	3.20875e-06	2.21277e-06	APOC1/ATG7/AZIN2/BANP/BCL2/CHMP4B/CLEC16A/CST3/DAP/DDIT4/DHX34/EIF3H/FEZ2/FHIT/FUS/HDAC4/HMOX1/HNRNPC/IKBKE/IL10RA/IRAK3/LARP4B/LEPR/LRRK2/MAPK14/MAPKAPK2/MCL1/MTMR8/MYCBP2/NAMPT/PABPC1/PDE3B/PIK3CG/PML/RIC1/ROCK1/RPL11/RPL23/RPL5/SDCBP/SLC11A1/SMAD3/SMG1/SNCA/SORL1/STAT3/SUFU/SYNCRIP/TAB2/TBC1D14/TENT2/THRAP3/TIMP2/TMEM39A/TREM2/USP25/USP36/WAC/YBX3/ZDHHC7/ZFP36	61
221	Microglia	GO:0001774	microglial cell activation	18/1790	47/18722	1.24462e-07	3.27228e-06	2.25658e-06	C1QA/C5AR1/CTSC/CX3CR1/GRN/IFNGR1/IFNGR2/ITGAM/ITGB2/JAK2/LRRK2/NAMPT/PTPRC/SNCA/TLR1/TLR2/TREM2/TYROBP	18
222	Microglia	GO:0019884	antigen processing and presentation of exogenous antigen	18/1790	47/18722	1.24462e-07	3.27228e-06	2.25658e-06	AP3B1/B2M/CD74/CTSS/DNM2/FCER1G/HLA-A/HLA-DMB/HLA-DPA1/HLA-DPB1/HLA-DQB1/HLA-DRA/HLA-DRB1/HLA-E/IKBKB/LGMN/MR1/PIKFYVE	18
223	Microglia	GO:0045646	regulation of erythrocyte differentiation	18/1790	47/18722	1.24462e-07	3.27228e-06	2.25658e-06	B2M/CDK6/FOXO3/HIF1A/HSPA1A/INPP5D/LYN/MAFB/MAPK14/NCKAP1L/PRKDC/SMAP1/SPI1/STAT1/STAT3/TAL1/ZFP36/ZFP36L1	18
224	Microglia	GO:2000116	regulation of cysteine-type endopeptidase activity	49/1790	235/18722	1.26586e-07	3.31327e-06	2.28485e-06	APAF1/ARRB1/ARRB2/BAX/BID/CARD8/CASP1/CASP10/CASP8/CAST/CFLAR/CLEC7A/CTSH/DAP/DELE1/DNAJB6/GAS6/GPX1/GRAMD4/HERPUD1/IFI16/JAK2/LAPTM5/LGALS9/LGMN/MALT1/MAP3K5/MGMT/MICAL1/NAIP/NLRC4/NLRP1/NLRP3/NOD1/PAK2/PLAUR/PML/PPARG/PPM1F/RACK1/RHOA/RIPK2/RPS6KA1/RPS6KA3/SERPINB9/SMAD3/SNCA/SYK/TNFAIP8	49
225	Microglia	GO:0002478	antigen processing and presentation of exogenous peptide antigen	16/1790	38/18722	1.31378e-07	3.42343e-06	2.36082e-06	B2M/CD74/CTSS/DNM2/FCER1G/HLA-A/HLA-DMB/HLA-DPA1/HLA-DPB1/HLA-DQB1/HLA-DRA/HLA-DRB1/HLA-E/IKBKB/LGMN/PIKFYVE	16
226	Microglia	GO:0032623	interleukin-2 production	21/1790	62/18722	1.3509e-07	3.47384e-06	2.39558e-06	CARD11/CD4/CD83/CD86/CLEC7A/EZR/HAVCR2/HDAC7/LAPTM5/LILRB4/MALT1/NAV3/PLCG2/PRKD2/PTPRC/RIPK2/RUNX1/SASH3/TRIM27/VSIG4/ZFP36	21
227	Microglia	GO:0032663	regulation of interleukin-2 production	21/1790	62/18722	1.3509e-07	3.47384e-06	2.39558e-06	CARD11/CD4/CD83/CD86/CLEC7A/EZR/HAVCR2/HDAC7/LAPTM5/LILRB4/MALT1/NAV3/PLCG2/PRKD2/PTPRC/RIPK2/RUNX1/SASH3/TRIM27/VSIG4/ZFP36	21
228	Microglia	GO:0032731	positive regulation of interleukin-1 beta production	21/1790	62/18722	1.3509e-07	3.47384e-06	2.39558e-06	CARD8/CASP1/CASP8/CLEC7A/GSDMD/HK1/IFI16/JAK2/LGALS9/MALT1/MNDA/NLRC4/NLRP1/NLRP3/NOD1/RIPK2/SMAD3/STAT3/TMEM106A/TYROBP/WNT5A	21
229	Microglia	GO:0043281	regulation of cysteine-type endopeptidase activity involved in apoptotic process	45/1790	209/18722	1.54892e-07	3.96563e-06	2.73472e-06	APAF1/ARRB1/ARRB2/BAX/BID/CARD8/CASP1/CASP10/CASP8/CFLAR/CLEC7A/CTSH/DAP/DELE1/DNAJB6/GAS6/GPX1/GRAMD4/HERPUD1/JAK2/LAPTM5/LGALS9/MALT1/MAP3K5/MGMT/MICAL1/NAIP/NLRC4/NLRP1/NLRP3/NOD1/PAK2/PLAUR/PML/PPARG/PPM1F/RACK1/RHOA/RPS6KA1/RPS6KA3/SERPINB9/SMAD3/SNCA/SYK/TNFAIP8	45
230	Microglia	GO:0032732	positive regulation of interleukin-1 production	23/1790	73/18722	1.57374e-07	4.01167e-06	2.76647e-06	CARD8/CASP1/CASP8/CLEC7A/GSDMD/HAVCR2/HK1/IFI16/IL16/JAK2/LGALS9/MALT1/MNDA/NLRC4/NLRP1/NLRP3/NOD1/RIPK2/SMAD3/STAT3/TMEM106A/TYROBP/WNT5A	23
231	Microglia	GO:0098586	cellular response to virus	25/1790	84/18722	1.60219e-07	4.06652e-06	2.80429e-06	ANKRD17/ARF1/BAX/CLPB/DDX58/DDX60/GBF1/GSDME/HIF1A/IFIH1/IKBKE/IRF3/LGALS8/LGALS9/MAPK14/OAS1/POU2F2/PUM1/PUM2/RNF135/SEC14L1/SMAD3/TLR7/USP15/WDFY4	25
232	Microglia	GO:0001959	regulation of cytokine-mediated signaling pathway	36/1790	150/18722	1.61851e-07	4.07292e-06	2.80871e-06	ADAM17/AXL/CARD8/CASP1/CASP4/CASP8/CD74/GAS6/HIF1A/HSPA1A/IKBKB/IKBKE/IRAK1/IRAK3/IRF3/LAPTM5/NLRC5/OAS1/OTULIN/PADI2/PARP14/PARP9/PPARG/PTPN1/PTPN2/PTPRC/RIPK1/RIPK2/SAMHD1/SH2B3/SYK/TREM2/TRIM44/UBE2K/WNT5A/YTHDF2	36
233	Microglia	GO:0007229	integrin-mediated signaling pathway	29/1790	107/18722	1.61861e-07	4.07292e-06	2.80871e-06	ADAM10/ADAM9/CCM2/CUL3/FERMT3/FGR/FYB1/HCK/ITGA5/ITGA9/ITGAL/ITGAM/ITGAV/ITGAX/ITGB2/ITGB5/LIMS1/LOXL3/MYH9/NEDD9/NRP1/PLEK/PRAM1/PTK2B/RCC2/SYK/TEC/TLN1/VAV1	29
234	Microglia	GO:0032869	cellular response to insulin stimulus	44/1790	203/18722	1.73628e-07	4.35035e-06	3.00002e-06	APPL2/BCAR3/CCND3/CFLAR/CYFIP1/DENND4C/ENPP1/ESRRA/FER/GNAI2/GRB2/GSK3B/HDAC9/INSIG2/IRS2/LPIN2/NCK1/PAK1/PDE3B/PID1/PIK3R1/PKM/PPARG/PRKCB/PRKCD/PRKDC/PTEN/PTPN1/PTPN2/PTPRE/RAB10/RAB12/RAB31/RAB8B/RHOQ/SESN3/SNX5/SORL1/STAT1/TBC1D4/XBP1/ZDHHC7/ZFP36L1/ZNF106	44
235	Microglia	GO:0007034	vacuolar transport	37/1790	157/18722	1.79928e-07	4.48901e-06	3.09564e-06	ANKFY1/AP3B1/ARF1/ARSB/BIN1/C9orf72/CCDC91/CHMP4B/CLEC16A/DENND3/GAK/GCC2/GGA3/GNPTAB/GRN/HSPA1A/IGF2R/LAPTM5/LRP1/LRRK2/LYST/M6PR/PSAP/RAB12/RAB7A/SLC15A4/SMURF1/SNX27/SORL1/STX8/TGFBRAP1/TRAK1/VPS13C/VPS13D/VPS35/VPS41/VTI1A	37
236	Microglia	GO:0002704	negative regulation of leukocyte mediated immunity	21/1790	63/18722	1.84484e-07	4.56383e-06	3.14724e-06	ARRB2/BCL6/BST2/CD300A/CD84/CRK/CX3CR1/HAVCR2/HLA-A/HLA-B/HLA-E/HMOX1/JAK3/LGALS9/LILRB1/LILRB4/NCKAP1L/PTPRC/SERPINB9/SMAD7/SPI1	21
237	Microglia	GO:0050854	regulation of antigen receptor-mediated signaling pathway	21/1790	63/18722	1.84484e-07	4.56383e-06	3.14724e-06	CARD11/CD226/CD300A/CD81/EZR/LAPTM5/LILRB4/LPXN/LYN/MALT1/NECTIN2/NFAM1/PLCL2/PRKCB/PRKCH/PRKD2/PTPN2/PTPRC/PTPRJ/RAB29/RC3H1	21
238	Microglia	GO:0019058	viral life cycle	60/1790	317/18722	1.97194e-07	4.85778e-06	3.34995e-06	APOE/ATG16L2/ATG5/AXL/BCL2/BST2/CD4/CD74/CD81/CD86/CHMP4B/CIITA/CLEC5A/CTBP2/CTSB/DDX5/DEK/EIF2AK2/EPS15/FAM111A/GAS6/GRK2/HLA-DRB1/HSPA1A/IFI16/IFIH1/ITGA5/ITGAV/ITGB5/KPNA6/LGALS9/MRC1/MX1/NECTIN2/NRP1/OAS1/PABPC1/PARP10/PIKFYVE/PKN2/PLSCR1/PML/RAB1A/RAB29/RAB7A/SCARB1/SELPLG/STOM/TMEM39A/TPCN1/TRIM14/TRIM22/TRIM25/TRIM27/TRIM38/USP6NL/UVRAG/XPR1/YTHDC2/ZC3HAV1	60
239	Microglia	GO:0034446	substrate adhesion-dependent cell spreading	29/1790	108/18722	2.01275e-07	4.93756e-06	3.40497e-06	ARPC2/ATRN/AXL/CALR/CASS4/CRK/DNM2/FER/FERMT3/ITGAV/LIMS1/LPXN/MERTK/NEDD9/NRP1/PARVB/PARVG/PDPN/PIK3R1/PREX1/PXN/RAB1A/RAC1/RCC2/RHOA/RREB1/SRGAP2/TRIOBP/UNC13D	29
240	Microglia	GO:0006470	protein dephosphorylation	55/1790	281/18722	2.03546e-07	4.97246e-06	3.42903e-06	ANKLE2/BCL2/BOD1L1/CD300A/CD33/CDC14A/CTTNBP2NL/DAPP1/DUSP1/DUSP22/FBXW11/GNAI2/GSK3B/HSP90B1/HTT/IKBKB/JAK2/LRRK1/LRRK2/MGAT5/MTMR14/MTMR3/MTMR8/NCEH1/NCK1/NCKAP1L/NUAK1/PALD1/PPM1F/PPP1CB/PPP1R12A/PPP2R5C/PPP2R5E/PPP4R1L/PPP6R2/PPP6R3/PPTC7/PRKCD/PTBP1/PTEN/PTPN1/PTPN12/PTPN14/PTPN18/PTPN2/PTPRC/PTPRE/PTPRJ/RNGTT/ROCK1/SSH1/SSH2/SWAP70/TGFB1/UBASH3B	55
241	Microglia	GO:0007162	negative regulation of cell adhesion	58/1790	303/18722	2.11263e-07	5.13955e-06	3.54426e-06	ADAM10/AKNA/ARHGAP6/ARHGDIB/BCL6/CD300A/CD74/CD86/CEBPB/DUSP1/DUSP22/EPHB2/FGL2/GCNT2/HAVCR2/HLA-DRB1/IL4R/JAK2/JAK3/LAPTM5/LGALS9/LILRB1/LILRB4/LOXL3/LPXN/LRP1/MAD1L1/NCKAP1L/PAG1/PDCD1LG2/PDE3B/PELI1/PIK3R1/PLXNB2/PLXNC1/PLXND1/PPM1F/PRKCD/PTEN/PTPN2/PTPRC/RASA1/RC3H1/RCC2/RHOA/RUNX1/SH2B3/SIPA1/SMAD7/SOCS6/SPI1/SWAP70/TGFB1/TMEM131L/UBASH3B/VSIG4/VSIR/YTHDF2	58
242	Microglia	GO:0051402	neuron apoptotic process	50/1790	246/18722	2.17435e-07	5.25645e-06	3.62488e-06	APOE/ARRB1/ARRB2/ATF4/AXL/BAX/BCL2/BID/BTG2/C5AR1/CEBPB/CORO1A/CTNNB1/CTSZ/CX3CR1/DNAJC5/FBXW7/FGF20/FOXO3/GBE1/GPX1/GRID2/GRN/HDAC4/HIF1A/HMOX1/ITGAM/JAK2/JUN/KDM2B/KRAS/LGMN/LRP1/MAX/MCL1/MEF2C/NAIP/NF1/NLRP1/NRP1/OXR1/PPT1/PTK2B/RASA1/RB1/RHOA/SNCA/TREM2/TYROBP/USP53	50
243	Microglia	GO:0048193	Golgi vesicle transport	57/1790	296/18722	2.17861e-07	5.25645e-06	3.62488e-06	ANKFY1/ARF1/ATP2C1/ATP9B/BICD2/CCDC91/COG5/CREB3L2/CSK/CSNK1D/CUL3/CUX1/CYTH3/DNM2/DOP1B/EPS15/ERGIC1/EXOC2/EXOC4/EXOC6/GAK/GBF1/GCC2/GGA2/GGA3/GOLGA4/GOLPH3/GOLPH3L/HTT/KIF16B/LAPTM5/LRRK2/LYPLA1/MIA2/PITPNB/RAB10/RAB1A/RAB31/RAB8B/RABEP1/RACK1/RP2/SCAMP2/SEC24B/SEC24D/SEC31A/SLC10A7/SNAP23/SNX2/SORL1/STX6/TAPBP/TBC1D14/UVRAG/VPS13C/VTI1A/WIPI1	57
244	Microglia	GO:0045582	positive regulation of T cell differentiation	26/1790	91/18722	2.24538e-07	5.39386e-06	3.71964e-06	AP3B1/BCL6/CD74/CD83/CD86/HLA-DRA/HLA-DRB1/IL18/IL4R/LGALS9/LILRB4/MALT1/NCKAP1L/NLRP3/PIK3R6/PTPRC/RHOA/RHOH/RIPK2/RUNX1/SASH3/SYK/TGFBR2/VSIR/XBP1/ZMIZ1	26
245	Microglia	GO:0007179	transforming growth factor beta receptor signaling pathway	43/1790	198/18722	2.25396e-07	5.39386e-06	3.71964e-06	ADAM17/ADAM9/ADAMTSL2/APPL2/ARRB2/CHST11/CREB1/CREBBP/DNM2/DUSP22/ENG/EP300/FOS/GCNT2/HSPA1A/ITGB5/JUN/LDLRAD4/LPXN/PMEPA1/PML/PPARG/PXN/RNF111/SDCBP/SKI/SKIL/SMAD2/SMAD3/SMAD6/SMAD7/SMURF1/SMURF2/SPI1/SPRED1/SPRED2/STAT3/TGFB1/TGFBR1/TGFBR2/TGFBRAP1/USP15/ZMIZ1	43
246	Microglia	GO:0051495	positive regulation of cytoskeleton organization	47/1790	226/18722	2.46391e-07	5.87232e-06	4.04959e-06	ACTR2/ACTR3/ARF1/ARFIP1/ARHGEF10L/ARPC1B/ARPC2/BIN1/CORO1A/CYFIP1/EVL/FCHSD2/FER/FES/FHOD1/FMN1/GMFG/GPR65/GRB2/HCK/HCLS1/HSPA1A/IQGAP2/KATNBL1/LIMK1/MTSS1/NAV3/NCK1/NCK2/NCKAP1L/NRP1/PAK1/PLEK/PPM1F/PTK2B/PXN/RAC1/RHOA/SCIN/SMAD3/SWAP70/TGFBR1/TRIM27/VASP/WAS/WASF2/WDR1	47
247	Microglia	GO:0031098	stress-activated protein kinase signaling cascade	50/1790	247/18722	2.47759e-07	5.88102e-06	4.05558e-06	AIDA/AKR1B1/ANKRD6/ARHGEF6/CCM2/CLEC7A/CRACR2A/DUSP1/DUSP22/EIF2AK2/EZR/HIPK3/IKBKB/IRAK1/IRAK4/LGALS9/LRRK2/LTBR/LYN/MAP2K1/MAP3K20/MAP3K3/MAP3K5/MAPK1/MAPK14/MAPKAPK2/NOD1/PTK2B/RAP2A/RASSF2/RELL1/RHOA/RIPK1/RIPK2/SCIMP/SDCBP/SH2D3C/SH3RF3/SIRPA/SMAD3/SPI1/STK3/TAOK3/TLR7/TRAF3/TREM2/ULK4/WNT5A/ZFP36/ZFP36L1	50
248	Microglia	GO:0002291	T cell activation via T cell receptor contact with antigen bound to MHC molecule on antigen presenting cell	8/1790	10/18722	2.59592e-07	6.1124e-06	4.21515e-06	APBB1IP/CD81/FGL2/HAVCR2/HLA-DMB/ITGAL/LGALS9/LILRB1	8
249	Microglia	GO:0060368	regulation of Fc receptor mediated stimulatory signaling pathway	8/1790	10/18722	2.59592e-07	6.1124e-06	4.21515e-06	APPL2/CD226/CSK/LYN/PLSCR1/PTPRC/PTPRJ/RAP1A	8
250	Microglia	GO:0030225	macrophage differentiation	18/1790	49/18722	2.612e-07	6.12566e-06	4.22429e-06	C1QC/CASP8/CD4/CEBPA/CSF1R/GAB3/HCLS1/HLA-DRB1/ID2/IL15/PRKCA/PTPN2/RB1/RIPK1/SPI1/TGFB1/TLR2/ZBTB46	18
251	Microglia	GO:0031647	regulation of protein stability	57/1790	298/18722	2.75271e-07	6.40518e-06	4.41705e-06	AAK1/ATF7IP/BCL2/CALR/CD81/CHEK2/CHFR/CMTM6/CREB1/CREBBP/CREBL2/CTNND1/CTSH/CUL3/DDI2/EP300/FBXW11/FBXW7/FLOT1/FLOT2/GGA3/GNAQ/GRN/HSPA1A/HTT/IGF1/KRAS/LRRK2/MAPK1/MFSD1/MORC3/NEDD4L/PIK3R1/PIM1/PRKCD/PRKDC/PTEN/RASSF2/RNF149/RPL11/RPL23/RPL5/SEL1L/SMAD3/SMAD7/SNCA/STK3/STK4/STX12/TRIM44/TYROBP/USP3/USP36/USP4/USP8/VPS35/WDR81	57
252	Microglia	GO:0031330	negative regulation of cellular catabolic process	52/1790	262/18722	2.75621e-07	6.40518e-06	4.41705e-06	APOC1/ATG7/BCL2/CHMP4B/CLEC16A/CST3/DAP/DHX34/EIF3H/FEZ2/FHIT/FUS/HMOX1/HNRNPC/IKBKE/IL10RA/LARP4B/LEPR/LRRK2/MAPK14/MAPKAPK2/MCL1/MTMR8/NAMPT/PABPC1/PIK3CG/PML/RIC1/ROCK1/RPL11/RPL23/RPL5/SDCBP/SLC11A1/SMG1/SNCA/SORL1/STAT3/SUFU/SYNCRIP/TAB2/TBC1D14/TENT2/THRAP3/TIMP2/TMEM39A/TREM2/USP25/USP36/WAC/YBX3/ZFP36	52
253	Microglia	GO:0002705	positive regulation of leukocyte mediated immunity	33/1790	134/18722	2.76396e-07	6.40518e-06	4.41705e-06	B2M/BTK/C3/CD226/CD81/CLEC7A/DDX21/DDX58/HLA-A/HLA-B/HLA-DRA/HLA-DRB1/HLA-E/IL18/ITGAM/ITGB2/MALT1/MR1/NECTIN2/NLRP3/PLCG2/PTAFR/PTPRC/SASH3/SCIMP/SHLD1/SPI1/STAT6/STX7/TGFB1/TREM2/TYROBP/VAV1	33
254	Microglia	GO:0050731	positive regulation of peptidyl-tyrosine phosphorylation	42/1790	193/18722	2.92542e-07	6.75265e-06	4.65666e-06	ABI1/ADAM17/ARRB2/CASS4/CD4/CD74/CD81/CLEC7A/CSF1R/EHD4/FBXW7/FCGR1A/GAS6/HCLS1/IGF1/IL15/IL18/IL6R/IL6ST/ITGA5/JAK2/LRP8/LRRK1/LYN/NEDD9/NRP1/PAK2/PARP14/PARP9/PDGFB/PECAM1/PLCG2/PTK2B/PTPN1/PTPRC/PTPRJ/RIPK2/SYK/TEC/TGFB1/TNFRSF1A/TREM2	42
255	Microglia	GO:0018107	peptidyl-threonine phosphorylation	30/1790	116/18722	3.05501e-07	7.02414e-06	4.84388e-06	BCL2/CAB39/CAMK2D/DDIT4/DYRK1A/GRK2/GSK3B/HIPK3/LRRK2/MAP2K1/MAPK1/MARK2/PKN1/PRKAG2/PRKCA/PRKCB/PRKCD/PRKD2/PRKDC/RIPK2/ROCK1/RPTOR/SMAD7/SPRED1/SPRED2/TGFB1/TGFBR1/TGFBR2/UBE2K/WNT5A	30
256	Microglia	GO:0030866	cortical actin cytoskeleton organization	16/1790	40/18722	3.08413e-07	7.06337e-06	4.87094e-06	CALR/EPB41/EPB41L2/EPB41L3/EZR/FHOD1/FMNL1/FMNL3/IKBKB/LCP1/NCKAP1L/PLEC/PLEK/RHOQ/ROCK1/TLN1	16
257	Microglia	GO:0071900	regulation of protein serine/threonine kinase activity	65/1790	359/18722	3.35471e-07	7.65317e-06	5.27767e-06	ACSL1/ACTB/ADAM17/ADAM9/AIDA/AKAP13/APOE/BMPR2/CAB39/CCND1/CCND3/CCNI/CCNL1/CCNY/CD300A/CDKN1A/CEBPA/CSF1R/CSK/DTNBP1/DUSP1/FAM20A/FGD2/FLT1/HIPK3/HTT/IRAK1/IRAK3/KRAS/LRRK2/LYN/MAP2K1/MAP3K5/NEK10/NF1/PAK1/PDGFB/PDGFC/PIK3CG/PIK3R5/PIK3R6/PPARG/PRKAG2/PRKCD/PTEN/PTK2B/PTPN1/PTPRJ/RALB/RAPGEF2/RB1/RHOA/RPTOR/SH2B3/SLC8A1/SNCA/SORL1/STK3/STK4/SYK/TAOK3/TGFB1/TNFRSF11A/UVRAG/WNT5A	65
258	Microglia	GO:0001776	leukocyte homeostasis	25/1790	87/18722	3.38337e-07	7.68864e-06	5.30213e-06	ADAM17/AXL/BAX/BCL2/CD74/CORO1A/DOCK11/GPR183/HIF1A/JAK3/LGALS9/LYN/MEF2C/MERTK/NCKAP1L/PIK3CD/PKN1/RC3H1/RPS6/SH2B3/SKIL/SLC15A4/SOS1/SPNS2/TNFSF13B	25
259	Microglia	GO:0007599	hemostasis	46/1790	222/18722	3.67967e-07	8.32968e-06	5.7442e-06	ACTB/ANO6/ANXA5/AP3B1/APOE/AXL/DGKA/DTNBP1/ENTPD1/EPHB2/F13A1/FCER1G/FERMT3/FLI1/GAS6/GNAQ/GNAS/HPSE/IL6ST/JAK2/LYN/MAPK14/MERTK/MYH9/NFE2L2/P2RY12/PABPC4/PDGFB/PDPN/PIK3CG/PLA2G4A/PLAUR/PLCG2/PLEK/PLSCR1/PRKCA/PRKCD/PROS1/RAB27A/SH2B3/SYK/TEC/TLN1/UBASH3B/VAV1/WAS	46
260	Microglia	GO:0046638	positive regulation of alpha-beta T cell differentiation	18/1790	50/18722	3.71796e-07	8.384e-06	5.78166e-06	AP3B1/CD83/CD86/HLA-DRA/HLA-DRB1/IL18/IL4R/LGALS9/LILRB4/MALT1/NCKAP1L/NLRP3/RHOA/RIPK2/RUNX1/SASH3/SYK/TGFBR2	18
261	Microglia	GO:0030838	positive regulation of actin filament polymerization	27/1790	99/18722	3.73266e-07	8.3849e-06	5.78227e-06	ACTR2/ACTR3/ARF1/ARFIP1/ARPC1B/ARPC2/BIN1/CORO1A/CYFIP1/EVL/FCHSD2/FER/FMN1/GMFG/GRB2/HCK/IQGAP2/NCK1/NCK2/NCKAP1L/PTK2B/RHOA/SCIN/TRIM27/VASP/WAS/WASF2	27
262	Microglia	GO:0050729	positive regulation of inflammatory response	34/1790	142/18722	3.75457e-07	8.40192e-06	5.79401e-06	ABCC1/ALOX5AP/BTK/C3/CD81/CEBPA/CEBPB/CTSC/GRN/HLA-E/IL15/IL16/IL17RA/IL18/IL6ST/JAK2/LRRK2/MGST2/NEAT1/NFKBIA/NINJ1/PIK3CG/PLA2G7/PLCG2/RIPK1/RPS19/SNCA/TLR10/TLR2/TLR7/TNFRSF11A/TNFRSF1A/TREM2/WNT5A	34
263	Microglia	GO:0030224	monocyte differentiation	15/1790	36/18722	3.83392e-07	8.54687e-06	5.89397e-06	ACIN1/CD4/CD74/CDK6/CSF1R/FES/HLA-DRB1/IFI16/INPP5D/JUN/MYH9/PPARG/SP3/ZBTB46/ZFP36L1	15
264	Microglia	GO:0001910	regulation of leukocyte mediated cytotoxicity	24/1790	82/18722	3.97853e-07	8.82694e-06	6.08711e-06	ARRB2/B2M/CD226/CRK/CX3CR1/HAVCR2/HLA-A/HLA-B/HLA-DRA/HLA-DRB1/HLA-E/ITGAM/LGALS9/LILRB1/MR1/NCKAP1L/NECTIN2/PIK3R6/PTPRC/SERPINB9/SPI1/STX7/TYROBP/VAV1	24
265	Microglia	GO:0042176	regulation of protein catabolic process	69/1790	391/18722	3.98966e-07	8.82694e-06	6.08711e-06	ADAM9/APOE/ARIH1/ATG7/AZIN2/BANP/CD81/CEBPA/CHEK2/CHFR/COP1/CSNK1A1/CSNK1D/CST3/CTSC/DISC1/EIF3H/EZR/FBXW7/FBXW8/FHIT/GGA3/GPX1/GSK3B/HAMP/HERPUD1/HSPA1A/IRAK3/LAPTM5/LPCAT1/LRP1/LRRK2/MSN/MYCBP2/NEDD4L/NFE2L2/PIAS1/PLK3/PML/PTEN/PTK2B/PTTG1IP/RAB7A/RACK1/RIC1/RNF144B/RNF19B/ROCK1/RPL11/RPL23/RPL5/SDCBP/SMAD3/SMAD7/SMURF1/SMURF2/SNCA/SORL1/SUFU/TIMP2/TNFRSF1B/TREM2/UBE2K/USP25/USP8/VPS35/WAC/WDR9…	69
266	Microglia	GO:0032930	positive regulation of superoxide anion generation	11/1790	20/18722	4.39692e-07	9.69141e-06	6.68325e-06	CLEC7A/CYBA/GNAI2/GNAI3/HVCN1/ITGAM/ITGB2/PRKCD/SYK/TGFB1/TYROBP	11
267	Microglia	GO:0032418	lysosome localization	23/1790	77/18722	4.62194e-07	1.01492e-05	6.99896e-06	ADGRE2/BTK/CBL/CD300A/CD84/FER/FES/FGR/GAB2/HMOX1/IL4R/KIF5B/LAT2/LGALS9/LYN/MILR1/MYH9/PIK3CD/PIK3CG/PLEKHM2/SNAP23/SYK/UNC13D	23
268	Microglia	GO:0045807	positive regulation of endocytosis	27/1790	100/18722	4.65209e-07	1.01512e-05	7.00036e-06	ANKFY1/ANO6/APOE/APPL2/ARF1/ARRB1/ARRB2/AXL/B2M/C3/CBL/CD14/DNM2/FLOT1/LRP1/LRRK2/NCKAP1L/NEDD4L/PLCG2/PPT1/RAB31/SH3GL1/SNCA/SYK/TBC1D5/TREM2/WNT5A	27
269	Microglia	GO:0002821	positive regulation of adaptive immune response	29/1790	112/18722	4.65749e-07	1.01512e-05	7.00036e-06	B2M/BTK/C3/CD226/CD4/CD81/CLEC7A/HLA-A/HLA-B/HLA-DRA/HLA-DRB1/HLA-E/IL18/IL6ST/MALT1/MR1/NECTIN2/NLRP3/PLA2G4A/PTPRC/RIPK2/SASH3/SHLD1/SLC11A1/STAT6/STX7/TGFB1/TNFSF13B/TREM2	29
270	Microglia	GO:0071887	leukocyte apoptotic process	28/1790	106/18722	4.69297e-07	1.01907e-05	7.02756e-06	ADAM17/AXL/BAX/BCL6/BTK/CD74/DOCK8/GAS6/GIMAP8/HCLS1/HIF1A/IRF3/IRS2/JAK3/LGALS9/LILRB1/LMBR1L/LYN/MEF2C/MERTK/PIK3CD/PKN1/PTEN/RAPGEF2/RIPK1/RPS6/ST3GAL1/WNT5A	28
271	Microglia	GO:0002685	regulation of leukocyte migration	44/1790	210/18722	4.7419e-07	1.0259e-05	7.07464e-06	ADAM10/ADAM17/ANO6/C3AR1/C5AR1/CALR/CAMK1D/CCR1/CD300A/CD74/CD81/CMKLR1/CRK/CSF1R/CX3CR1/DOCK8/DUSP1/GAS6/HMOX1/IL6R/JAM2/LGALS9/LGMN/LRCH1/LYN/MAPK1/MSN/NCKAP1L/P2RX4/P2RY12/PADI2/PLA2G7/PTAFR/PTK2B/RAC1/RHOA/RHOH/RIN3/SLC8B1/SPI1/STK10/SWAP70/TREM2/WNT5A	44
272	Microglia	GO:0007596	blood coagulation	45/1790	217/18722	4.79435e-07	1.03343e-05	7.12659e-06	ACTB/ANO6/ANXA5/AP3B1/APOE/AXL/DGKA/DTNBP1/ENTPD1/EPHB2/F13A1/FCER1G/FERMT3/GAS6/GNAQ/GNAS/HPSE/IL6ST/JAK2/LYN/MAPK14/MERTK/MYH9/NFE2L2/P2RY12/PABPC4/PDGFB/PDPN/PIK3CG/PLA2G4A/PLAUR/PLCG2/PLEK/PLSCR1/PRKCA/PRKCD/PROS1/RAB27A/SH2B3/SYK/TEC/TLN1/UBASH3B/VAV1/WAS	45
273	Microglia	GO:0030865	cortical cytoskeleton organization	20/1790	61/18722	4.87838e-07	1.04769e-05	7.22494e-06	CALR/EPB41/EPB41L2/EPB41L3/EZR/FHOD1/FMNL1/FMNL3/IKBKB/LCP1/NCKAP1L/PLEC/PLEK/RAC1/RHOA/RHOH/RHOQ/ROCK1/TLN1/WDR1	20
274	Microglia	GO:0038094	Fc-gamma receptor signaling pathway	13/1790	28/18722	5.05023e-07	1.07699e-05	7.427e-06	APPL2/FCER1G/FGR/HCK/LIMK1/LYN/PAK1/PRKCD/PTPRC/PTPRJ/RAP1A/SYK/VAV1	13
275	Microglia	GO:0051098	regulation of binding	65/1790	363/18722	5.05284e-07	1.07699e-05	7.427e-06	ACTB/APOE/ARRB2/B2M/BAX/BTAF1/BTBD1/C9orf72/CDKN1A/CLIC2/CRK/CSNK1A1/CTBP2/CTNNB1/CTSZ/DISC1/DTNBP1/EP300/EPB41/FBXW7/FLOT1/GSK3B/HDAC4/HMOX1/IFI16/IGF1/JAK2/JUN/LRP1/LRRK2/MARK2/MBD2/NFKBIA/NRP1/NSD1/PARP9/PDGFB/PLAUR/PLCL2/PLXND1/PPARG/PRKCD/RACK1/RALB/RAPGEF2/RB1/RIPK2/ROCK1/RPL11/SKI/SMAD2/SMAD3/SORL1/SP100/STK3/STK4/TCF7L2/TGFB1/TGFBR1/TMC8/TMSB4X/UBASH3B/WAPL/WNT5A/ZNF618	65
276	Microglia	GO:0045089	positive regulation of innate immune response	32/1790	131/18722	5.07239e-07	1.07699e-05	7.427e-06	CD226/CGAS/CLEC7A/CREBBP/EP300/HAVCR2/HCK/HLA-E/IFI16/IKBKB/IKBKE/IRF3/LYN/MNDA/NECTIN2/NLRC4/NLRC5/PAK1/PAK2/PARP9/PLCG2/PLSCR1/PRKDC/RPS19/SLC15A4/SPI1/SYK/TYROBP/UBE2K/VAV1/WNT5A/XRCC5	32
277	Microglia	GO:0001911	negative regulation of leukocyte mediated cytotoxicity	12/1790	24/18722	5.0883e-07	1.07699e-05	7.427e-06	ARRB2/CRK/CX3CR1/HAVCR2/HLA-A/HLA-B/HLA-E/LGALS9/LILRB1/NCKAP1L/PTPRC/SERPINB9	12
278	Microglia	GO:0043370	regulation of CD4-positive, alpha-beta T cell differentiation	18/1790	51/18722	5.23463e-07	1.10398e-05	7.61311e-06	BCL6/CD83/CD86/HLA-DRA/HLA-DRB1/IL18/IL4R/JAK3/LGALS9/LOXL3/MALT1/NCKAP1L/NLRP3/RC3H1/RIPK2/RUNX1/SASH3/SMAD7	18
279	Microglia	GO:0034612	response to tumor necrosis factor	50/1790	253/18722	5.30983e-07	1.11583e-05	7.6948e-06	ADAM10/ADAM17/ADAM9/ASAH1/CARD8/CASP1/CASP4/CASP8/CD14/CD58/CEBPA/CXCL16/CYBA/FOXO3/GAS6/GSDME/HAMP/HDAC4/HSPA1A/IKBKB/JAK2/LAPTM5/LIMS1/MAP3K5/MAPK1/MAPK14/NFE2L2/NFKBIA/OTULIN/PID1/PRPF8/PTK2B/PTPN2/RIPK1/STAT1/SYK/TANK/TMSB4X/TNFRSF11A/TNFRSF1A/TNFRSF1B/TNFSF13B/TRAF3/UBE2K/YBX3/YTHDC2/ZFAND6/ZFP36/ZFP36L1/ZFP36L2	50
280	Microglia	GO:0002824	positive regulation of adaptive immune response based on somatic recombination of immune receptors built from immunoglobulin superfamily domains	28/1790	107/18722	5.78262e-07	1.21084e-05	8.35001e-06	B2M/BTK/C3/CD226/CD4/CD81/CLEC7A/HLA-A/HLA-B/HLA-DRA/HLA-DRB1/HLA-E/IL18/MALT1/MR1/NECTIN2/NLRP3/PLA2G4A/PTPRC/RIPK2/SASH3/SHLD1/SLC11A1/STAT6/STX7/TGFB1/TNFSF13B/TREM2	28
281	Microglia	GO:2000514	regulation of CD4-positive, alpha-beta T cell activation	21/1790	67/18722	5.95461e-07	1.24242e-05	8.56777e-06	BCL6/CD81/CD83/CD86/HLA-DRA/HLA-DRB1/IL18/IL4R/JAK3/LGALS9/LOXL3/MALT1/NCKAP1L/NLRP3/RC3H1/RIPK2/RUNX1/SASH3/SMAD7/TGFBR2/VSIR	21
282	Microglia	GO:0043523	regulation of neuron apoptotic process	44/1790	212/18722	6.24664e-07	1.29872e-05	8.95608e-06	APOE/ARRB1/ARRB2/ATF4/AXL/BAX/BCL2/BTG2/C5AR1/CEBPB/CORO1A/CTNNB1/CTSZ/CX3CR1/DNAJC5/FBXW7/FGF20/FOXO3/GBE1/GRID2/GRN/HDAC4/HIF1A/HMOX1/ITGAM/JAK2/JUN/KDM2B/KRAS/LGMN/LRP1/MCL1/MEF2C/NAIP/NF1/NRP1/OXR1/PPT1/PTK2B/RASA1/RHOA/SNCA/TREM2/TYROBP	44
283	Microglia	GO:0030890	positive regulation of B cell proliferation	16/1790	42/18722	6.78796e-07	1.40628e-05	9.69781e-06	BCL2/BCL6/CARD11/CD74/CD81/CDKN1A/EPHB2/GPR183/IRS2/MEF2C/NCKAP1L/NFATC2/PELI1/PTPRC/SASH3/TNFSF13B	16
284	Microglia	GO:0097581	lamellipodium organization	25/1790	90/18722	6.85762e-07	1.41571e-05	9.76283e-06	ABI1/ABI3/ACTR2/ACTR3/ARHGEF6/ARPC2/CAPZB/CYFIP1/DNM2/FER/GOLPH3/HDAC4/NCK1/NCK2/P2RY12/PARVB/PDPN/PIK3R1/PLEKHO1/RAC1/RREB1/SNX2/SRGAP2/WAS/WASF2	25
285	Microglia	GO:0033002	muscle cell proliferation	49/1790	248/18722	6.92474e-07	1.42455e-05	9.82379e-06	ABCC4/AKR1B1/APOE/ARID2/BMPR2/CDKN1A/CFLAR/CTNNB1/CYBA/FGF20/GNA13/GNAI2/GNAI3/HDAC4/HMOX1/ID2/IGF1/IL15/IL18/IL6R/IRAK1/IRAK4/JAK2/JARID2/JUN/MAP3K5/MAPK1/MAPK14/MEF2C/NAMPT/P2RY6/PAK1/PDGFB/PIM1/PPARD/PPARG/PRKDC/PTAFR/PTEN/RHOA/RUNX1/STAT1/STAT3/TCF7L2/TENM4/TGFB1/TGFBR1/TGFBR2/XRCC5	49
286	Microglia	GO:0032633	interleukin-4 production	14/1790	33/18722	7.20418e-07	1.47171e-05	1.0149e-05	CD83/CD86/CEBPB/CLECL1/FCER1G/HAVCR2/HLA-DRB1/HLA-E/IL1RAP/LGALS9/NLRP3/SASH3/SLC7A5/SYK	14
287	Microglia	GO:0032673	regulation of interleukin-4 production	14/1790	33/18722	7.20418e-07	1.47171e-05	1.0149e-05	CD83/CD86/CEBPB/CLECL1/FCER1G/HAVCR2/HLA-DRB1/HLA-E/IL1RAP/LGALS9/NLRP3/SASH3/SLC7A5/SYK	14
288	Microglia	GO:0042267	natural killer cell mediated cytotoxicity	21/1790	68/18722	7.8444e-07	1.59694e-05	1.10126e-05	ARRB2/CD226/CORO1A/CRK/HAVCR2/HLA-A/HLA-B/HLA-E/IL18/KIF5B/LGALS9/LILRB1/LYST/NECTIN2/PIK3R6/PLEKHM2/RAB27A/RNF19B/SERPINB9/UNC13D/VAV1	21
289	Microglia	GO:0032868	response to insulin	51/1790	264/18722	8.43254e-07	1.70424e-05	1.17525e-05	APPL2/BCAR3/CCND3/CFLAR/CYFIP1/DENND4C/ENPP1/ESRRA/FER/GNAI2/GRB2/GSK3B/HDAC9/INPPL1/INSIG2/IRS2/KBTBD2/KCNQ1/LPIN2/LYN/MAX/NCK1/PAK1/PDE3B/PID1/PIK3R1/PKM/PPARG/PRKCB/PRKCD/PRKDC/PTEN/PTPN1/PTPN2/PTPRE/RAB10/RAB12/RAB31/RAB8B/RHOQ/SESN3/SNX5/SORL1/STAT1/TBC1D4/TLR2/VPS13C/XBP1/ZDHHC7/ZFP36L1/ZNF106	51
290	Microglia	GO:0046641	positive regulation of alpha-beta T cell proliferation	11/1790	21/18722	8.43352e-07	1.70424e-05	1.17525e-05	CD81/EBI3/HLA-A/HLA-E/IL18/LGALS9/PTPRC/RASAL3/RIPK2/SYK/TGFBR2	11
291	Microglia	GO:0071675	regulation of mononuclear cell migration	29/1790	115/18722	8.45869e-07	1.70424e-05	1.17525e-05	ADAM10/ADAM17/ANO6/C3AR1/C5AR1/CALR/CCR1/CMKLR1/CRK/CSF1R/CX3CR1/DOCK8/DUSP1/GAS6/JAM2/LGALS9/LGMN/LRCH1/LYN/MAPK1/MSN/PADI2/PLA2G7/PTK2B/RHOA/SLC8B1/SPI1/STK10/WNT5A	29
292	Microglia	GO:0007033	vacuole organization	39/1790	180/18722	8.61821e-07	1.73043e-05	1.19331e-05	ABCA1/AP3B1/ARF1/ARSB/ATG16L2/ATG5/ATG7/C9orf72/CHMP4B/CORO1A/FEZ2/FIG4/GAA/GNPTAB/GRN/HEXB/HPS1/LAPTM5/LRRK2/LYST/MTMR3/MYO7A/PIKFYVE/PPT1/RAB1A/RAB20/RAB39A/RAB3GAP1/RAB7A/RALB/SMURF1/SPG11/STX12/TBC1D12/TBC1D14/TMEM39A/UBXN2B/VMP1/WIPI1	39
293	Microglia	GO:1901216	positive regulation of neuron death	26/1790	97/18722	8.79251e-07	1.7594e-05	1.21329e-05	ATF4/BAX/C1QA/CASP8/CTNNB1/CTSZ/DDIT4/FBXW7/FOS/FOXO3/GRN/GSK3B/HDAC4/ITGAM/ITGB2/JUN/MAP3K5/MCL1/NF1/PICALM/RHOA/SNCA/SSH1/TRPM2/TYROBP/WNT5A	26
294	Microglia	GO:0009595	detection of biotic stimulus	15/1790	38/18722	8.85617e-07	1.76611e-05	1.21792e-05	CLEC7A/HLA-A/HLA-B/HLA-DRB1/LY96/NAIP/NLRC4/NLRP3/NOD1/PAK1/PTPRJ/SCARB1/TLR1/TLR2/TREM2	15
295	Microglia	GO:0032753	positive regulation of interleukin-4 production	12/1790	25/18722	8.93263e-07	1.76932e-05	1.22014e-05	CD86/CEBPB/CLECL1/FCER1G/HAVCR2/HLA-E/IL1RAP/LGALS9/NLRP3/SASH3/SLC7A5/SYK	12
296	Microglia	GO:0098581	detection of external biotic stimulus	12/1790	25/18722	8.93263e-07	1.76932e-05	1.22014e-05	CLEC7A/HLA-A/HLA-B/HLA-DRB1/LY96/NAIP/NLRC4/NOD1/SCARB1/TLR1/TLR2/TREM2	12
297	Microglia	GO:0050817	coagulation	45/1790	222/18722	9.34089e-07	1.84396e-05	1.27161e-05	ACTB/ANO6/ANXA5/AP3B1/APOE/AXL/DGKA/DTNBP1/ENTPD1/EPHB2/F13A1/FCER1G/FERMT3/GAS6/GNAQ/GNAS/HPSE/IL6ST/JAK2/LYN/MAPK14/MERTK/MYH9/NFE2L2/P2RY12/PABPC4/PDGFB/PDPN/PIK3CG/PLA2G4A/PLAUR/PLCG2/PLEK/PLSCR1/PRKCA/PRKCD/PROS1/RAB27A/SH2B3/SYK/TEC/TLN1/UBASH3B/VAV1/WAS	45
298	Microglia	GO:0007568	aging	61/1790	339/18722	9.49097e-07	1.8673e-05	1.2877e-05	ABI3/APAF1/ARNTL/ATG7/ATM/ATR/B2M/BCL2/BCL6/C1QA/CALR/CDK6/CDKN1A/CGAS/CHEK2/CREB1/CTSC/DNMT3A/FOS/FOXO3/GRB2/HAMP/ID2/IL15/INPP5D/IRAK1/JUN/KAT6A/KCNMB1/KRAS/KYNU/LIMS1/LITAF/LRP1/LRRK2/MAP2K1/MAP3K3/MAP3K5/MAPK1/MAPK14/MBD2/MORC3/NAMPT/NEK6/NFE2L2/NUAK1/PICALM/PML/PRDM2/PRKCD/PRKDC/PTEN/RPN2/SNCA/SPI1/STAT3/TGFBR2/TIMP2/TNFRSF1B/VASH1/ZMIZ1	61
299	Microglia	GO:0034340	response to type I interferon	19/1790	58/18722	9.5277e-07	1.86826e-05	1.28836e-05	IFNAR1/IKBKE/IRAK1/IRF3/JAK1/MX1/NLRC5/OAS1/PTPN1/PTPN2/SAMHD1/SETD2/SP100/STAT1/TRIM56/TYK2/UBE2K/WNT5A/YTHDF2	19
300	Microglia	GO:0002706	regulation of lymphocyte mediated immunity	37/1790	168/18722	1.07394e-06	2.09884e-05	1.44737e-05	ARRB2/B2M/BCL6/BTK/C3/CD226/CD81/CRK/HAVCR2/HLA-A/HLA-B/HLA-DRA/HLA-DRB1/HLA-E/IL18/LGALS9/LILRB1/LILRB4/MALT1/MR1/NCKAP1L/NECTIN2/NLRP3/PIK3R6/PTPRC/SASH3/SERPINB9/SHLD1/SLC15A4/SMAD7/STAT6/STX7/TGFB1/TNFRSF1B/TREM2/VAV1/WAS	37
301	Microglia	GO:0016311	dephosphorylation	71/1790	417/18722	1.08246e-06	2.10846e-05	1.454e-05	ANKLE2/BCL2/BOD1L1/CD300A/CD33/CDC14A/CTTNBP2NL/DAPP1/DUSP1/DUSP22/FBXW11/FIG4/GNAI2/GSK3B/HSP90B1/HTT/IKBKB/IMPA2/INPP4A/INPP5B/INPP5D/INPPL1/JAK2/LPIN2/LRRK1/LRRK2/MEF2C/MGAT5/MTMR14/MTMR3/MTMR8/NCEH1/NCK1/NCKAP1L/NT5C2/NUAK1/PALD1/PFKFB3/PLEK/PPARGC1B/PPM1F/PPP1CB/PPP1R12A/PPP2R5C/PPP2R5E/PPP4R1L/PPP6R2/PPP6R3/PPTC7/PRKCD/PTBP1/PTEN/PTPN1/PTPN12/PTPN14/PTPN18/PTPN2/PTPRC/PTPRE/PTPRJ/PUDP/RNGTT…	71
302	Microglia	GO:0002495	antigen processing and presentation of peptide antigen via MHC class II	14/1790	34/18722	1.11708e-06	2.16869e-05	1.49554e-05	B2M/CD74/CTSS/DNM2/FCER1G/HLA-DMB/HLA-DPA1/HLA-DPB1/HLA-DQB1/HLA-DRA/HLA-DRB1/LGMN/PIKFYVE/TREM2	14
303	Microglia	GO:1903305	regulation of regulated secretory pathway	32/1790	136/18722	1.23544e-06	2.39056e-05	1.64855e-05	ADGRE2/ARF1/CD300A/CD84/DTNBP1/FER/FES/FGR/GAB2/GNAI2/GSK3B/HMOX1/IL4R/ITGAM/ITGB2/LGALS9/LRRK2/LYN/MICAL1/NCKAP1L/PRAM1/PRKCB/PTAFR/RAB27A/RAB3GAP1/RAP1A/RAP1B/SPI1/SYK/SYT17/SYT6/UNC13D	32
304	Microglia	GO:2000106	regulation of leukocyte apoptotic process	23/1790	81/18722	1.24438e-06	2.39993e-05	1.65501e-05	ADAM17/AXL/BAX/BCL6/BTK/CD74/DOCK8/GAS6/GIMAP8/HCLS1/HIF1A/IRS2/JAK3/LGALS9/LILRB1/LYN/MEF2C/MERTK/PIK3CD/PTEN/RAPGEF2/ST3GAL1/WNT5A	23
305	Microglia	GO:0002223	stimulatory C-type lectin receptor signaling pathway	10/1790	18/18722	1.32678e-06	2.51126e-05	1.73178e-05	CLEC7A/CREBBP/EP300/IKBKB/LYN/PAK1/PAK2/PLCG2/SYK/TYROBP	10
306	Microglia	GO:1990840	response to lectin	10/1790	18/18722	1.32678e-06	2.51126e-05	1.73178e-05	CLEC7A/CREBBP/EP300/IKBKB/LYN/PAK1/PAK2/PLCG2/SYK/TYROBP	10
307	Microglia	GO:1990858	cellular response to lectin	10/1790	18/18722	1.32678e-06	2.51126e-05	1.73178e-05	CLEC7A/CREBBP/EP300/IKBKB/LYN/PAK1/PAK2/PLCG2/SYK/TYROBP	10
308	Microglia	GO:0051403	stress-activated MAPK cascade	47/1790	239/18722	1.33259e-06	2.51126e-05	1.73178e-05	AIDA/ANKRD6/ARHGEF6/CCM2/CLEC7A/CRACR2A/DUSP1/DUSP22/EIF2AK2/EZR/HIPK3/IKBKB/IRAK1/IRAK4/LGALS9/LRRK2/LTBR/MAP2K1/MAP3K20/MAP3K3/MAP3K5/MAPK1/MAPK14/MAPKAPK2/NOD1/PTK2B/RAP2A/RASSF2/RELL1/RIPK1/RIPK2/SCIMP/SDCBP/SH2D3C/SH3RF3/SIRPA/SMAD3/SPI1/STK3/TAOK3/TLR7/TRAF3/TREM2/ULK4/WNT5A/ZFP36/ZFP36L1	47
309	Microglia	GO:0072593	reactive oxygen species metabolic process	47/1790	239/18722	1.33259e-06	2.51126e-05	1.73178e-05	ABCB7/ALOX5/ATG5/BCL2/CDKN1A/CFLAR/CLEC7A/CYBA/DDIT4/FOXO3/GBF1/GNAI2/GNAI3/GPX1/GRB2/HDAC4/HIF1A/HK2/HVCN1/IMMP2L/ITGAM/ITGB2/LRRK2/MAPK14/NCF2/NCF4/NFE2L2/PDGFB/PDK3/PID1/PIKFYVE/PLCG2/PREX1/PRKCD/PTK2B/RAB27A/RAC1/RHOA/RIPK1/SNCA/STAT3/STK17A/SYK/TGFB1/TGFBR2/TYROBP/VAV1	47
310	Microglia	GO:0032755	positive regulation of interleukin-6 production	25/1790	93/18722	1.33837e-06	2.51126e-05	1.73178e-05	CD74/CLEC7A/CYBA/DDX58/IFIH1/IL16/IL17RA/IL1RAP/IL6R/LGALS9/NOD1/PLCG2/POU2F2/PTAFR/RIPK2/SCIMP/STAT3/SYK/TLR1/TLR2/TLR7/TMEM106A/TYROBP/WNT5A/XBP1	25
311	Microglia	GO:0031341	regulation of cell killing	26/1790	99/18722	1.34393e-06	2.51126e-05	1.73178e-05	ARRB2/B2M/CD226/CLEC7A/CRK/CX3CR1/HAVCR2/HLA-A/HLA-B/HLA-DRA/HLA-DRB1/HLA-E/ITGAM/LGALS9/LILRB1/MR1/NCKAP1L/NECTIN2/PIK3R6/PTPRC/SERPINB9/SPI1/STX7/SYK/TYROBP/VAV1	26
312	Microglia	GO:0033209	tumor necrosis factor-mediated signaling pathway	26/1790	99/18722	1.34393e-06	2.51126e-05	1.73178e-05	ADAM17/CARD8/CASP1/CASP4/CASP8/FOXO3/GAS6/HSPA1A/IKBKB/JAK2/LAPTM5/LIMS1/NFKBIA/OTULIN/PTK2B/PTPN2/RIPK1/STAT1/SYK/TMSB4X/TNFRSF11A/TNFRSF1A/TNFRSF1B/TNFSF13B/TRAF3/UBE2K	26
313	Microglia	GO:0019886	antigen processing and presentation of exogenous peptide antigen via MHC class II	13/1790	30/18722	1.34494e-06	2.51126e-05	1.73178e-05	B2M/CD74/CTSS/DNM2/FCER1G/HLA-DMB/HLA-DPA1/HLA-DPB1/HLA-DQB1/HLA-DRA/HLA-DRB1/LGMN/PIKFYVE	13
314	Microglia	GO:0043304	regulation of mast cell degranulation	13/1790	30/18722	1.34494e-06	2.51126e-05	1.73178e-05	ADGRE2/CD300A/CD84/FER/FES/FGR/GAB2/HMOX1/IL4R/LGALS9/LYN/SYK/UNC13D	13
315	Microglia	GO:0062208	positive regulation of pattern recognition receptor signaling pathway	16/1790	44/18722	1.41154e-06	2.62725e-05	1.81177e-05	ANKRD17/CYBA/DDX60/FLOT1/HSPA1A/NINJ1/PELI1/PUM1/PUM2/SLC15A3/SLC15A4/TLR1/TLR2/TLR5/USP15/ZDHHC5	16
316	Microglia	GO:0071346	cellular response to interferon-gamma	29/1790	118/18722	1.4968e-06	2.77713e-05	1.91512e-05	ACTR2/ACTR3/CASP1/CD58/HCK/HLA-DPA1/IFNGR1/IFNGR2/IRF8/JAK1/JAK2/KIF5B/LGALS9/MRC1/NLRC5/PARP14/PARP9/PPARG/PTPN2/RAB20/RPL13A/SIRPA/SP100/STAT1/STX8/SYNCRIP/TLR2/WAS/WNT5A	29
317	Microglia	GO:0002720	positive regulation of cytokine production involved in immune response	20/1790	65/18722	1.52489e-06	2.82032e-05	1.94491e-05	B2M/CD226/CD74/CD81/CLEC7A/DDX21/DDX58/HK1/HLA-A/HLA-E/IL18/LAPTM5/LILRB1/MALT1/NLRP3/PLCG2/SASH3/SCIMP/SLC7A5/WNT5A	20
318	Microglia	GO:0051017	actin filament bundle assembly	35/1790	157/18722	1.54394e-06	2.84658e-05	1.96302e-05	ARAP1/ARHGAP6/ARHGEF10L/ARRB1/CUL3/EPS8/EVL/EZR/FHOD1/GPR65/HSP90B1/ITGB5/LCP1/LIMK1/MARCKS/MICAL1/MTSS1/NEDD9/NRP1/PAK1/PAK2/PIK3R1/PLEK/PPFIA1/PPM1F/PTK2B/PXN/RAC1/RHOA/ROCK1/SMAD3/SWAP70/TGFBR1/WAS/WASF2	35
319	Microglia	GO:0032609	interferon-gamma production	28/1790	112/18722	1.56626e-06	2.86969e-05	1.97895e-05	AXL/CD14/CD226/CD276/CLEC7A/EBI3/GAS6/HAVCR2/HLA-A/HLA-DPA1/HLA-DPB1/HLA-DRB1/IL18/IRF8/LAPTM5/LGALS9/LILRB1/LILRB4/PDCD1LG2/RIPK2/SASH3/SIRPA/SLC11A1/SLC7A5/TLR7/TRIM27/VSIR/WNT5A	28
320	Microglia	GO:0032649	regulation of interferon-gamma production	28/1790	112/18722	1.56626e-06	2.86969e-05	1.97895e-05	AXL/CD14/CD226/CD276/CLEC7A/EBI3/GAS6/HAVCR2/HLA-A/HLA-DPA1/HLA-DPB1/HLA-DRB1/IL18/IRF8/LAPTM5/LGALS9/LILRB1/LILRB4/PDCD1LG2/RIPK2/SASH3/SIRPA/SLC11A1/SLC7A5/TLR7/TRIM27/VSIR/WNT5A	28
321	Microglia	GO:0044409	entry into host	34/1790	151/18722	1.70548e-06	3.1072e-05	2.14274e-05	AXL/CBL/CD4/CD74/CD81/CD86/CIITA/CLEC5A/CTSB/EPS15/EXOC2/GAS6/GRK2/HLA-DRB1/HSPA1A/ITGA5/ITGAV/ITGB5/LGALS9/MRC1/NECTIN2/NRP1/PIKFYVE/PLSCR1/SCARB1/SELPLG/TPCN1/TRIM14/TRIM22/TRIM25/TRIM27/TRIM38/UVRAG/XPR1	34
322	Microglia	GO:0002753	cytoplasmic pattern recognition receptor signaling pathway	19/1790	60/18722	1.70649e-06	3.1072e-05	2.14274e-05	ALPK1/ANKRD17/CLPB/DDX58/DDX60/HSPA1A/IFIH1/IRF3/NFKBIA/OTULIN/PUM1/PUM2/RIPK2/RNF135/SEC14L1/SLC15A2/SLC15A3/SLC15A4/USP15	19
323	Microglia	GO:0002228	natural killer cell mediated immunity	21/1790	71/18722	1.72707e-06	3.12525e-05	2.15519e-05	ARRB2/CD226/CORO1A/CRK/HAVCR2/HLA-A/HLA-B/HLA-E/IL18/KIF5B/LGALS9/LILRB1/LYST/NECTIN2/PIK3R6/PLEKHM2/RAB27A/RNF19B/SERPINB9/UNC13D/VAV1	21
324	Microglia	GO:0032722	positive regulation of chemokine production	21/1790	71/18722	1.72707e-06	3.12525e-05	2.15519e-05	ADAM17/CD74/CD84/CLEC7A/CSF1R/EIF2AK2/HAVCR2/HIF1A/HMOX1/IL17RA/IL18/IL4R/IL6R/LGALS9/LRP1/OAS1/RIPK2/SYK/TLR2/TLR7/WNT5A	21
325	Microglia	GO:0032273	positive regulation of protein polymerization	32/1790	138/18722	1.73607e-06	3.13186e-05	2.15975e-05	ACTR2/ACTR3/ARF1/ARFIP1/ARPC1B/ARPC2/BIN1/CORO1A/CYFIP1/EVL/FCHSD2/FER/FES/FMN1/GMFG/GRB2/HCK/HSPA1A/IQGAP2/NAV3/NCK1/NCK2/NCKAP1L/PAK1/PTK2B/RAC1/RHOA/SCIN/TRIM27/VASP/WAS/WASF2	32
326	Microglia	GO:0070371	ERK1 and ERK2 cascade	59/1790	330/18722	1.76429e-06	3.17302e-05	2.18813e-05	APOE/ARRB1/ARRB2/C5AR1/CCR1/CD4/CD74/CFLAR/CSF1R/CSK/CTSH/DUSP1/EIF3A/EPHB2/EZR/FBXW7/FGF20/GAS6/GCNT2/GNAI2/GPR183/HAVCR2/HLA-DRB1/IGF1/ITGAV/LGALS9/LRP1/LYN/MAP2K1/MAPK1/NEK10/NOD1/NOTCH2/NRP1/P2RY6/PDGFB/PDGFC/PRKCA/PRKD2/PTEN/PTK2B/PTPN1/PTPN2/PTPRC/RANBP9/RAP1A/RAP1B/RAPGEF2/RIPK2/SCIMP/SIRPA/SPRED1/SPRED2/SYK/TGFB1/TNFRSF11A/TREM2/ZFP36L1/ZFP36L2	59
327	Microglia	GO:0016050	vesicle organization	55/1790	300/18722	1.77213e-06	3.17738e-05	2.19114e-05	ABCA1/ANKFY1/AP3B1/ARF1/BCL2/CD2AP/CHMP4B/CORO1A/CREB1/CSNK1D/CUL3/DNAJC13/DTNBP1/EPS15/FNBP1L/GBF1/GNAI3/GOLPH3/GOLPH3L/HPS1/KIF5B/LYST/MYO7A/NECTIN2/PICALM/PIKFYVE/RAB1A/RAB20/RAB27A/RAB29/RAB39A/RAB7A/RAB8B/RUBCNL/SDCBP/SEC24B/SEC24D/SEC31A/SNAP23/SNCA/SNX10/SPG11/SRGN/STX12/STX6/STX7/STX8/TBC1D4/TGFBRAP1/USP8/UVRAG/VPS41/VPS8/VTI1A/WASHC4	55
328	Microglia	GO:0061614	pri-miRNA transcription by RNA polymerase II	18/1790	55/18722	1.86256e-06	3.32933e-05	2.29592e-05	DDX5/FOS/FOXO3/HDAC4/HIF1A/JUN/LILRB4/MRTFA/NFATC3/NR3C1/PDGFB/PPARD/PPARG/SMAD3/SMAD6/SPI1/STAT3/TGFB1	18
329	Microglia	GO:0007569	cell aging	31/1790	132/18722	1.88085e-06	3.35179e-05	2.31142e-05	ABI3/ARNTL/ATM/ATR/B2M/BCL2/BCL6/CALR/CDK6/CDKN1A/CGAS/CHEK2/ID2/KAT6A/KRAS/LIMS1/MAP2K1/MAP3K3/MAP3K5/MAPK14/MORC3/NAMPT/NEK6/NUAK1/PML/PRKCD/PRKDC/PTEN/SPI1/VASH1/ZMIZ1	31
330	Microglia	GO:0010543	regulation of platelet activation	15/1790	40/18722	1.91452e-06	3.40147e-05	2.34567e-05	APOE/FCER1G/IL6ST/JAK2/LYN/PDGFB/PDPN/PLA2G4A/PLEK/PRKCA/PRKCD/SH2B3/SYK/TEC/UBASH3B	15
331	Microglia	GO:0043367	CD4-positive, alpha-beta T cell differentiation	23/1790	83/18722	1.98263e-06	3.50125e-05	2.41448e-05	BCL6/CD83/CD86/CRACR2A/GPR183/HLA-DRA/HLA-DRB1/IL18/IL4R/IL6R/JAK3/LGALS9/LOXL3/MALT1/NCKAP1L/NLRP3/RC3H1/RIPK2/RUNX1/SASH3/SMAD7/STAT3/STAT6	23
332	Microglia	GO:0050672	negative regulation of lymphocyte proliferation	23/1790	83/18722	1.98263e-06	3.50125e-05	2.41448e-05	ATM/BTK/CD300A/CD86/CEBPB/HAVCR2/HLA-DRB1/INPP5D/LGALS9/LILRB1/LILRB4/LST1/LYN/MAD1L1/MNDA/PDCD1LG2/PELI1/PKN1/RC3H1/TMEM131L/TYROBP/VSIG4/VSIR	23
333	Microglia	GO:0032479	regulation of type I interferon production	25/1790	95/18722	2.04958e-06	3.59782e-05	2.48108e-05	CD14/CGAS/DDX58/FLOT1/HAVCR2/IFIH1/IRAK1/IRF3/IRF5/IRF8/LILRB1/OAS1/PLCG2/REL/RIPK2/RNF135/RNF216/SETD2/SIRPA/STAT1/SYK/TLR2/TLR7/TRAF3/TRIM56	25
334	Microglia	GO:0032606	type I interferon production	25/1790	95/18722	2.04958e-06	3.59782e-05	2.48108e-05	CD14/CGAS/DDX58/FLOT1/HAVCR2/IFIH1/IRAK1/IRF3/IRF5/IRF8/LILRB1/OAS1/PLCG2/REL/RIPK2/RNF135/RNF216/SETD2/SIRPA/STAT1/SYK/TLR2/TLR7/TRAF3/TRIM56	25
335	Microglia	GO:0001782	B cell homeostasis	13/1790	31/18722	2.11371e-06	3.6883e-05	2.54347e-05	BAX/BCL2/CD74/DOCK11/HIF1A/LYN/MEF2C/NCKAP1L/PKN1/RC3H1/SOS1/SPNS2/TNFSF13B	13
336	Microglia	GO:0033006	regulation of mast cell activation involved in immune response	13/1790	31/18722	2.11371e-06	3.6883e-05	2.54347e-05	ADGRE2/CD300A/CD84/FER/FES/FGR/GAB2/HMOX1/IL4R/LGALS9/LYN/SYK/UNC13D	13
337	Microglia	GO:0071356	cellular response to tumor necrosis factor	45/1790	229/18722	2.2666e-06	3.94335e-05	2.71936e-05	ADAM17/ASAH1/CARD8/CASP1/CASP4/CASP8/CD58/CEBPA/CYBA/FOXO3/GAS6/GSDME/HAMP/HDAC4/HSPA1A/IKBKB/JAK2/LAPTM5/LIMS1/MAP3K5/MAPK1/MAPK14/NFE2L2/NFKBIA/OTULIN/PID1/PRPF8/PTK2B/PTPN2/RIPK1/STAT1/SYK/TANK/TMSB4X/TNFRSF11A/TNFRSF1A/TNFRSF1B/TNFSF13B/TRAF3/UBE2K/YBX3/ZFAND6/ZFP36/ZFP36L1/ZFP36L2	45
338	Microglia	GO:0048660	regulation of smooth muscle cell proliferation	38/1790	180/18722	2.3108e-06	4.00834e-05	2.76418e-05	ABCC4/AKR1B1/APOE/BMPR2/CDKN1A/CTNNB1/CYBA/GNA13/GNAI2/GNAI3/HDAC4/HMOX1/ID2/IGF1/IL15/IL18/IL6R/IRAK1/IRAK4/JAK2/JUN/MAP3K5/MEF2C/NAMPT/P2RY6/PAK1/PDGFB/PPARD/PPARG/PRKDC/PTAFR/PTEN/RHOA/STAT1/TCF7L2/TGFB1/TGFBR2/XRCC5	38
339	Microglia	GO:1902563	regulation of neutrophil activation	8/1790	12/18722	2.39382e-06	4.1401e-05	2.85504e-05	CD300A/GRN/ITGAM/ITGB2/PRAM1/PTAFR/SPI1/SYK	8
340	Microglia	GO:0035710	CD4-positive, alpha-beta T cell activation	26/1790	102/18722	2.47366e-06	4.22956e-05	2.91673e-05	BCL6/CD81/CD83/CD86/CRACR2A/GPR183/HLA-DRA/HLA-DRB1/IL18/IL4R/IL6R/JAK3/LGALS9/LOXL3/MALT1/NCKAP1L/NLRP3/RC3H1/RIPK2/RUNX1/SASH3/SMAD7/STAT3/STAT6/TGFBR2/VSIR	26
341	Microglia	GO:1902106	negative regulation of leukocyte differentiation	26/1790	102/18722	2.47366e-06	4.22956e-05	2.91673e-05	BCL6/C1QC/CD74/CDK6/CTNNB1/FBXW7/FGL2/ID2/IL4R/INPP5D/JAK3/LILRB1/LILRB3/LILRB4/LOXL3/LYN/MAFB/PIK3R1/PTPN2/RC3H1/RUNX1/SMAD7/TMEM131L/TMEM176B/UBASH3B/ZBTB46	26
342	Microglia	GO:0032945	negative regulation of mononuclear cell proliferation	23/1790	84/18722	2.48546e-06	4.22956e-05	2.91673e-05	ATM/BTK/CD300A/CD86/CEBPB/HAVCR2/HLA-DRB1/INPP5D/LGALS9/LILRB1/LILRB4/LST1/LYN/MAD1L1/MNDA/PDCD1LG2/PELI1/PKN1/RC3H1/TMEM131L/TYROBP/VSIG4/VSIR	23
343	Microglia	GO:0002433	immune response-regulating cell surface receptor signaling pathway involved in phagocytosis	12/1790	27/18722	2.48883e-06	4.22956e-05	2.91673e-05	APPL2/FGR/HCK/LIMK1/LYN/PAK1/PRKCD/PTPRC/PTPRJ/RAP1A/SYK/VAV1	12
344	Microglia	GO:0038096	Fc-gamma receptor signaling pathway involved in phagocytosis	12/1790	27/18722	2.48883e-06	4.22956e-05	2.91673e-05	APPL2/FGR/HCK/LIMK1/LYN/PAK1/PRKCD/PTPRC/PTPRJ/RAP1A/SYK/VAV1	12
345	Microglia	GO:0060333	interferon-gamma-mediated signaling pathway	12/1790	27/18722	2.48883e-06	4.22956e-05	2.91673e-05	HCK/IFNGR1/IFNGR2/JAK1/JAK2/NLRC5/PARP14/PARP9/PPARG/PTPN2/SP100/STAT1	12
346	Microglia	GO:0002504	antigen processing and presentation of peptide or polysaccharide antigen via MHC class II	14/1790	36/18722	2.53501e-06	4.28322e-05	2.95373e-05	B2M/CD74/CTSS/DNM2/FCER1G/HLA-DMB/HLA-DPA1/HLA-DPB1/HLA-DQB1/HLA-DRA/HLA-DRB1/LGMN/PIKFYVE/TREM2	14
347	Microglia	GO:0042119	neutrophil activation	14/1790	36/18722	2.53501e-06	4.28322e-05	2.95373e-05	CD300A/FCER1G/GRN/IL15/IL18/ITGAM/ITGB2/PRAM1/PREX1/PRKCD/PTAFR/SPI1/SYK/TYROBP	14
348	Microglia	GO:0002888	positive regulation of myeloid leukocyte mediated immunity	10/1790	19/18722	2.56027e-06	4.30325e-05	2.96755e-05	BTK/C3/DDX21/DDX58/HLA-E/ITGAM/ITGB2/PTAFR/SPI1/TYROBP	10
349	Microglia	GO:0016197	endosomal transport	45/1790	230/18722	2.56155e-06	4.30325e-05	2.96755e-05	ABCA1/ACAP2/ANKFY1/AP3B1/ARFIP1/CHMP4B/CLEC16A/CLTC/CMTM6/DENND1A/DENND1C/EHD4/EPS15/ERC1/EVI5/GBF1/GCC2/GGA3/HEATR5B/ITSN2/LRRK2/LYST/PICALM/PIKFYVE/RAB10/RAB29/RAB35/RAB7A/RIC1/SNX18/SNX2/SNX27/SNX5/SORL1/STX6/TBC1D14/TBC1D5/TMEM87B/TOM1/TRIM27/VPS29/VPS35/VTI1A/WAS/WASHC4	45
350	Microglia	GO:0050920	regulation of chemotaxis	44/1790	223/18722	2.61324e-06	4.37756e-05	3.01879e-05	ADAM10/ADAM17/ANO6/BMPR2/C3AR1/C5AR1/CALR/CAMK1D/CCR1/CD74/CMKLR1/CSF1R/CX3CR1/DUSP1/GAS6/GPR183/IL16/IL6R/LGALS9/LGMN/LYN/MAPK1/MYCBP2/NCKAP1L/NRP1/P2RX4/P2RY12/PADI2/PDGFB/PLA2G7/PPM1F/PRKD2/PTK2B/PTPN2/RAC1/RIN3/SLC8B1/SMAD3/SPI1/SWAP70/TGFB1/TMSB4X/TREM2/WNT5A	44
351	Microglia	GO:0001906	cell killing	39/1790	188/18722	2.69085e-06	4.49295e-05	3.09837e-05	ARRB2/B2M/C3/CD226/CLEC7A/CORO1A/CRK/CTSC/CTSH/CX3CR1/HAMP/HAVCR2/HLA-A/HLA-B/HLA-DRA/HLA-DRB1/HLA-E/IL18/ITGAM/KIF5B/LGALS9/LILRB1/LYST/MR1/NCKAP1L/NECTIN2/PIK3R6/PLEKHM2/PTPRC/RAB27A/RNF19B/RPS19/SERPINB9/SPI1/STX7/SYK/TYROBP/UNC13D/VAV1	39
352	Microglia	GO:0002758	innate immune response-activating signal transduction	11/1790	23/18722	2.69746e-06	4.49295e-05	3.09837e-05	CLEC7A/CREBBP/EP300/HCK/IKBKB/LYN/PAK1/PAK2/PLCG2/SYK/TYROBP	11
353	Microglia	GO:0061572	actin filament bundle organization	35/1790	161/18722	2.84463e-06	4.72467e-05	3.25816e-05	ARAP1/ARHGAP6/ARHGEF10L/ARRB1/CUL3/EPS8/EVL/EZR/FHOD1/GPR65/HSP90B1/ITGB5/LCP1/LIMK1/MARCKS/MICAL1/MTSS1/NEDD9/NRP1/PAK1/PAK2/PIK3R1/PLEK/PPFIA1/PPM1F/PTK2B/PXN/RAC1/RHOA/ROCK1/SMAD3/SWAP70/TGFBR1/WAS/WASF2	35
354	Microglia	GO:0032615	interleukin-12 production	19/1790	62/18722	2.96564e-06	4.8979e-05	3.37762e-05	ARRB2/CLEC7A/CMKLR1/HLA-B/IL16/IRAK3/IRF5/IRF8/JAK3/LAPTM5/LGALS9/LILRB1/MAPK14/MAST2/PLCG2/RIPK2/SCIMP/SYK/TLR2	19
355	Microglia	GO:0032655	regulation of interleukin-12 production	19/1790	62/18722	2.96564e-06	4.8979e-05	3.37762e-05	ARRB2/CLEC7A/CMKLR1/HLA-B/IL16/IRAK3/IRF5/IRF8/JAK3/LAPTM5/LGALS9/LILRB1/MAPK14/MAST2/PLCG2/RIPK2/SCIMP/SYK/TLR2	19
356	Microglia	GO:0052126	movement in host environment	37/1790	175/18722	3.00866e-06	4.95414e-05	3.4164e-05	AXL/CBL/CD4/CD74/CD81/CD86/CHMP4B/CIITA/CLEC5A/CTSB/EPS15/EXOC2/GAS6/GRK2/HLA-DRB1/HSPA1A/ITGA5/ITGAV/ITGB5/LGALS9/MRC1/NECTIN2/NRP1/PIKFYVE/PLSCR1/PML/RAB7A/SCARB1/SELPLG/TPCN1/TRIM14/TRIM22/TRIM25/TRIM27/TRIM38/UVRAG/XPR1	37
357	Microglia	GO:0010212	response to ionizing radiation	33/1790	148/18722	3.02504e-06	4.95414e-05	3.4164e-05	ATM/ATR/BABAM2/BAX/BCL2/CBL/CCND1/CDKN1A/CHEK2/COP1/CYBA/DCLRE1C/DNM2/DNMT3A/GPX1/GRB2/HAMP/IFI16/IKBIP/MAP3K20/MAPK14/MGMT/NABP1/NAMPT/NIPBL/PML/PRKDC/PTPRC/RFWD3/SPIDR/TANK/XRCC4/XRCC5	33
358	Microglia	GO:2001056	positive regulation of cysteine-type endopeptidase activity	33/1790	148/18722	3.02504e-06	4.95414e-05	3.4164e-05	APAF1/ARRB1/BAX/BID/CARD8/CASP1/CASP10/CASP8/CFLAR/CLEC7A/CTSH/DAP/GRAMD4/IFI16/JAK2/LAPTM5/LGALS9/LGMN/MALT1/MAP3K5/NLRC4/NLRP1/NLRP3/NOD1/PML/PPARG/PPM1F/RACK1/RHOA/RIPK2/SMAD3/SNCA/SYK	33
359	Microglia	GO:0031668	cellular response to extracellular stimulus	47/1790	246/18722	3.07604e-06	5.00982e-05	3.4548e-05	ATF4/ATG5/ATG7/AXL/BCL2/BMPR2/BMT2/CBL/CDKN1A/CLEC16A/DAP/DNAJC15/EIF2AK2/FES/FOS/FOXO3/GAS6/GSDMD/HMOX1/IFI16/IL15/JUN/LRRK2/LYN/MAP3K5/MAPK1/MAX/MIOS/MTMR3/NAMPT/NFE2L2/NUAK1/PIM1/PLEC/PRKAG2/PTPRC/RALB/RPTOR/SESN3/SIPA1/STK24/USF2/VPS41/WIPI1/WNT2B/XBP1/XPR1	47
360	Microglia	GO:0051701	biological process involved in interaction with host	41/1790	203/18722	3.07847e-06	5.00982e-05	3.4548e-05	ANO6/ATG5/ATG7/AXL/CBL/CD4/CD74/CD81/CD86/CHMP4B/CIITA/CLEC5A/CTSB/EPS15/EXOC2/GAS6/GRK2/HLA-DRB1/HSPA1A/ITGA5/ITGAV/ITGB5/LGALS9/MRC1/NECTIN2/NRP1/PIKFYVE/PLSCR1/PML/RAB7A/SCARB1/SELPLG/SERPINB9/TPCN1/TRIM14/TRIM22/TRIM25/TRIM27/TRIM38/UVRAG/XPR1	41
361	Microglia	GO:0002688	regulation of leukocyte chemotaxis	29/1790	122/18722	3.08468e-06	5.00982e-05	3.4548e-05	ADAM10/ADAM17/ANO6/C3AR1/C5AR1/CALR/CAMK1D/CCR1/CD74/CMKLR1/CSF1R/CX3CR1/DUSP1/GAS6/IL6R/LGALS9/LGMN/LYN/MAPK1/NCKAP1L/PADI2/PLA2G7/PTK2B/RAC1/RIN3/SLC8B1/SPI1/SWAP70/WNT5A	29
362	Microglia	GO:0002687	positive regulation of leukocyte migration	31/1790	135/18722	3.11728e-06	5.04879e-05	3.48167e-05	ADAM10/ADAM17/ANO6/C3AR1/C5AR1/CALR/CAMK1D/CCR1/CD74/CMKLR1/CSF1R/CX3CR1/DOCK8/GAS6/IL6R/JAM2/LGALS9/LGMN/MAPK1/NCKAP1L/P2RX4/P2RY12/PLA2G7/PTAFR/PTK2B/RAC1/RHOA/SPI1/SWAP70/TREM2/WNT5A	31
363	Microglia	GO:1903364	positive regulation of cellular protein catabolic process	34/1790	155/18722	3.17656e-06	5.13062e-05	3.53811e-05	APOE/ARIH1/CD81/CEBPA/CHFR/COP1/CSNK1A1/CSNK1D/CTSC/DISC1/EZR/FBXW7/FBXW8/GSK3B/HAMP/HERPUD1/HSPA1A/LAPTM5/LRP1/LRRK2/MSN/NFE2L2/PIAS1/PLK3/PTEN/PTK2B/PTTG1IP/RACK1/RNF144B/RNF19B/SMAD7/SMURF1/TREM2/VPS35	34
364	Microglia	GO:0043280	positive regulation of cysteine-type endopeptidase activity involved in apoptotic process	30/1790	129/18722	3.39472e-06	5.46793e-05	3.77071e-05	APAF1/ARRB1/BAX/BID/CARD8/CASP1/CASP10/CASP8/CFLAR/CLEC7A/CTSH/DAP/GRAMD4/JAK2/LAPTM5/LGALS9/MALT1/MAP3K5/NLRC4/NLRP1/NLRP3/NOD1/PML/PPARG/PPM1F/RACK1/RHOA/SMAD3/SNCA/SYK	30
365	Microglia	GO:0010952	positive regulation of peptidase activity	40/1790	197/18722	3.52467e-06	5.66168e-05	3.90432e-05	APAF1/ARRB1/BAX/BID/CARD8/CASP1/CASP10/CASP8/CFLAR/CLEC7A/CTSH/DAP/GRAMD4/GRN/IFI16/JAK2/LAPTM5/LGALS9/LGMN/LYN/MALT1/MAP3K5/NLRC4/NLRP1/NLRP3/NOD1/PICALM/PML/PPARG/PPM1F/RACK1/RCN3/RHOA/RIPK2/SMAD3/SNCA/STAT3/SYK/TANK/VSIR	40
366	Microglia	GO:0002218	activation of innate immune response	17/1790	52/18722	3.64504e-06	5.82313e-05	4.01566e-05	CGAS/CLEC7A/CREBBP/EP300/HCK/IFI16/IKBKB/LYN/MNDA/NLRC4/PAK1/PAK2/PLCG2/PRKDC/SYK/TYROBP/XRCC5	17
367	Microglia	GO:0045010	actin nucleation	17/1790	52/18722	3.64504e-06	5.82313e-05	4.01566e-05	ACTR2/ACTR3/ARF1/ARFIP1/ARPC1B/ARPC2/CORO1A/CYFIP1/EVL/FCHSD2/FMN1/GMFG/IQGAP2/SCIN/TRIM27/WAS/WASF2	17
368	Microglia	GO:0010811	positive regulation of cell-substrate adhesion	29/1790	123/18722	3.67229e-06	5.83485e-05	4.02375e-05	ARPC2/CALR/CASS4/CDK6/CRK/DISC1/DNM2/FMN1/GSK3B/JAK2/LIMS1/NEDD9/NRP1/PDGFB/PLEKHA2/PPM1F/PREX1/PTK2B/PTPRJ/RAC1/RIN2/ROCK1/RREB1/RSU1/SMAD3/STK4/TRIOBP/UNC13D/UTRN	29
369	Microglia	GO:0030168	platelet activation	29/1790	123/18722	3.67229e-06	5.83485e-05	4.02375e-05	ACTB/APOE/AXL/DGKA/FCER1G/FERMT3/GNAS/IL6ST/JAK2/LYN/MAPK14/MERTK/MYH9/P2RY12/PDGFB/PDPN/PIK3CG/PLA2G4A/PLCG2/PLEK/PLSCR1/PRKCA/PRKCD/SH2B3/SYK/TEC/TLN1/UBASH3B/VAV1	29
370	Microglia	GO:0045730	respiratory burst	14/1790	37/18722	3.72021e-06	5.89503e-05	4.06524e-05	CAMK1D/CLEC7A/CYBA/CYBC1/GRN/HCK/NCF2/NCF4/PIK3CD/PIK3CG/RAC1/RPS19/SLC11A1/TREM2	14
371	Microglia	GO:1903362	regulation of cellular protein catabolic process	48/1790	255/18722	3.73142e-06	5.89685e-05	4.0665e-05	APOE/ARIH1/CD81/CEBPA/CHFR/COP1/CSNK1A1/CSNK1D/CTSC/DISC1/EIF3H/EZR/FBXW7/FBXW8/FHIT/GPX1/GSK3B/HAMP/HERPUD1/HSPA1A/LAPTM5/LRP1/LRRK2/MSN/NFE2L2/PIAS1/PLK3/PML/PTEN/PTK2B/PTTG1IP/RACK1/RIC1/RNF144B/RNF19B/RPL11/RPL23/RPL5/SDCBP/SMAD7/SMURF1/SUFU/TREM2/UBE2K/USP25/VPS35/WAC/WDR91	48
372	Microglia	GO:0048145	regulation of fibroblast proliferation	22/1790	80/18722	3.77875e-06	5.95559e-05	4.10701e-05	BAX/CD300A/CD74/CDK6/CDKN1A/CREB1/CTNNB1/ESR1/GAS6/IGF1/MORC3/NF1/PARP10/PDGFB/PDGFC/PML/PRKDC/RNASEH2B/SKI/WAPL/WNT5A/ZMIZ1	22
373	Microglia	GO:0097191	extrinsic apoptotic signaling pathway	43/1790	219/18722	3.85601e-06	6.04763e-05	4.17048e-05	BAX/BCL2/BID/BIRC6/CASP8/CFLAR/DELE1/FOXO3/GPX1/GSK3B/HMOX1/HSPA1A/HTT/IGF1/IL6R/ITGAV/ITPRIP/JAK2/LTBR/MCL1/NRP1/PAK2/PIK3R1/PML/PTEN/PTPRC/RIPK1/SGPP1/SKIL/SMAD3/SP100/SPI1/STK3/STK4/TCF7L2/TGFB1/TGFBR1/TMC8/TNFRSF10A/TNFRSF10B/TNFRSF1A/TNFRSF1B/ZDHHC3	43
374	Microglia	GO:0097028	dendritic cell differentiation	16/1790	47/18722	3.85777e-06	6.04763e-05	4.17048e-05	AXL/CEBPB/GAS6/HLA-B/IRF8/LGALS9/LILRB1/LTBR/LYN/NOTCH2/SPI1/TGFBR2/TMEM176B/TREM2/TRPM2/ZBTB46	16
375	Microglia	GO:0070059	intrinsic apoptotic signaling pathway in response to endoplasmic reticulum stress	19/1790	63/18722	3.8684e-06	6.04812e-05	4.17082e-05	ATF4/BAX/BCL2/CASP4/CEBPB/HERPUD1/HSPA1A/ITPR1/LRRK2/MAP3K5/NCK1/NCK2/PML/PTPN1/PTPN2/TMEM117/TNFRSF10B/UBE2K/XBP1	19
376	Microglia	GO:0030010	establishment of cell polarity	32/1790	143/18722	3.91562e-06	6.08947e-05	4.19933e-05	AMOT/ARFGEF1/ARHGEF11/CRK/CYTH3/DOCK2/DOCK8/FBXW11/FLOT2/FRMD4A/GBF1/GOLPH3/GSK3B/HTT/KIF20B/MARK2/MCPH1/MSN/MYH9/PAK1/PTK2B/RAB10/RACK1/RAP1B/RHOA/ROCK1/SDCCAG8/SIPA1L3/SNX27/UBXN2B/UST/WNT5A	32
377	Microglia	GO:0038061	NIK/NF-kappaB signaling	32/1790	143/18722	3.91562e-06	6.08947e-05	4.19933e-05	CALR/CD14/CD86/EDA/EIF2AK2/EP300/HAVCR2/HDAC7/IKBKE/IL18/IRAK1/LAPTM5/LGALS9/LIMS1/LITAF/MALT1/MAP3K14/NFKBIA/NLRP3/NOD1/RASSF2/RC3H1/REL/RHOA/SPI1/TLR2/TLR7/TMSB4X/TNFRSF10A/TNFRSF10B/TREM2/TRIM44	32
378	Microglia	GO:0002702	positive regulation of production of molecular mediator of immune response	28/1790	117/18722	3.9424e-06	6.1149e-05	4.21687e-05	B2M/CD226/CD74/CD81/CD86/CLEC7A/DDX21/DDX58/EPHB2/HK1/HLA-A/HLA-E/IL18/IL4R/LAPTM5/LILRB1/MALT1/NLRP3/PLCG2/PTPRC/SASH3/SCIMP/SHLD1/SLC7A5/STAT6/TGFB1/WNT5A/XBP1	28
379	Microglia	GO:0031342	negative regulation of cell killing	12/1790	28/18722	3.97668e-06	6.1446e-05	4.23735e-05	ARRB2/CRK/CX3CR1/HAVCR2/HLA-A/HLA-B/HLA-E/LGALS9/LILRB1/NCKAP1L/PTPRC/SERPINB9	12
380	Microglia	GO:0043405	regulation of MAP kinase activity	37/1790	177/18722	3.98251e-06	6.1446e-05	4.23735e-05	ADAM9/AIDA/AKAP13/APOE/CD300A/CSK/DTNBP1/DUSP1/FGD2/FLT1/HIPK3/IRAK1/IRAK3/KRAS/LRRK2/LYN/MAP3K5/NEK10/NF1/PAK1/PDGFB/PDGFC/PIK3CG/PIK3R5/PIK3R6/PPARG/PRKCD/PTK2B/PTPN1/PTPRJ/SH2B3/SORL1/SYK/TAOK3/TGFB1/TNFRSF11A/WNT5A	37
381	Microglia	GO:0048659	smooth muscle cell proliferation	38/1790	184/18722	4.01922e-06	6.18496e-05	4.26518e-05	ABCC4/AKR1B1/APOE/BMPR2/CDKN1A/CTNNB1/CYBA/GNA13/GNAI2/GNAI3/HDAC4/HMOX1/ID2/IGF1/IL15/IL18/IL6R/IRAK1/IRAK4/JAK2/JUN/MAP3K5/MEF2C/NAMPT/P2RY6/PAK1/PDGFB/PPARD/PPARG/PRKDC/PTAFR/PTEN/RHOA/STAT1/TCF7L2/TGFB1/TGFBR2/XRCC5	38
382	Microglia	GO:0007266	Rho protein signal transduction	31/1790	137/18722	4.31824e-06	6.6277e-05	4.5705e-05	ABCA1/ABL2/ADGRG1/AKAP13/APOE/ARHGAP4/ARHGAP6/ARHGDIB/ARHGEF1/ARHGEF11/ARRB1/BCL6/CCDC125/CDC42SE1/CDC42SE2/CUL3/EPS8/FLOT1/GNA13/GPR65/LIMK1/LPAR6/MYO9B/NRP1/PDPN/PRAG1/RAC1/RHOA/ROCK1/STARD13/WAS	31
383	Microglia	GO:0032481	positive regulation of type I interferon production	18/1790	58/18722	4.40071e-06	6.73665e-05	4.64563e-05	CD14/CGAS/DDX58/FLOT1/IFIH1/IRAK1/IRF3/IRF5/OAS1/PLCG2/RIPK2/RNF135/SETD2/STAT1/SYK/TLR2/TLR7/TRIM56	18
384	Microglia	GO:0062207	regulation of pattern recognition receptor signaling pathway	26/1790	105/18722	4.41987e-06	6.74837e-05	4.65371e-05	ANKRD17/APPL2/ARRB2/CD300A/CYBA/DDX60/ESR1/FLOT1/GRAMD4/HSPA1A/IRAK3/LYN/NINJ1/PELI1/PUM1/PUM2/SEC14L1/SLC15A2/SLC15A3/SLC15A4/TLR1/TLR2/TLR5/TREM2/USP15/ZDHHC5	26
385	Microglia	GO:0032928	regulation of superoxide anion generation	11/1790	24/18722	4.54938e-06	6.92805e-05	4.77762e-05	CLEC7A/CYBA/GNAI2/GNAI3/HVCN1/ITGAM/ITGB2/PRKCD/SYK/TGFB1/TYROBP	11
386	Microglia	GO:0002292	T cell differentiation involved in immune response	21/1790	75/18722	4.56504e-06	6.9339e-05	4.78165e-05	BCL6/CD86/CRACR2A/FCER1G/FGL2/GPR183/HLA-DRA/HLA-DRB1/IL18/IL4R/IL6R/JAK3/LGALS9/LOXL3/MALT1/NLRP3/RC3H1/RIPK2/SMAD7/STAT3/STAT6	21
387	Microglia	GO:0046718	viral entry into host cell	32/1790	144/18722	4.57934e-06	6.93763e-05	4.78423e-05	AXL/CD4/CD74/CD81/CD86/CIITA/CLEC5A/CTSB/EPS15/GAS6/GRK2/HLA-DRB1/HSPA1A/ITGA5/ITGAV/ITGB5/LGALS9/MRC1/NECTIN2/NRP1/PIKFYVE/PLSCR1/SCARB1/SELPLG/TPCN1/TRIM14/TRIM22/TRIM25/TRIM27/TRIM38/UVRAG/XPR1	32
388	Microglia	GO:0048144	fibroblast proliferation	22/1790	81/18722	4.72377e-06	7.12079e-05	4.91053e-05	BAX/CD300A/CD74/CDK6/CDKN1A/CREB1/CTNNB1/ESR1/GAS6/IGF1/MORC3/NF1/PARP10/PDGFB/PDGFC/PML/PRKDC/RNASEH2B/SKI/WAPL/WNT5A/ZMIZ1	22
389	Microglia	GO:0090398	cellular senescence	24/1790	93/18722	4.72452e-06	7.12079e-05	4.91053e-05	ABI3/ARNTL/ATM/B2M/BCL6/CALR/CDK6/CDKN1A/CGAS/ID2/KAT6A/KRAS/MAP2K1/MAP3K3/MAP3K5/MAPK14/NAMPT/NEK6/NUAK1/PML/PRKCD/PRKDC/SPI1/VASH1	24
390	Microglia	GO:0030522	intracellular receptor signaling pathway	49/1790	265/18722	4.98527e-06	7.49453e-05	5.16827e-05	ALPK1/ANKRD17/ARID1A/ARNTL/ASXL2/CALR/CLPB/CTBP2/DDX5/DDX58/DDX60/DHRS3/EP300/ESR1/ESRRA/HSPA1A/IFIH1/IRF3/JAK2/KDM3A/NCOR2/NFKBIA/NR3C1/OTULIN/PADI2/PAK1/PDK3/PIM1/PKN1/PMEPA1/PML/PPARD/PPARG/PPARGC1B/PRMT2/PUM1/PUM2/RHOA/RIPK2/RNF135/SAFB/SEC14L1/SLC15A2/SLC15A3/SLC15A4/STAT3/TRERF1/USP15/ZMIZ1	49
391	Microglia	GO:0045670	regulation of osteoclast differentiation	19/1790	64/18722	5.01231e-06	7.5159e-05	5.18301e-05	CCR1/CEBPB/CREB1/CTNNB1/ESRRA/FBXW7/FOS/INPP5D/LILRB1/LILRB3/LILRB4/MAFB/NOTCH2/PIK3R1/PPARGC1B/RASSF2/TREM2/TYROBP/UBASH3B	19
392	Microglia	GO:1904375	regulation of protein localization to cell periphery	29/1790	125/18722	5.16646e-06	7.72729e-05	5.32878e-05	ABI3/ACTB/ADAM10/ATP2C1/CLTC/CSK/EPB41/EPB41L2/EPHB2/EZR/IQSEC2/KIF5B/LRP1/LYPLA1/NUMB/PICALM/PID1/PIK3R1/PPFIA1/PRKCH/RACK1/RAP1A/RHOQ/STX7/STX8/TGFB1/TREM2/ZDHHC5/ZDHHC7	29
393	Microglia	GO:0071902	positive regulation of protein serine/threonine kinase activity	40/1790	200/18722	5.19388e-06	7.74854e-05	5.34343e-05	ACSL1/ADAM17/ADAM9/AKAP13/BMPR2/CAB39/CCND1/CCND3/CCNY/CSF1R/CSK/FAM20A/FGD2/FLT1/IRAK1/KRAS/LRRK2/MAP2K1/MAP3K5/NEK10/PAK1/PDGFB/PDGFC/PIK3CG/PIK3R5/PIK3R6/PTK2B/PTPN1/RALB/RAPGEF2/RHOA/RPTOR/SNCA/STK3/STK4/SYK/TAOK3/TGFB1/TNFRSF11A/WNT5A	40
394	Microglia	GO:0010950	positive regulation of endopeptidase activity	37/1790	179/18722	5.24062e-06	7.79841e-05	5.37783e-05	APAF1/ARRB1/BAX/BID/CARD8/CASP1/CASP10/CASP8/CFLAR/CLEC7A/CTSH/DAP/GRAMD4/IFI16/JAK2/LAPTM5/LGALS9/LGMN/LYN/MALT1/MAP3K5/NLRC4/NLRP1/NLRP3/NOD1/PICALM/PML/PPARG/PPM1F/RACK1/RHOA/RIPK2/SMAD3/SNCA/STAT3/SYK/VSIR	37
395	Microglia	GO:1903707	negative regulation of hemopoiesis	26/1790	106/18722	5.32987e-06	7.91115e-05	5.45557e-05	BCL6/C1QC/CD74/CDK6/CTNNB1/FBXW7/FGL2/ID2/IL4R/INPP5D/JAK3/LILRB1/LILRB3/LILRB4/LOXL3/LYN/MAFB/PIK3R1/PTPN2/RC3H1/RUNX1/SMAD7/TMEM131L/TMEM176B/UBASH3B/ZBTB46	26
396	Microglia	GO:0046633	alpha-beta T cell proliferation	14/1790	38/18722	5.37373e-06	7.9561e-05	5.48657e-05	CD81/DOCK2/EBI3/HLA-A/HLA-E/IL15/IL18/LGALS9/PTPRC/RASAL3/RIPK2/SYK/TGFBR2/VSIR	14
397	Microglia	GO:0002690	positive regulation of leukocyte chemotaxis	24/1790	94/18722	5.77543e-06	8.52931e-05	5.88186e-05	ADAM10/ADAM17/ANO6/C3AR1/C5AR1/CALR/CAMK1D/CCR1/CD74/CMKLR1/CSF1R/CX3CR1/GAS6/IL6R/LGALS9/LGMN/MAPK1/NCKAP1L/PLA2G7/PTK2B/RAC1/SPI1/SWAP70/WNT5A	24
398	Microglia	GO:0002449	lymphocyte mediated immunity	60/1790	350/18722	5.80084e-06	8.5453e-05	5.89289e-05	ARRB2/B2M/BCL6/BTK/C1QA/C1QB/C1QC/C1RL/C3/CD226/CD74/CD81/CORO1A/CRK/CTSC/CTSH/FCER1G/HAVCR2/HLA-A/HLA-B/HLA-DMB/HLA-DPA1/HLA-DPB1/HLA-DQB1/HLA-DRA/HLA-DRB1/HLA-E/IL18/IL4R/INPP5D/KIF5B/LGALS9/LILRB1/LILRB4/LYST/MALT1/MR1/NCKAP1L/NECTIN2/NLRP3/PIK3R6/PLEKHM2/PRKCD/PTPRC/RAB27A/RNF19B/SASH3/SERPINB9/SHLD1/SLC15A4/SMAD7/STAT6/STX7/SWAP70/TGFB1/TNFRSF1B/TREM2/UNC13D/VAV1/WAS	60
399	Microglia	GO:0008625	extrinsic apoptotic signaling pathway via death domain receptors	22/1790	82/18722	5.87854e-06	8.63807e-05	5.95686e-05	BAX/BCL2/BID/CASP8/CFLAR/DELE1/GPX1/GSK3B/HMOX1/ITPRIP/PIK3R1/PTEN/SKIL/SP100/SPI1/STK3/STK4/TMC8/TNFRSF10A/TNFRSF10B/TNFRSF1A/ZDHHC3	22
400	Microglia	GO:0031623	receptor internalization	27/1790	113/18722	6.01531e-06	8.81695e-05	6.08022e-05	ANKRD13D/ARF1/ARRB1/ARRB2/CD81/CLTC/DNM2/EPS15/EZR/FCER1G/FLOT1/GRB2/GRK2/GRK3/ITGB2/LILRB1/LILRB4/LRP1/NUMB/PICALM/PLCG2/RAB31/RIN3/SDCBP/SNCA/SYK/TBC1D5	27
401	Microglia	GO:1902893	regulation of pri-miRNA transcription by RNA polymerase II	17/1790	54/18722	6.50656e-06	9.51321e-05	6.56036e-05	FOS/FOXO3/HDAC4/HIF1A/JUN/LILRB4/MRTFA/NFATC3/NR3C1/PDGFB/PPARD/PPARG/SMAD3/SMAD6/SPI1/STAT3/TGFB1	17
402	Microglia	GO:0045732	positive regulation of protein catabolic process	44/1790	231/18722	6.80516e-06	9.9017e-05	6.82827e-05	ADAM9/APOE/ARIH1/ATG7/CD81/CEBPA/CHFR/COP1/CSNK1A1/CSNK1D/CTSC/DISC1/EZR/FBXW7/FBXW8/GGA3/GSK3B/HAMP/HERPUD1/HSPA1A/LAPTM5/LPCAT1/LRP1/LRRK2/MSN/NEDD4L/NFE2L2/PIAS1/PLK3/PTEN/PTK2B/PTTG1IP/RAB7A/RACK1/RNF144B/RNF19B/SMAD7/SMURF1/SMURF2/SORL1/TNFRSF1B/TREM2/VPS35/WNT5A	44
403	Microglia	GO:0010720	positive regulation of cell development	53/1790	298/18722	6.80605e-06	9.9017e-05	6.82827e-05	ACTR2/ARPC2/BCL2/BIN1/BMPR2/CALR/CASS4/CLEC7A/CRK/CTNNB1/CUX1/CX3CR1/CYFIP1/DBNL/DISC1/DNM2/EPHB2/ETV5/FBXW8/GOLGA4/HIF1A/ID2/IL6ST/LIMK1/LIMS1/LRP1/LRP8/LYN/MAP2K1/NEDD9/NRP1/NUMB/PAK1/PLAG1/PLXNB2/PLXNC1/PLXND1/PREX1/PRKCH/PRKDC/RAC1/RREB1/SKIL/SMAD7/TENM4/TGFB1/TLR2/TNFRSF1B/TRAK1/TRIOBP/TYROBP/UNC13D/XRCC5	53
404	Microglia	GO:0051348	negative regulation of transferase activity	49/1790	268/18722	6.87837e-06	9.98215e-05	6.88375e-05	AIDA/APOE/CBL/CD300A/CDKN1A/CEBPA/CSK/DTNBP1/DUSP1/DUSP22/EPHB2/GGNBP2/GNAQ/GSK3B/HIPK3/IRAK3/IRS2/LILRB4/LIMK1/LYN/NF1/PAK2/PIK3IP1/PKN1/PLEC/PPARG/PPM1F/PRKAG2/PRKCD/PTEN/PTPN1/PTPN2/PTPRC/PTPRJ/RACK1/RB1/RPL11/RPL23/RPL5/SH2B3/SLC8A1/SMAD7/SMYD3/SNCA/SORL1/SPRED1/TRIM27/UBASH3B/ZFP36	49
405	Microglia	GO:0016236	macroautophagy	52/1790	291/18722	7.20983e-06	0.000104373	7.19765e-05	ATG10/ATG16L2/ATG5/ATG7/ATP6V0E1/ATP6V1B2/ATP6V1C1/C9orf72/CHMP4B/CLEC16A/EXOC4/FEZ2/GNAI3/HIF1A/HMOX1/HTT/LGALS8/LRRK2/MTMR14/MTMR3/MTMR8/NOD1/PIKFYVE/RAB1A/RAB3GAP1/RAB7A/RALB/RIPK2/RUBCNL/SESN3/SMG1/SMURF1/SNX5/SPTLC2/STX12/TBC1D12/TBC1D14/TBC1D5/TMEM39A/UBXN2B/USP36/UVRAG/VMP1/VPS13C/VPS13D/VPS35/VPS41/VTI1A/WAC/WDFY3/WDR81/WIPI1	52
406	Microglia	GO:0050869	negative regulation of B cell activation	13/1790	34/18722	7.22919e-06	0.000104396	7.1992e-05	ATM/BCL6/BTK/CD300A/ID2/INPP5D/LAPTM5/LYN/MNDA/PKN1/RC3H1/SAMSN1/TYROBP	13
407	Microglia	GO:2000249	regulation of actin cytoskeleton reorganization	14/1790	39/18722	7.64816e-06	0.000109905	7.5791e-05	ABI3/ABL2/ARHGDIB/CD2AP/CSF1R/FES/GMFG/HCK/HCLS1/IQGAP2/NOTCH2/NRP1/PTK2B/TRPM2	14
408	Microglia	GO:2000516	positive regulation of CD4-positive, alpha-beta T cell activation	14/1790	39/18722	7.64816e-06	0.000109905	7.5791e-05	CD81/CD83/CD86/HLA-DRA/HLA-DRB1/IL18/IL4R/LGALS9/MALT1/NCKAP1L/NLRP3/RIPK2/SASH3/TGFBR2	14
409	Microglia	GO:0002832	negative regulation of response to biotic stimulus	26/1790	108/18722	7.68127e-06	0.000110111	7.5933e-05	A2M/ARRB2/CARD8/CRK/FGL2/GRN/HAVCR2/HLA-A/HLA-B/HLA-E/IFI16/IRAK3/LGALS9/LILRB1/NLRC5/OAS1/PARP14/PPARG/PTPN2/RPS19/SAMHD1/SEC14L1/SERPINB9/USP15/VSIG4/YTHDF2	26
410	Microglia	GO:0007163	establishment or maintenance of cell polarity	42/1790	218/18722	8.14329e-06	0.000116449	8.03039e-05	ACTB/ACTR2/ACTR3/AMOT/ARFGEF1/ARHGEF11/CAP1/CRK/CYTH3/DOCK2/DOCK8/FBXW11/FLOT2/FRMD4A/GBF1/GOLPH3/GSK3B/HTT/KIF20B/MARK2/MCPH1/MSN/MYH9/NCKAP1L/PAK1/PARVB/PARVG/PTK2B/RAB10/RAC1/RACK1/RAP1B/RHOA/RHOH/ROCK1/SDCCAG8/SIPA1L3/SNX27/UBXN2B/UST/WDR1/WNT5A	42
411	Microglia	GO:0045655	regulation of monocyte differentiation	10/1790	21/18722	8.16947e-06	0.000116539	8.03661e-05	ACIN1/CD4/CD74/CDK6/FES/HLA-DRB1/INPP5D/JUN/ZBTB46/ZFP36L1	10
412	Microglia	GO:0030032	lamellipodium assembly	20/1790	72/18722	8.73369e-06	0.000123985	8.55005e-05	ABI3/ACTR2/ACTR3/ARHGEF6/ARPC2/CAPZB/CYFIP1/DNM2/FER/GOLPH3/HDAC4/NCK1/NCK2/P2RY12/PARVB/PIK3R1/RAC1/SRGAP2/WAS/WASF2	20
413	Microglia	GO:0032729	positive regulation of interferon-gamma production	20/1790	72/18722	8.73369e-06	0.000123985	8.55005e-05	CD14/CD226/CD276/CLEC7A/EBI3/HAVCR2/HLA-A/HLA-DPA1/HLA-DPB1/IL18/IRF8/LGALS9/LILRB1/RIPK2/SASH3/SLC11A1/SLC7A5/TLR7/TRIM27/WNT5A	20
414	Microglia	GO:0070664	negative regulation of leukocyte proliferation	23/1790	90/18722	8.83113e-06	0.000125065	8.62456e-05	ATM/BTK/CD300A/CD86/CEBPB/HAVCR2/HLA-DRB1/INPP5D/LGALS9/LILRB1/LILRB4/LST1/LYN/MAD1L1/MNDA/PDCD1LG2/PELI1/PKN1/RC3H1/TMEM131L/TYROBP/VSIG4/VSIR	23
415	Microglia	GO:0050868	negative regulation of T cell activation	28/1790	122/18722	9.28757e-06	0.000131212	9.04846e-05	BCL6/CD300A/CD74/CD86/CEBPB/FGL2/HAVCR2/HLA-DRB1/IL4R/JAK3/LAPTM5/LGALS9/LILRB1/LILRB4/LOXL3/MAD1L1/NCKAP1L/PAG1/PDCD1LG2/PELI1/PTPN2/RC3H1/RUNX1/SMAD7/SOCS6/TMEM131L/VSIG4/VSIR	28
416	Microglia	GO:0070372	regulation of ERK1 and ERK2 cascade	54/1790	309/18722	9.47802e-06	0.000133581	9.21181e-05	APOE/ARRB1/ARRB2/C5AR1/CCR1/CD4/CD74/CFLAR/CSF1R/CSK/DUSP1/EIF3A/EPHB2/EZR/FBXW7/FGF20/GAS6/GCNT2/GNAI2/GPR183/HAVCR2/HLA-DRB1/IGF1/LGALS9/LRP1/LYN/MAP2K1/NEK10/NOD1/NOTCH2/NRP1/P2RY6/PDGFB/PDGFC/PRKCA/PRKD2/PTEN/PTK2B/PTPN1/PTPN2/PTPRC/RANBP9/RAP1A/RAP1B/RAPGEF2/RIPK2/SCIMP/SIRPA/SPRED1/SPRED2/SYK/TGFB1/TNFRSF11A/TREM2	54
417	Microglia	GO:0060337	type I interferon signaling pathway	16/1790	50/18722	9.57672e-06	0.000134648	9.28542e-05	IFNAR1/IKBKE/IRAK1/IRF3/JAK1/NLRC5/OAS1/PTPN1/PTPN2/SAMHD1/SP100/STAT1/TYK2/UBE2K/WNT5A/YTHDF2	16
418	Microglia	GO:0050864	regulation of B cell activation	39/1790	198/18722	9.87673e-06	0.000138534	9.55339e-05	ATM/BCL2/BCL6/BTK/CARD11/CD300A/CD74/CD81/CDKN1A/EPHB2/GPR183/ID2/INPP5D/IRS2/LAPTM5/LYN/MEF2C/MNDA/NCKAP1L/NFAM1/NFATC2/PELI1/PKN1/PTPRC/RC3H1/SAMSN1/SASH3/SH3KBP1/SHLD1/SLC15A4/STAT6/SYK/TGFB1/THEMIS2/TNFSF13B/TYROBP/XBP1/ZFP36L1/ZFP36L2	39
419	Microglia	GO:0009267	cellular response to starvation	33/1790	156/18722	9.97474e-06	0.000139575	9.62517e-05	ATF4/ATG5/ATG7/BCL2/BMPR2/BMT2/CDKN1A/CLEC16A/DAP/DNAJC15/EIF2AK2/FOXO3/GAS6/IFI16/JUN/LRRK2/MAP3K5/MAPK1/MAX/MIOS/MTMR3/NFE2L2/NUAK1/PRKAG2/RALB/RPTOR/SESN3/STK24/VPS41/WIPI1/WNT2B/XBP1/XPR1	33
420	Microglia	GO:0043487	regulation of RNA stability	35/1790	170/18722	1.0207e-05	0.000142485	9.82586e-05	BTG2/CELF1/CPEB3/DCP2/FUS/HNRNPC/HNRNPM/IKBKE/LARP4B/MAPK14/MAPKAPK2/PABPC1/PABPC4/PAN3/PATL1/PRKCA/PRKCD/PUM1/PUM2/RC3H1/ROCK1/SAMD4A/SLC11A1/SYNCRIP/TENT2/THRAP3/TNFRSF1B/TUT7/UPF1/YBX3/YTHDF2/ZC3H18/ZFP36/ZFP36L1/ZFP36L2	35
421	Microglia	GO:0071354	cellular response to interleukin-6	15/1790	45/18722	1.0355e-05	0.000144208	9.94464e-05	CEBPA/FER/HAMP/IL6R/IL6ST/JAK1/JAK2/PID1/PTPN2/RIPK1/SBNO2/SELPLG/SPI1/ST3GAL6/STAT3	15
422	Microglia	GO:0042147	retrograde transport, endosome to Golgi	23/1790	91/18722	1.07606e-05	0.000149501	0.000103097	ANKFY1/ARFIP1/CLTC/ERC1/EVI5/GBF1/GCC2/HEATR5B/LRRK2/PIKFYVE/RAB29/RAB7A/RIC1/SNX2/SNX5/STX6/TBC1D14/TBC1D5/TMEM87B/TRIM27/VPS29/VPS35/VTI1A	23
423	Microglia	GO:0052547	regulation of peptidase activity	73/1790	461/18722	1.12403e-05	0.000155796	0.000107438	A2M/ANOS1/APAF1/APLP2/ARRB1/ARRB2/BAX/BID/BIN1/BIRC6/BST2/C3/CARD8/CASP1/CASP10/CASP8/CAST/CFLAR/CLEC7A/CST3/CTSH/DAP/DELE1/DNAJB6/GAS6/GPX1/GRAMD4/GRN/HERPUD1/IFI16/JAK2/LAPTM5/LGALS9/LGMN/LRP1/LYN/MALT1/MAP3K5/MGMT/MICAL1/NAIP/NLRC4/NLRP1/NLRP3/NOD1/PAK2/PICALM/PLAUR/PML/PPARG/PPM1F/PROS1/RACK1/RCN3/RENBP/RHOA/RIPK2/ROCK1/RPS6KA1/RPS6KA3/SERPINB1/SERPINB6/SERPINB9/SIMC1/SMAD3/SNCA/SORL1/STAT3/S…	73
424	Microglia	GO:0010810	regulation of cell-substrate adhesion	42/1790	221/18722	1.15554e-05	0.000159786	0.00011019	ARHGAP6/ARPC2/BCL2/BCL6/CALR/CASS4/CDK6/CRK/DISC1/DNM2/DUSP22/FMN1/GCNT2/GSK3B/JAK2/LIMS1/LRP1/NEDD9/NF1/NRP1/PDGFB/PDPN/PIK3R1/PLEKHA2/PPM1F/PREX1/PTEN/PTK2B/PTPRJ/RAC1/RASA1/RCC2/RHOA/RIN2/ROCK1/RREB1/RSU1/SMAD3/STK4/TRIOBP/UNC13D/UTRN	42
425	Microglia	GO:2000058	regulation of ubiquitin-dependent protein catabolic process	34/1790	164/18722	1.16237e-05	0.000160353	0.00011058	ARIH1/CEBPA/CHFR/COP1/CSNK1A1/CSNK1D/DISC1/EIF3H/FBXW7/FBXW8/FHIT/GSK3B/HERPUD1/HSPA1A/LAPTM5/LRRK2/NFE2L2/PIAS1/PLK3/PML/PTEN/PTK2B/RACK1/RNF144B/RNF19B/RPL11/RPL23/RPL5/SDCBP/SMAD7/SMURF1/SUFU/UBE2K/WAC	34
426	Microglia	GO:0019883	antigen processing and presentation of endogenous antigen	11/1790	26/18722	1.17543e-05	0.000161773	0.000111559	ATG5/B2M/CD74/ERAP1/ERAP2/HLA-A/HLA-B/HLA-DRA/HLA-DRB1/HLA-E/TAPBP	11
427	Microglia	GO:0002467	germinal center formation	8/1790	14/18722	1.21796e-05	0.000167235	0.000115326	ADAM17/BCL6/KLHL6/MEF2C/PKN1/RC3H1/TNFSF13B/UNC13D	8
428	Microglia	GO:0032642	regulation of chemokine production	24/1790	98/18722	1.24542e-05	0.000170056	0.000117272	ADAM17/CD74/CD84/CLEC7A/CSF1R/EIF2AK2/HAVCR2/HIF1A/HMOX1/IL17RA/IL18/IL4R/IL6R/LGALS9/LILRB4/LRP1/OAS1/RIPK2/SIRPA/SYK/TLR2/TLR7/TREM2/WNT5A	24
429	Microglia	GO:0002260	lymphocyte homeostasis	18/1790	62/18722	1.24721e-05	0.000170056	0.000117272	BAX/BCL2/CD74/CORO1A/DOCK11/HIF1A/JAK3/LGALS9/LYN/MEF2C/NCKAP1L/PKN1/RC3H1/RPS6/SKIL/SOS1/SPNS2/TNFSF13B	18
430	Microglia	GO:0032757	positive regulation of interleukin-8 production	18/1790	62/18722	1.24721e-05	0.000170056	0.000117272	CD14/CD58/CD74/CLEC7A/DDX58/HSPA1A/LGALS9/NOD1/PRKD2/RAB1A/RIPK1/STAT3/SYK/TLR1/TLR2/TLR5/TLR7/WNT5A	18
431	Microglia	GO:0010508	positive regulation of autophagy	28/1790	124/18722	1.28622e-05	0.000174843	0.000120573	ATF6/ATG7/BID/C9orf72/FOXO3/GNAI3/GSK3B/HIF1A/HMOX1/HTT/LRRK2/MTDH/NOD1/PLK3/RAB3GAP1/RALB/RIPK2/ROCK1/SESN3/SPTLC2/TPCN1/TRIM14/TRIM22/TRIM27/TRIM38/UVRAG/VPS13D/WAC	28
432	Microglia	GO:0045927	positive regulation of growth	47/1790	259/18722	1.28828e-05	0.000174843	0.000120573	ADAM10/ADAM17/BASP1/BCL2/BMPR2/CELF1/CHD7/CREB1/CXCL16/CYBA/CYFIP1/DBNL/DISC1/EZR/GOLGA4/HAMP/IGF1/ITSN2/KDM2B/LIMK1/LRP1/MAPK1/MAPK14/MEF2C/MTPN/NEDD4L/NIPBL/NRP1/PAK1/PIM1/PPARD/PPM1F/PRKDC/PTK2B/RHOA/RPS6KA1/RPS6KA3/RPTOR/SASH3/SDCBP/SLC23A2/SMAD7/SMURF1/SYT17/TGFBR1/TGFBR2/YBX3	47
433	Microglia	GO:0002294	CD4-positive, alpha-beta T cell differentiation involved in immune response	19/1790	68/18722	1.32764e-05	0.000179768	0.000123969	BCL6/CD86/CRACR2A/GPR183/HLA-DRA/HLA-DRB1/IL18/IL4R/IL6R/JAK3/LGALS9/LOXL3/MALT1/NLRP3/RC3H1/RIPK2/SMAD7/STAT3/STAT6	19
434	Microglia	GO:0007040	lysosome organization	20/1790	74/18722	1.36802e-05	0.000183718	0.000126693	ABCA1/AP3B1/ARF1/ARSB/CORO1A/GAA/GNPTAB/GRN/HEXB/HPS1/LAPTM5/LRRK2/LYST/MYO7A/PIKFYVE/PPT1/RAB20/RAB39A/RAB7A/SPG11	20
435	Microglia	GO:0080171	lytic vacuole organization	20/1790	74/18722	1.36802e-05	0.000183718	0.000126693	ABCA1/AP3B1/ARF1/ARSB/CORO1A/GAA/GNPTAB/GRN/HEXB/HPS1/LAPTM5/LRRK2/LYST/MYO7A/PIKFYVE/PPT1/RAB20/RAB39A/RAB7A/SPG11	20
436	Microglia	GO:0002220	innate immune response activating cell surface receptor signaling pathway	10/1790	22/18722	1.36935e-05	0.000183718	0.000126693	CLEC7A/CREBBP/EP300/IKBKB/LYN/PAK1/PAK2/PLCG2/SYK/TYROBP	10
437	Microglia	GO:0006907	pinocytosis	10/1790	22/18722	1.36935e-05	0.000183718	0.000126693	ANKFY1/APPL2/AXL/DNM2/DOCK2/EHD4/MAPKAPK2/MAPKAPK3/PPT1/SNX5	10
438	Microglia	GO:0030889	negative regulation of B cell proliferation	9/1790	18/18722	1.42808e-05	0.000190725	0.000131525	ATM/BTK/CD300A/INPP5D/LYN/MNDA/PKN1/RC3H1/TYROBP	9
439	Microglia	GO:0045953	negative regulation of natural killer cell mediated cytotoxicity	9/1790	18/18722	1.42808e-05	0.000190725	0.000131525	ARRB2/CRK/HAVCR2/HLA-A/HLA-B/HLA-E/LGALS9/LILRB1/SERPINB9	9
440	Microglia	GO:0043524	negative regulation of neuron apoptotic process	31/1790	145/18722	1.46581e-05	0.000195319	0.000134693	APOE/ARRB1/ARRB2/AXL/BAX/BCL2/BTG2/C5AR1/CEBPB/CORO1A/CX3CR1/DNAJC5/FGF20/GBE1/GRN/HIF1A/HMOX1/JAK2/KDM2B/KRAS/LGMN/LRP1/MEF2C/NAIP/NRP1/OXR1/PPT1/PTK2B/RASA1/RHOA/SNCA	31
441	Microglia	GO:0050856	regulation of T cell receptor signaling pathway	14/1790	41/18722	1.48745e-05	0.000197754	0.000136372	CARD11/CD226/CD300A/CD81/EZR/LAPTM5/LILRB4/MALT1/NECTIN2/PRKD2/PTPN2/PTPRJ/RAB29/RC3H1	14
442	Microglia	GO:0032602	chemokine production	24/1790	99/18722	1.49671e-05	0.000198534	0.00013691	ADAM17/CD74/CD84/CLEC7A/CSF1R/EIF2AK2/HAVCR2/HIF1A/HMOX1/IL17RA/IL18/IL4R/IL6R/LGALS9/LILRB4/LRP1/OAS1/RIPK2/SIRPA/SYK/TLR2/TLR7/TREM2/WNT5A	24
443	Microglia	GO:0061013	regulation of mRNA catabolic process	34/1790	166/18722	1.5233e-05	0.000201401	0.000138887	BTG2/CELF1/CPEB3/DCP2/DHX34/FUS/HNRNPC/HNRNPM/IKBKE/LARP4B/MAPK14/MAPKAPK2/PABPC1/PABPC4/PAN3/PATL1/PRKCA/PRKCD/PUM1/PUM2/RC3H1/ROCK1/SAMD4A/SLC11A1/SYNCRIP/THRAP3/TUT7/UPF1/YBX3/YTHDF2/ZC3HAV1/ZFP36/ZFP36L1/ZFP36L2	34
444	Microglia	GO:0031346	positive regulation of cell projection organization	59/1790	353/18722	1.52519e-05	0.000201401	0.000138887	ABL2/ACTR2/ACTR3/APOE/ARAP1/ARPC2/ARSB/BMPR2/CAMK1D/CEP135/CFLAR/CREB3L2/CUX1/CYFIP1/DBNL/DISC1/DNM2/DOCK11/EP300/EPS8/FBXW8/FES/FIG4/FNBP1L/GOLGA4/GRN/HDAC4/HTT/LIMK1/LRP1/LRP8/LYN/MAP2K1/MARK2/NCK1/NFE2L2/NRP1/P2RY12/PAK1/PIK3R1/PLXNB2/PLXNC1/PLXND1/PTK2B/RAB8B/RAC1/RAP1A/RAPGEF1/RAPGEF2/RHOQ/RREB1/SCARF1/SCN1B/SETX/SKIL/TGFBR1/TRAK1/WASF2/WNT5A	59
445	Microglia	GO:1901222	regulation of NIK/NF-kappaB signaling	26/1790	112/18722	1.54184e-05	0.000203142	0.000140088	CALR/CD14/CD86/EDA/EIF2AK2/EP300/HAVCR2/HDAC7/IL18/IRAK1/LAPTM5/LGALS9/LIMS1/LITAF/NFKBIA/NLRP3/NOD1/RASSF2/RC3H1/RHOA/SPI1/TLR2/TLR7/TMSB4X/TREM2/TRIM44	26
446	Microglia	GO:0002287	alpha-beta T cell activation involved in immune response	19/1790	69/18722	1.66943e-05	0.000217583	0.000150047	BCL6/CD86/CRACR2A/GPR183/HLA-DRA/HLA-DRB1/IL18/IL4R/IL6R/JAK3/LGALS9/LOXL3/MALT1/NLRP3/RC3H1/RIPK2/SMAD7/STAT3/STAT6	19
447	Microglia	GO:0002293	alpha-beta T cell differentiation involved in immune response	19/1790	69/18722	1.66943e-05	0.000217583	0.000150047	BCL6/CD86/CRACR2A/GPR183/HLA-DRA/HLA-DRB1/IL18/IL4R/IL6R/JAK3/LGALS9/LOXL3/MALT1/NLRP3/RC3H1/RIPK2/SMAD7/STAT3/STAT6	19
448	Microglia	GO:1901224	positive regulation of NIK/NF-kappaB signaling	19/1790	69/18722	1.66943e-05	0.000217583	0.000150047	CALR/CD14/CD86/EDA/EIF2AK2/EP300/HAVCR2/IL18/IRAK1/LAPTM5/LGALS9/LIMS1/NOD1/RC3H1/RHOA/TLR2/TLR7/TREM2/TRIM44	19
449	Microglia	GO:0030038	contractile actin filament bundle assembly	25/1790	106/18722	1.67001e-05	0.000217583	0.000150047	ARAP1/ARHGAP6/ARHGEF10L/ARRB1/CUL3/EVL/FHOD1/GPR65/ITGB5/LIMK1/NRP1/PAK1/PAK2/PIK3R1/PPFIA1/PPM1F/PTK2B/PXN/RAC1/RHOA/ROCK1/SMAD3/TGFBR1/WAS/WASF2	25
450	Microglia	GO:0043149	stress fiber assembly	25/1790	106/18722	1.67001e-05	0.000217583	0.000150047	ARAP1/ARHGAP6/ARHGEF10L/ARRB1/CUL3/EVL/FHOD1/GPR65/ITGB5/LIMK1/NRP1/PAK1/PAK2/PIK3R1/PPFIA1/PPM1F/PTK2B/PXN/RAC1/RHOA/ROCK1/SMAD3/TGFBR1/WAS/WASF2	25
451	Microglia	GO:0071357	cellular response to type I interferon	16/1790	52/18722	1.67592e-05	0.00021787	0.000150244	IFNAR1/IKBKE/IRAK1/IRF3/JAK1/NLRC5/OAS1/PTPN1/PTPN2/SAMHD1/SP100/STAT1/TYK2/UBE2K/WNT5A/YTHDF2	16
452	Microglia	GO:0045657	positive regulation of monocyte differentiation	7/1790	11/18722	1.68473e-05	0.000218048	0.000150367	ACIN1/CD4/CD74/FES/HLA-DRB1/JUN/ZFP36L1	7
453	Microglia	GO:0098883	synapse pruning	7/1790	11/18722	1.68473e-05	0.000218048	0.000150367	C1QA/C1QB/C1QC/C3/CX3CR1/ITGAM/TREM2	7
454	Microglia	GO:0006402	mRNA catabolic process	43/1790	232/18722	1.73925e-05	0.000224608	0.000154891	AGO4/ATM/BTG2/CELF1/CPEB3/DCP2/DDX5/DHX34/FUS/HNRNPC/HNRNPM/HSPA1A/IKBKE/LARP4B/MAPK14/MAPKAPK2/PABPC1/PABPC4/PAN3/PATL1/PRKCA/PRKCD/PUM1/PUM2/RC3H1/ROCK1/SAMD4A/SLC11A1/SMG1/SND1/SYNCRIP/TENT2/THRAP3/TUT7/UPF1/UPF2/XRN2/YBX3/YTHDF2/ZC3HAV1/ZFP36/ZFP36L1/ZFP36L2	43
455	Microglia	GO:0001667	ameboidal-type cell migration	74/1790	475/18722	1.74357e-05	0.000224672	0.000154935	ADAM17/ADAM9/AMOT/APOE/APPL2/ARHGAP4/ARHGDIB/ARSB/BMPR2/CALR/CAP1/CTSH/EVL/FBXW7/FER/GPX1/GRN/HDAC7/HDAC9/HIF1A/HMOX1/LGALS8/LGMN/LPXN/MAP3K3/MEF2C/MYH9/NF1/NFE2L2/NRP1/NRP2/P2RX4/P2RY12/PAK1/PDGFB/PIK3CD/PIK3CG/PIP5K1A/PKN1/PKN2/PLCG2/PLEC/PLXND1/PML/PPARD/PPARG/PPM1F/PRKCA/PRKD2/PRKX/PTEN/PTK2B/PXN/RAC1/RCC2/RHOA/RIN2/ROCK1/RREB1/SCARB1/SLC8A1/SMURF2/SP100/SPRED1/SRGAP2/STARD13/STAT5A/TGFB1/TGF…	74
456	Microglia	GO:0050878	regulation of body fluid levels	62/1790	379/18722	1.85248e-05	0.000237771	0.000163969	ACTB/AKR1B1/ANO6/ANXA5/AP3B1/APOE/ATG5/AXL/CCND1/CREB1/CYBA/DGKA/DTNBP1/ENTPD1/EPHB2/F13A1/FCER1G/FERMT3/FLI1/GAS6/GNAI2/GNAQ/GNAS/HIF1A/HK2/HPSE/IL6ST/JAK2/LYN/MAPK14/MERTK/MLLT6/MYH9/NCOR2/NFE2L2/P2RY12/PABPC4/PDGFB/PDPN/PDSS2/PIK3CG/PLA2G4A/PLAUR/PLCG2/PLEC/PLEK/PLSCR1/PRKCA/PRKCD/PROS1/RAB27A/SH2B3/STAT5A/SYK/TEC/TLN1/UBASH3B/UGCG/USF2/VAV1/WAS/XBP1	62
457	Microglia	GO:0022408	negative regulation of cell-cell adhesion	38/1790	196/18722	1.8574e-05	0.000237771	0.000163969	AKNA/BCL6/CD300A/CD74/CD86/CEBPB/FGL2/HAVCR2/HLA-DRB1/IL4R/JAK2/JAK3/LAPTM5/LGALS9/LILRB1/LILRB4/LOXL3/MAD1L1/NCKAP1L/PAG1/PDCD1LG2/PELI1/PPM1F/PRKCD/PTPN2/RC3H1/RUNX1/SH2B3/SMAD7/SOCS6/SPI1/SWAP70/TGFB1/TMEM131L/UBASH3B/VSIG4/VSIR/YTHDF2	38
458	Microglia	GO:0043393	regulation of protein binding	38/1790	196/18722	1.8574e-05	0.000237771	0.000163969	ACTB/APOE/ARRB2/B2M/BAX/BTBD1/CDKN1A/CRK/CTSZ/DISC1/DTNBP1/EP300/EPB41/FLOT1/GSK3B/HDAC4/LRP1/LRRK2/MARK2/NRP1/PDGFB/PLCL2/PLXND1/PRKCD/RACK1/RALB/RAPGEF2/RIPK2/ROCK1/RPL11/SORL1/STK3/STK4/TCF7L2/TGFBR1/TMC8/UBASH3B/WNT5A	38
459	Microglia	GO:0043666	regulation of phosphoprotein phosphatase activity	17/1790	58/18722	1.88225e-05	0.000240428	0.000165801	BOD1L1/CD300A/CD33/GNAI2/GSK3B/HSP90B1/HTT/IKBKB/JAK2/MGAT5/NCKAP1L/NUAK1/PPP1R12A/PPP6R2/PPP6R3/PTPRC/ROCK1	17
460	Microglia	GO:0043372	positive regulation of CD4-positive, alpha-beta T cell differentiation	12/1790	32/18722	2.05242e-05	0.000261407	0.000180268	CD83/CD86/HLA-DRA/HLA-DRB1/IL18/IL4R/LGALS9/MALT1/NCKAP1L/NLRP3/RIPK2/SASH3	12
461	Microglia	GO:0034976	response to endoplasmic reticulum stress	46/1790	256/18722	2.05541e-05	0.000261407	0.000180268	ALOX5/ATF4/ATF6/ATG10/BAX/BCL2/BID/CALR/CASP4/CCND1/CEBPB/CREB3L2/DNAJC3/EDEM1/EIF2AK2/EP300/ERP44/FLOT1/GSK3B/HERPUD1/HM13/HSP90B1/HSPA1A/ITPR1/JUN/LRRK2/MAN1A1/MAP3K5/NCK1/NCK2/NFE2L2/OS9/PIK3R1/PML/PTPN1/PTPN2/RACK1/RCN3/SEL1L/TMEM117/TNFRSF10B/TRIM25/UBAC2/UBE2K/USP25/XBP1	46
462	Microglia	GO:0010631	epithelial cell migration	59/1790	357/18722	2.15028e-05	0.00027288	0.00018818	ADAM17/ADAM9/AMOT/APOE/ARSB/BMPR2/CALR/CTSH/EVL/FBXW7/GPX1/GRN/HDAC7/HDAC9/HIF1A/HMOX1/LGALS8/LGMN/LPXN/MAP3K3/MEF2C/MYH9/NF1/NFE2L2/NRP1/NRP2/P2RX4/PDGFB/PIK3CD/PIK3CG/PKN1/PKN2/PLCG2/PLXND1/PPARD/PPARG/PPM1F/PRKCA/PRKD2/PRKX/PTEN/PTK2B/PXN/RAC1/RHOA/RIN2/ROCK1/RREB1/SCARB1/SP100/SPRED1/STARD13/STAT5A/TGFB1/TGFBR1/TGFBR2/TMSB4X/VASH1/WNT5A	59
463	Microglia	GO:0043434	response to peptide hormone	66/1790	414/18722	2.34996e-05	0.000297577	0.000205211	APPL2/BCAR3/BTG1/BTG2/CCND3/CFLAR/CREB1/CRK/CSK/CYBA/CYFIP1/DENND4C/ENPP1/ESRRA/FER/GNAI2/GRB2/GSK3B/HDAC9/INPPL1/INSIG2/IRS2/JAK2/JAK3/KBTBD2/KCNQ1/LPIN2/LYN/MAX/NCK1/NFE2L2/PAK1/PDE3B/PID1/PIK3R1/PKM/PPARG/PRKCB/PRKCD/PRKDC/PTEN/PTPN1/PTPN2/PTPRE/PXN/RAB10/RAB12/RAB31/RAB8B/RAP1B/RHOQ/ROCK1/SESN3/SNX5/SORL1/STAT1/STAT3/STAT5A/STAT6/TBC1D4/TLR2/VPS13C/XBP1/ZDHHC7/ZFP36L1/ZNF106	66
464	Microglia	GO:0051656	establishment of organelle localization	63/1790	390/18722	2.3698e-05	0.000299443	0.000206498	ACTR2/ACTR3/ADGRE2/AP3B1/ARF1/BICD2/BTK/CBL/CD300A/CD84/CHMP4B/CSNK1D/CTNNB1/CUL3/DNM2/DTNBP1/EML4/EXOC4/EXOC6/EZR/FBXW11/FER/FES/FGR/FHOD1/FNBP1L/GAB2/GBF1/HIF1A/HMOX1/HTT/IL4R/KIF5B/KPNB1/LAT2/LGALS9/LIMK2/LRRK2/LYN/MAD1L1/MAP1S/MCPH1/MILR1/MYH9/MYO1F/MYO7A/NECTIN2/PCM1/PICALM/PIK3CD/PIK3CG/RAB1A/RAB27A/RHOT1/SNAP23/SNCA/SPG11/SYK/TANC2/TRAK1/UBXN2B/UNC13D/WIPI1	63
465	Microglia	GO:0060099	regulation of phagocytosis, engulfment	8/1790	15/18722	2.39054e-05	0.000301413	0.000207856	ANO6/APPL2/C3/CD300A/NCKAP1L/PLCG2/RAB31/TREM2	8
466	Microglia	GO:0016570	histone modification	72/1790	463/18722	2.39716e-05	0.0003016	0.000207985	ARRB1/ASH1L/ATG5/ATM/ATRX/BAZ1B/BCL6/BRD4/CAMK2D/CREBBP/CTNNB1/DDB2/EED/ELK4/EP300/HDAC4/HDAC7/HDAC9/JAK2/JARID2/JDP2/KANSL1/KAT6A/KDM1B/KDM2A/KDM2B/KDM3A/KDM3B/KDM4B/KDM5A/KDM7A/KMT2C/LRRK2/MCM3AP/MLLT6/MTHFR/NAA40/NCOA3/NIPBL/NSD1/PADI2/PCGF3/PHF20/PKN1/PPM1F/PRDM2/PRKCA/PRKCB/PRKCD/PRKD2/PRMT2/RCOR1/RLF/RNF2/RPS6KA4/SETD2/SETD3/SKI/SMYD3/SNCA/SPI1/TBL1XR1/TET2/TET3/TRERF1/TRIP12/UBE2E1/USP15/U…	72
467	Microglia	GO:0002396	MHC protein complex assembly	9/1790	19/18722	2.48293e-05	0.000310393	0.000214048	B2M/CALR/HLA-DMB/HLA-DPA1/HLA-DPB1/HLA-DQB1/HLA-DRA/HLA-DRB1/TAPBP	9
468	Microglia	GO:0002483	antigen processing and presentation of endogenous peptide antigen	9/1790	19/18722	2.48293e-05	0.000310393	0.000214048	B2M/ERAP1/ERAP2/HLA-A/HLA-B/HLA-DRA/HLA-DRB1/HLA-E/TAPBP	9
469	Microglia	GO:0002716	negative regulation of natural killer cell mediated immunity	9/1790	19/18722	2.48293e-05	0.000310393	0.000214048	ARRB2/CRK/HAVCR2/HLA-A/HLA-B/HLA-E/LGALS9/LILRB1/SERPINB9	9
470	Microglia	GO:0061515	myeloid cell development	19/1790	71/18722	2.59785e-05	0.000324068	0.000223479	ABI1/BCL6/EP300/FBXW7/FLI1/LILRB1/LRRK1/NCKAP1L/NOTCH2/PABPC4/PTBP3/RPS6/SH2B3/SLC11A2/TAL1/TLR2/TMOD3/TYROBP/WASF2	19
471	Microglia	GO:0052548	regulation of endopeptidase activity	68/1790	432/18722	2.69954e-05	0.000336038	0.000231734	A2M/ANOS1/APAF1/APLP2/ARRB1/ARRB2/BAX/BID/BIN1/BIRC6/BST2/C3/CARD8/CASP1/CASP10/CASP8/CAST/CFLAR/CLEC7A/CST3/CTSH/DAP/DELE1/DNAJB6/GAS6/GPX1/GRAMD4/HERPUD1/IFI16/JAK2/LAPTM5/LGALS9/LGMN/LYN/MALT1/MAP3K5/MGMT/MICAL1/NAIP/NLRC4/NLRP1/NLRP3/NOD1/PAK2/PICALM/PLAUR/PML/PPARG/PPM1F/PROS1/RACK1/RENBP/RHOA/RIPK2/ROCK1/RPS6KA1/RPS6KA3/SERPINB1/SERPINB6/SERPINB9/SMAD3/SNCA/SORL1/STAT3/SYK/TIMP2/TNFAIP8/VSIR	68
472	Microglia	GO:0002474	antigen processing and presentation of peptide antigen via MHC class I	11/1790	28/18722	2.72785e-05	0.000338127	0.000233174	B2M/CALR/ERAP1/ERAP2/FCER1G/HLA-A/HLA-B/HLA-E/IKBKB/MR1/TAPBP	11
473	Microglia	GO:0061082	myeloid leukocyte cytokine production	11/1790	28/18722	2.72785e-05	0.000338127	0.000233174	BCL6/CD74/DDX21/DDX58/HMOX1/IRAK3/LAPTM5/LILRB1/PLCG2/TGFB1/WNT5A	11
474	Microglia	GO:0036230	granulocyte activation	14/1790	43/18722	2.7547e-05	0.000340734	0.000234972	CD300A/FCER1G/GRN/IL15/IL18/ITGAM/ITGB2/PRAM1/PREX1/PRKCD/PTAFR/SPI1/SYK/TYROBP	14
475	Microglia	GO:0090132	epithelium migration	59/1790	360/18722	2.76609e-05	0.000341423	0.000235447	ADAM17/ADAM9/AMOT/APOE/ARSB/BMPR2/CALR/CTSH/EVL/FBXW7/GPX1/GRN/HDAC7/HDAC9/HIF1A/HMOX1/LGALS8/LGMN/LPXN/MAP3K3/MEF2C/MYH9/NF1/NFE2L2/NRP1/NRP2/P2RX4/PDGFB/PIK3CD/PIK3CG/PKN1/PKN2/PLCG2/PLXND1/PPARD/PPARG/PPM1F/PRKCA/PRKD2/PRKX/PTEN/PTK2B/PXN/RAC1/RHOA/RIN2/ROCK1/RREB1/SCARB1/SP100/SPRED1/STARD13/STAT5A/TGFB1/TGFBR1/TGFBR2/TMSB4X/VASH1/WNT5A	59
476	Microglia	GO:0098876	vesicle-mediated transport to the plasma membrane	29/1790	136/18722	2.87456e-05	0.000354066	0.000244166	ACAP2/ATP2C1/CMTM6/CSK/DENND1A/DENND1C/DNM2/EHD4/EPS15/EXOC2/EXOC4/EXOC6/GGA2/GGA3/GOLGA4/GOLPH3/GOLPH3L/LYPLA1/RAB10/RAB31/RAB35/RAB7A/RABEP1/RACK1/SNX27/SORL1/STX6/VPS29/VPS35	29
477	Microglia	GO:0044403	biological process involved in symbiotic interaction	50/1790	290/18722	2.88932e-05	0.000355138	0.000244905	ANO6/APOE/ATG5/ATG7/AXL/CBL/CD4/CD74/CD81/CD86/CHD1/CHMP4B/CIITA/CLEC5A/CTSB/CX3CR1/EP300/EPS15/EXOC2/GAS6/GPX1/GRK2/HLA-DRB1/HSPA1A/IGF2R/ITGA5/ITGAV/ITGB5/JUN/LGALS9/MRC1/NECTIN2/NRP1/PIKFYVE/PLSCR1/PML/RAB7A/SCARB1/SELPLG/SERPINB9/STOM/TPCN1/TRIM14/TRIM22/TRIM25/TRIM27/TRIM38/UVRAG/XPR1/YTHDC2	50
478	Microglia	GO:0035304	regulation of protein dephosphorylation	22/1790	90/18722	2.91646e-05	0.000357724	0.000246689	ANKLE2/BOD1L1/CD300A/CD33/GNAI2/GSK3B/HSP90B1/HTT/IKBKB/JAK2/MGAT5/NCKAP1L/NUAK1/PPP1R12A/PPP6R2/PPP6R3/PRKCD/PTBP1/PTPRC/ROCK1/SWAP70/TGFB1	22
479	Microglia	GO:0002335	mature B cell differentiation	12/1790	33/18722	2.94568e-05	0.000359666	0.000248028	CMTM7/DOCK11/GPR183/IRF8/MALT1/NOTCH2/PLCG2/PLCL2/PTK2B/SPI1/ST3GAL1/XBP1	12
480	Microglia	GO:0036336	dendritic cell migration	12/1790	33/18722	2.94568e-05	0.000359666	0.000248028	ALOX5/ANO6/CALR/CCR1/DOCK8/EPS8/GAS6/GPR183/LGALS9/PIK3CG/SPI1/TRPM2	12
481	Microglia	GO:0050792	regulation of viral process	33/1790	164/18722	2.9507e-05	0.000359666	0.000248028	AXL/BCL2/BST2/CD4/CD74/CIITA/DDX5/EIF2AK2/FAM111A/HLA-DRB1/IFI16/IFIH1/KPNA6/LGALS9/MX1/NECTIN2/OAS1/PABPC1/PARP10/PKN2/PLSCR1/PML/RAB7A/STAT1/STOM/TMEM39A/TRIM14/TRIM22/TRIM25/TRIM27/TRIM38/ZC3HAV1/ZFP36	33
482	Microglia	GO:0010921	regulation of phosphatase activity	21/1790	84/18722	3.0635e-05	0.000372641	0.000256975	BOD1L1/CD300A/CD33/GNAI2/GSK3B/HSP90B1/HTT/IKBKB/JAK2/MEF2C/MGAT5/NCKAP1L/NUAK1/PLEK/PPARGC1B/PPP1R12A/PPP6R2/PPP6R3/PTPRC/ROCK1/SMAD3	21
483	Microglia	GO:0031669	cellular response to nutrient levels	40/1790	215/18722	3.07705e-05	0.000373514	0.000257577	ATF4/ATG5/ATG7/BCL2/BMPR2/BMT2/CBL/CDKN1A/CLEC16A/DAP/DNAJC15/EIF2AK2/FES/FOXO3/GAS6/HMOX1/IFI16/IL15/JUN/LRRK2/MAP3K5/MAPK1/MAX/MIOS/MTMR3/NAMPT/NFE2L2/NUAK1/PIM1/PRKAG2/RALB/RPTOR/SESN3/STK24/USF2/VPS41/WIPI1/WNT2B/XBP1/XPR1	40
484	Microglia	GO:0042093	T-helper cell differentiation	18/1790	66/18722	3.18791e-05	0.000385376	0.000265757	BCL6/CD86/CRACR2A/GPR183/HLA-DRA/HLA-DRB1/IL18/IL4R/IL6R/JAK3/LOXL3/MALT1/NLRP3/RC3H1/RIPK2/SMAD7/STAT3/STAT6	18
485	Microglia	GO:0045600	positive regulation of fat cell differentiation	18/1790	66/18722	3.18791e-05	0.000385376	0.000265757	ASXL2/CEBPA/CEBPB/CMKLR1/CREB1/CREBL2/ID2/MAPK14/PIM1/PPARD/PPARG/RREB1/STK3/STK4/WDFY2/XBP1/ZFP36/ZFP36L1	18
486	Microglia	GO:0001913	T cell mediated cytotoxicity	15/1790	49/18722	3.27527e-05	0.00039431	0.000271919	B2M/CTSC/CTSH/HLA-A/HLA-B/HLA-DRA/HLA-DRB1/HLA-E/LILRB1/MR1/NCKAP1L/NECTIN2/PTPRC/RAB27A/STX7	15
487	Microglia	GO:0070741	response to interleukin-6	15/1790	49/18722	3.27527e-05	0.00039431	0.000271919	CEBPA/FER/HAMP/IL6R/IL6ST/JAK1/JAK2/PID1/PTPN2/RIPK1/SBNO2/SELPLG/SPI1/ST3GAL6/STAT3	15
488	Microglia	GO:0033135	regulation of peptidyl-serine phosphorylation	30/1790	144/18722	3.3684e-05	0.000404691	0.000279077	ARRB2/BAX/BCAR3/BCL2/CREBL2/DDIT4/GAS6/GGNBP2/HCLS1/MAPKAP1/MLXIPL/NCK1/NCK2/NSD1/PAK1/PLCL2/PPM1F/PRKD2/PTEN/RACK1/RASSF2/RIPK2/RPTOR/SH2D3C/SMAD7/SMYD3/SNCA/STK4/TGFB1/WNT5A	30
489	Microglia	GO:0043488	regulation of mRNA stability	32/1790	158/18722	3.38381e-05	0.000405711	0.000279781	BTG2/CELF1/CPEB3/DCP2/FUS/HNRNPC/HNRNPM/IKBKE/LARP4B/MAPK14/MAPKAPK2/PABPC1/PABPC4/PAN3/PATL1/PRKCA/PRKCD/PUM1/PUM2/RC3H1/ROCK1/SAMD4A/SLC11A1/SYNCRIP/THRAP3/TUT7/UPF1/YBX3/YTHDF2/ZFP36/ZFP36L1/ZFP36L2	32
490	Microglia	GO:0014902	myotube differentiation	26/1790	117/18722	3.47173e-05	0.000412969	0.000284786	ATP11A/BCL2/BHLHE41/CD53/CD81/CFLAR/FLOT1/GPX1/HDAC4/HDAC9/IGF1/IL4R/JAM2/MAPK14/MEF2C/MYH9/MYOF/NFATC2/PIEZO1/PLEC/PLEKHO1/RYR1/SKI/SMYD3/TMEM119/XBP1	26
491	Microglia	GO:0038095	Fc-epsilon receptor signaling pathway	10/1790	24/18722	3.47252e-05	0.000412969	0.000284786	BTK/FCER1G/FER/IKBKB/LYN/MAP3K1/PLCG2/SOS1/SYK/VAV1	10
492	Microglia	GO:0045649	regulation of macrophage differentiation	10/1790	24/18722	3.47252e-05	0.000412969	0.000284786	C1QC/CASP8/HCLS1/ID2/PRKCA/PTPN2/RB1/RIPK1/TGFB1/ZBTB46	10
493	Microglia	GO:1903077	negative regulation of protein localization to plasma membrane	10/1790	24/18722	3.47252e-05	0.000412969	0.000284786	ABI3/CLTC/CSK/LYPLA1/NUMB/PICALM/PID1/PPFIA1/RHOQ/TGFB1	10
494	Microglia	GO:0048661	positive regulation of smooth muscle cell proliferation	24/1790	104/18722	3.58264e-05	0.000424344	0.00029263	ABCC4/AKR1B1/CYBA/GNAI2/GNAI3/HDAC4/HMOX1/ID2/IGF1/IL18/IL6R/IRAK1/IRAK4/JAK2/JUN/MAP3K5/NAMPT/P2RY6/PAK1/PDGFB/PTAFR/STAT1/TGFB1/TGFBR2	24
495	Microglia	GO:1903076	regulation of protein localization to plasma membrane	24/1790	104/18722	3.58264e-05	0.000424344	0.00029263	ABI3/ACTB/ATP2C1/CLTC/CSK/EPHB2/EZR/KIF5B/LRP1/LYPLA1/NUMB/PICALM/PID1/PIK3R1/PPFIA1/PRKCH/RACK1/RHOQ/STX7/STX8/TGFB1/TREM2/ZDHHC5/ZDHHC7	24
496	Microglia	GO:0002440	production of molecular mediator of immune response	52/1790	308/18722	3.62173e-05	0.000428108	0.000295226	ATG5/B2M/BCL6/BST2/BTK/CD226/CD74/CD81/CD86/CGAS/CLEC7A/DDX21/DDX58/EPHB2/HK1/HLA-A/HLA-DMB/HLA-DPA1/HLA-DPB1/HLA-DQB1/HLA-DRA/HLA-DRB1/HLA-E/HMOX1/IL18/IL4R/IRAK3/JAK3/LAPTM5/LILRB1/LILRB4/MALT1/MCM3AP/NLRP3/PKN1/PLCG2/PRKDC/PTPRC/SAMHD1/SASH3/SCIMP/SHLD1/SLC15A4/SLC7A5/SMAD7/STAT6/SWAP70/TGFB1/TNFRSF1B/WNT5A/XBP1/XRCC4	52
497	Microglia	GO:0002709	regulation of T cell mediated immunity	21/1790	85/18722	3.70642e-05	0.000436361	0.000300917	B2M/CD81/HLA-A/HLA-B/HLA-DRA/HLA-DRB1/HLA-E/IL18/LILRB1/LILRB4/MALT1/MR1/NCKAP1L/NECTIN2/NLRP3/PTPRC/SASH3/SMAD7/STX7/TNFRSF1B/WAS	21
498	Microglia	GO:0010507	negative regulation of autophagy	21/1790	85/18722	3.70642e-05	0.000436361	0.000300917	ATG7/BCL2/CHMP4B/CLEC16A/DAP/FEZ2/HMOX1/IL10RA/LEPR/LRRK2/MCL1/MTMR8/NAMPT/SMG1/SNCA/STAT3/TAB2/TBC1D14/TMEM39A/TREM2/USP36	21
499	Microglia	GO:0032102	negative regulation of response to external stimulus	66/1790	420/18722	3.71617e-05	0.000436632	0.000301104	A2M/ALOX5/AOAH/APOE/ARRB2/ASH1L/CARD8/CRK/DUSP1/FGL2/FGR/GPX1/GRID2/GRN/HAMP/HAVCR2/HCK/HLA-A/HLA-B/HLA-DRB1/HLA-E/IFI16/IGF1/IRAK3/LGALS9/LILRB1/LYN/MAPK14/NLRC5/NLRP3/NRP1/OAS1/OTULIN/PADI2/PARP14/PDGFB/PPARD/PPARG/PRKCD/PROS1/PTEN/PTPN2/PTPRC/RB1/RHBDF2/RIN3/RPS19/SAMHD1/SEC14L1/SERPINB9/SH2B3/SIGLEC10/SIRPA/SMAD3/SPP1/SYK/TNFRSF1A/TNFRSF1B/TREM2/UBASH3B/USP15/VPS35/VSIG4/WNT5A/YTHDF2/ZFP36	66
500	Microglia	GO:0017157	regulation of exocytosis	38/1790	202/18722	3.73452e-05	0.000437909	0.000301985	ADGRE2/ARF1/CD300A/CD84/DTNBP1/FER/FES/FGR/GAB2/GNAI2/GSK3B/HMOX1/IL4R/ITGAM/ITGB2/LGALS9/LRRK2/LYN/MICAL1/NCKAP1L/PRAM1/PRKCB/PTAFR/RAB10/RAB12/RAB27A/RAB3GAP1/RAB7A/RAB8B/RAP1A/RAP1B/SDCBP/SNCA/SPI1/SYK/SYT17/SYT6/UNC13D	38
501	Microglia	GO:0070374	positive regulation of ERK1 and ERK2 cascade	40/1790	217/18722	3.82869e-05	0.000448057	0.000308982	APOE/ARRB1/ARRB2/C5AR1/CCR1/CD4/CD74/CFLAR/CSF1R/FBXW7/FGF20/GAS6/GCNT2/GNAI2/GPR183/HAVCR2/HLA-DRB1/IGF1/LGALS9/LRP1/MAP2K1/NOD1/NOTCH2/NRP1/P2RY6/PDGFB/PDGFC/PRKCA/PRKD2/PTEN/PTK2B/PTPRC/RAP1A/RAP1B/RAPGEF2/RIPK2/SCIMP/TGFB1/TNFRSF11A/TREM2	40
502	Microglia	GO:0034314	Arp2/3 complex-mediated actin nucleation	13/1790	39/18722	4.01078e-05	0.000467218	0.000322196	ACTR2/ACTR3/ARF1/ARFIP1/ARPC1B/ARPC2/CYFIP1/FCHSD2/GMFG/IQGAP2/TRIM27/WAS/WASF2	13
503	Microglia	GO:0045622	regulation of T-helper cell differentiation	13/1790	39/18722	4.01078e-05	0.000467218	0.000322196	BCL6/CD86/HLA-DRA/HLA-DRB1/IL18/IL4R/JAK3/LOXL3/MALT1/NLRP3/RC3H1/RIPK2/SMAD7	13
504	Microglia	GO:0034067	protein localization to Golgi apparatus	11/1790	29/18722	4.01634e-05	0.000467218	0.000322196	ARL5A/BICD2/CSNK1D/GAK/GBF1/GCC2/GOLPH3/PACS1/SORL1/VPS13C/VPS13D	11
505	Microglia	GO:0097696	receptor signaling pathway via STAT	35/1790	181/18722	4.12851e-05	0.000478708	0.00033012	AKR1B1/CD300A/CRLF3/CSF1R/FER/GGNBP2/HAMP/HCLS1/IFNAR1/IGF1/IL10RA/IL15/IL18/IL6R/IL6ST/JAK1/JAK2/JAK3/LYN/MGAT5/PARP14/PARP9/PIAS1/PPARG/PTK2B/PTPN2/PTPRC/SH2B3/SOCS6/STAT1/STAT3/STAT5A/STAT6/TGFB1/TNFRSF1A	35
506	Microglia	GO:0098543	detection of other organism	9/1790	20/18722	4.13144e-05	0.000478708	0.00033012	CLEC7A/HLA-A/HLA-B/HLA-DRB1/NAIP/NLRC4/NOD1/TLR1/TLR2	9
507	Microglia	GO:0032743	positive regulation of interleukin-2 production	12/1790	34/18722	4.1581e-05	0.00048057	0.000331404	CARD11/CD4/CD83/CD86/CLEC7A/MALT1/PLCG2/PRKD2/PTPRC/RIPK2/RUNX1/SASH3	12
508	Microglia	GO:0090130	tissue migration	59/1790	365/18722	4.1639e-05	0.00048057	0.000331404	ADAM17/ADAM9/AMOT/APOE/ARSB/BMPR2/CALR/CTSH/EVL/FBXW7/GPX1/GRN/HDAC7/HDAC9/HIF1A/HMOX1/LGALS8/LGMN/LPXN/MAP3K3/MEF2C/MYH9/NF1/NFE2L2/NRP1/NRP2/P2RX4/PDGFB/PIK3CD/PIK3CG/PKN1/PKN2/PLCG2/PLXND1/PPARD/PPARG/PPM1F/PRKCA/PRKD2/PRKX/PTEN/PTK2B/PXN/RAC1/RHOA/RIN2/ROCK1/RREB1/SCARB1/SP100/SPRED1/STARD13/STAT5A/TGFB1/TGFBR1/TGFBR2/TMSB4X/VASH1/WNT5A	59
509	Microglia	GO:0032231	regulation of actin filament bundle assembly	24/1790	105/18722	4.22881e-05	0.000487102	0.000335908	ARAP1/ARHGAP6/ARHGEF10L/EVL/FHOD1/GPR65/LIMK1/MTSS1/NRP1/PAK1/PAK2/PIK3R1/PLEK/PPFIA1/PPM1F/PXN/RAC1/RHOA/ROCK1/SMAD3/SWAP70/TGFBR1/WAS/WASF2	24
510	Microglia	GO:0045058	T cell selection	15/1790	50/18722	4.26853e-05	0.000490713	0.000338399	ATG5/BCL2/CARD11/CD4/CD74/DOCK2/IL15/IL6R/LOXL3/PTPN2/PTPRC/RHOA/STAT3/STAT6/SYK	15
511	Microglia	GO:0031032	actomyosin structure organization	37/1790	196/18722	4.34566e-05	0.000498603	0.000343839	AKAP13/ARAP1/ARHGAP6/ARHGEF10L/ARRB1/CFLAR/CUL3/EPB41/EPB41L2/EPB41L3/EVL/FHOD1/GPR65/ITGB5/LIMK1/MEF2A/MYH9/NEB/NRP1/PAK1/PAK2/PGM5/PIK3R1/PLEC/PPFIA1/PPM1F/PTK2B/PXN/RAC1/RHOA/ROCK1/SMAD3/TGFBR1/TMOD3/WAS/WASF2/WDR1	37
512	Microglia	GO:1905153	regulation of membrane invagination	8/1790	16/18722	4.37968e-05	0.000501525	0.000345854	ANO6/APPL2/C3/CD300A/NCKAP1L/PLCG2/RAB31/TREM2	8
513	Microglia	GO:0035023	regulation of Rho protein signal transduction	21/1790	86/18722	4.46737e-05	0.000510569	0.000352091	ABCA1/ABL2/ADGRG1/AKAP13/APOE/ARHGDIB/ARRB1/BCL6/CCDC125/CDC42SE1/CDC42SE2/CUL3/EPS8/FLOT1/GPR65/LPAR6/MYO9B/NRP1/PRAG1/RAC1/STARD13	21
514	Microglia	GO:0032608	interferon-beta production	16/1790	56/18722	4.65862e-05	0.000530359	0.000365739	DDX58/FLOT1/IFIH1/IRF3/IRF5/LILRB1/OAS1/REL/RIPK2/RNF135/RNF216/SIRPA/TLR2/TLR7/TRAF3/TRIM56	16
515	Microglia	GO:0032648	regulation of interferon-beta production	16/1790	56/18722	4.65862e-05	0.000530359	0.000365739	DDX58/FLOT1/IFIH1/IRF3/IRF5/LILRB1/OAS1/REL/RIPK2/RNF135/RNF216/SIRPA/TLR2/TLR7/TRAF3/TRIM56	16
516	Microglia	GO:0042594	response to starvation	37/1790	197/18722	4.86662e-05	0.000552965	0.000381328	ATF4/ATG5/ATG7/BCL2/BMPR2/BMT2/CBL/CDKN1A/CLEC16A/DAP/DNAJC15/EIF2AK2/FOXO3/GAS6/HAMP/IFI16/JUN/LRRK2/MAP3K5/MAPK1/MAX/MIOS/MTMR3/NFE2L2/NUAK1/PRKAG2/RALB/RPTOR/SESN3/STK24/TBC1D5/VPS41/WIPI1/WNT2B/XBP1/XPR1/ZFP36	37
517	Microglia	GO:0006469	negative regulation of protein kinase activity	39/1790	212/18722	4.9804e-05	0.000564799	0.000389489	AIDA/APOE/CBL/CD300A/CDKN1A/CEBPA/DTNBP1/DUSP1/DUSP22/EPHB2/GGNBP2/GNAQ/HIPK3/IRAK3/LILRB4/LYN/NF1/PAK2/PKN1/PLEC/PPARG/PPM1F/PRKAG2/PRKCD/PTEN/PTPN1/PTPN2/PTPRC/PTPRJ/RACK1/RB1/SH2B3/SLC8A1/SMYD3/SNCA/SORL1/SPRED1/TRIM27/UBASH3B	39
518	Microglia	GO:0001503	ossification	64/1790	408/18722	5.11465e-05	0.000578903	0.000399215	ALOX5/ANO6/ATF4/BCL2/BMP2K/BMPR2/CCR1/CDK6/CEBPA/CEBPB/CHSY1/CLEC5A/CLTC/CTNNB1/DDX21/DDX5/DHRS3/DNAJC13/ENPP1/ESRRA/FGR/HDAC4/HDAC7/HIF1A/HIF1A-AS2/HNRNPC/IGF1/IL6R/IL6ST/INPPL1/LIMD1/MAPK1/MAPK14/MEF2C/MRC2/NF1/NIPBL/OSTF1/PPARG/PPARGC1B/PTK2B/RASSF2/RHOA/RRBP1/RUNX1/RUNX2/RYR1/SBNO2/SKI/SLC8A1/SMAD3/SMAD6/SMAD7/SND1/SNX10/SP3/SPP1/SRGN/SUFU/SYNCRIP/TGFB1/TMEM119/TNFRSF11A/WNT5A	64
519	Microglia	GO:0016358	dendrite development	43/1790	243/18722	5.47088e-05	0.000618031	0.000426197	ABI1/ABI3/ACSL4/ACTR2/ADAM10/APOE/ARF1/CAMK1D/CPEB3/CRK/CUX1/CYFIP1/DBNL/DIP2A/DISC1/DTNBP1/EPHB2/FARP1/FBXW8/GSK3B/LRP8/LRRK2/LST1/MAP1S/MEF2A/MEF2C/NCK2/NEDD4L/NRP1/PAK2/PICALM/PREX1/PTEN/RAP2A/RAPGEF2/RHOA/SCARF1/SDK1/SLC11A2/SRGAP2/SRGAP2C/TANC2/TRAK1	43
520	Microglia	GO:0046640	regulation of alpha-beta T cell proliferation	12/1790	35/18722	5.77985e-05	0.000650709	0.000448733	CD81/EBI3/HLA-A/HLA-E/IL18/LGALS9/PTPRC/RASAL3/RIPK2/SYK/TGFBR2/VSIR	12
521	Microglia	GO:0016241	regulation of macroautophagy	29/1790	141/18722	5.78236e-05	0.000650709	0.000448733	ATP6V0E1/ATP6V1B2/ATP6V1C1/C9orf72/CHMP4B/CLEC16A/EXOC4/FEZ2/GNAI3/HIF1A/HMOX1/HTT/LRRK2/MTMR8/NOD1/RAB3GAP1/RALB/RIPK2/SESN3/SMG1/SNX5/SPTLC2/TMEM39A/USP36/UVRAG/VPS13C/VPS13D/VPS35/WAC	29
522	Microglia	GO:0033137	negative regulation of peptidyl-serine phosphorylation	11/1790	30/18722	5.79582e-05	0.000650975	0.000448916	BAX/DDIT4/GGNBP2/MLXIPL/NCK1/NCK2/PPM1F/PTEN/RACK1/RASSF2/SMAD7	11
523	Microglia	GO:2000060	positive regulation of ubiquitin-dependent protein catabolic process	24/1790	107/18722	5.84344e-05	0.000655068	0.000451739	ARIH1/CEBPA/CHFR/COP1/CSNK1A1/CSNK1D/DISC1/FBXW7/FBXW8/GSK3B/HERPUD1/HSPA1A/LAPTM5/LRRK2/NFE2L2/PIAS1/PLK3/PTEN/PTK2B/RACK1/RNF144B/RNF19B/SMAD7/SMURF1	24
524	Microglia	GO:0022411	cellular component disassembly	68/1790	443/18722	6.02733e-05	0.000674394	0.000465066	ACIN1/ADAM10/ARID1A/ARID2/ATG5/ATG7/BAX/C1QA/C1QB/C1QC/C3/CAPZA1/CAPZA2/CAPZB/CLEC16A/CST3/CTSS/CX3CR1/DDIT4/EPS8/FBXW7/FLOT1/GAK/GBF1/GSK3B/HIF1A/HK2/HTT/IRAK3/ITGAM/KIF5B/LCP1/LRP1/MAP1S/MARK2/MICAL1/MTPN/NAV3/NCKAP5L/NEK6/PADI2/PDPN/PIK3R1/PLEK/PLK3/PRKCA/PRKCB/RPL23/RUBCNL/SCAF8/SCIN/SETX/SH3GL1/SWAP70/TGFB1/TGFBR1/TMEM39A/TMOD3/TREM2/TRIOBP/UPF1/USP36/UVRAG/VMP1/VPS13C/VPS13D/WDR1/WIPI1	68
525	Microglia	GO:0031343	positive regulation of cell killing	17/1790	63/18722	6.08062e-05	0.00067906	0.000468284	B2M/CD226/CLEC7A/HLA-A/HLA-B/HLA-DRA/HLA-DRB1/HLA-E/ITGAM/MR1/NECTIN2/PTPRC/SPI1/STX7/SYK/TYROBP/VAV1	17
526	Microglia	GO:0044262	cellular carbohydrate metabolic process	48/1790	283/18722	6.31108e-05	0.000703458	0.000485108	AKR1B1/AOAH/B4GALT1/COQ2/CSGALNACT1/DDIT4/ENPP1/EP300/GAA/GBE1/GK/GLB1/GNPTAB/GPD2/GSK3B/HDAC4/HK1/HK2/HRH1/HS2ST1/IDH1/IGF1/IL6ST/IMPA2/INPP5B/IRS2/LEPR/NAGK/NCOA2/P2RY6/PDK1/PDK3/PFKFB3/PHKB/PLA2G4A/PLEK/PPP1CB/PRKAG2/PTAFR/PTEN/PTK2B/PTPN2/PYGL/RANBP2/RUBCNL/SNCA/STAT3/STK40	48
527	Microglia	GO:0033673	negative regulation of kinase activity	42/1790	237/18722	6.41431e-05	0.000713608	0.000492108	AIDA/APOE/CBL/CD300A/CDKN1A/CEBPA/CSK/DTNBP1/DUSP1/DUSP22/EPHB2/GGNBP2/GNAQ/HIPK3/IRAK3/IRS2/LILRB4/LYN/NF1/PAK2/PIK3IP1/PKN1/PLEC/PPARG/PPM1F/PRKAG2/PRKCD/PTEN/PTPN1/PTPN2/PTPRC/PTPRJ/RACK1/RB1/SH2B3/SLC8A1/SMYD3/SNCA/SORL1/SPRED1/TRIM27/UBASH3B	42
528	Microglia	GO:0035303	regulation of dephosphorylation	27/1790	128/18722	6.51104e-05	0.000722997	0.000498583	ANKLE2/BOD1L1/CD300A/CD33/GNAI2/GSK3B/HSP90B1/HTT/IKBKB/JAK2/MEF2C/MGAT5/MTMR3/NCKAP1L/NUAK1/PLEK/PPARGC1B/PPP1R12A/PPP6R2/PPP6R3/PRKCD/PTBP1/PTPRC/ROCK1/SMAD3/SWAP70/TGFB1	27
529	Microglia	GO:0070269	pyroptosis	9/1790	21/18722	6.61731e-05	0.000732024	0.000504808	CASP1/CASP4/CASP8/GSDMD/GSDME/NAIP/NLRC4/NLRP1/TREM2	9
530	Microglia	GO:0150146	cell junction disassembly	9/1790	21/18722	6.61731e-05	0.000732024	0.000504808	C1QA/C1QB/C1QC/C3/CX3CR1/ITGAM/PIK3R1/TGFBR1/TREM2	9
531	Microglia	GO:0046700	heterocycle catabolic process	68/1790	445/18722	6.93795e-05	0.000766049	0.000528271	ABCC1/ADA2/AGO4/AMPD3/ATM/BAX/BTG2/CELF1/CPEB3/DCP2/DDX5/DERA/DHX34/ENPP1/ENTPD1/FHIT/FUS/HMOX1/HNMT/HNRNPC/HNRNPM/HSPA1A/IKBKE/KYNU/LARP4B/MAPK14/MAPKAPK2/MBD4/MGAT1/NFE2L2/NT5C2/PABPC1/PABPC4/PAN3/PATL1/PDE4A/PDE9A/PRKCA/PRKCD/PUM1/PUM2/RC3H1/RNASEH2B/ROCK1/SAMD4A/SAMHD1/SLC11A1/SLCO2B1/SMG1/SND1/SYNCRIP/TENT2/TET2/TET3/THRAP3/TNFRSF1B/TUT7/TYMP/UPF1/UPF2/XRN2/YBX3/YTHDF2/ZC3H18/ZC3HAV1/ZFP36/Z…	68
532	Microglia	GO:0036473	cell death in response to oxidative stress	22/1790	95/18722	7.05343e-05	0.000777336	0.000536055	ATF4/ATG7/BCL2/CTNNB1/FBXW7/FOXO3/GPX1/HIF1A/JAK2/LRRK2/MAP3K5/MCL1/NFE2L2/OXR1/PDK1/PML/PRKCD/RACK1/RIPK1/STK24/TREM2/TRPM2	22
533	Microglia	GO:0030278	regulation of ossification	25/1790	115/18722	7.14627e-05	0.00078609	0.000542092	ALOX5/ANO6/BCL2/BMP2K/BMPR2/CCR1/CHSY1/DHRS3/ENPP1/ESRRA/HIF1A/MAPK1/MAPK14/MEF2C/NIPBL/PTK2B/RUNX2/SLC8A1/SMAD3/SMAD6/SMAD7/SRGN/TGFB1/TMEM119/WNT5A	25
534	Microglia	GO:1900026	positive regulation of substrate adhesion-dependent cell spreading	13/1790	41/18722	7.25316e-05	0.000796353	0.00054917	ARPC2/CALR/CASS4/CRK/DNM2/LIMS1/NEDD9/NRP1/PREX1/RAC1/RREB1/TRIOBP/UNC13D	13
535	Microglia	GO:2001233	regulation of apoptotic signaling pathway	57/1790	356/18722	7.29472e-05	0.00079942	0.000551285	ARRB2/BAX/BCL2/BID/BIRC6/CD74/CFLAR/CTNNB1/CTSC/CTSH/CX3CR1/FBXW7/GNAI2/GNAI3/GPX1/GSDME/GSK3B/HERPUD1/HIF1A/HMOX1/HSPA1A/HTT/IGF1/ITGAV/ITPRIP/LRRK2/LTBR/MCL1/NCK1/NCK2/NFE2L2/NRP1/PAK2/PLAUR/PML/PRKCD/PTEN/PTPN1/PTPN2/PTPRC/PTTG1IP/RACK1/RB1/RIPK1/RPL11/RRM2B/SKIL/SP100/STK3/STK4/TCF7L2/TGFBR1/TMC8/TPT1/TREM2/XBP1/YBX3	57
536	Microglia	GO:0060100	positive regulation of phagocytosis, engulfment	7/1790	13/18722	7.36954e-05	0.000804611	0.000554864	ANO6/APPL2/C3/NCKAP1L/PLCG2/RAB31/TREM2	7
537	Microglia	GO:1905155	positive regulation of membrane invagination	7/1790	13/18722	7.36954e-05	0.000804611	0.000554864	ANO6/APPL2/C3/NCKAP1L/PLCG2/RAB31/TREM2	7
538	Microglia	GO:0032507	maintenance of protein location in cell	17/1790	64/18722	7.55009e-05	0.000822792	0.000567402	CD4/GOLPH3/HK1/HK2/INSIG2/MORC3/OS9/PML/SCIN/SORL1/SP100/SRGN/TAF3/TMSB10/TMSB4X/VPS13C/VPS13D	17
539	Microglia	GO:0016045	detection of bacterium	8/1790	17/18722	7.57906e-05	0.000824416	0.000568522	HLA-A/HLA-B/HLA-DRB1/NAIP/NLRC4/NOD1/TLR1/TLR2	8
540	Microglia	GO:0033598	mammary gland epithelial cell proliferation	10/1790	26/18722	7.86605e-05	0.000849331	0.000585703	BAX/CCND1/CEBPB/ESR1/GPX1/ID2/MAPK1/RREB1/STAT6/WNT5A	10
541	Microglia	GO:0050857	positive regulation of antigen receptor-mediated signaling pathway	10/1790	26/18722	7.86605e-05	0.000849331	0.000585703	CARD11/CD226/CD81/NECTIN2/NFAM1/PRKCB/PRKCH/PRKD2/PTPRC/RAB29	10
542	Microglia	GO:0070102	interleukin-6-mediated signaling pathway	10/1790	26/18722	7.86605e-05	0.000849331	0.000585703	CEBPA/FER/IL6R/IL6ST/JAK1/JAK2/PTPN2/RIPK1/SPI1/STAT3	10
543	Microglia	GO:1904376	negative regulation of protein localization to cell periphery	10/1790	26/18722	7.86605e-05	0.000849331	0.000585703	ABI3/CLTC/CSK/LYPLA1/NUMB/PICALM/PID1/PPFIA1/RHOQ/TGFB1	10
544	Microglia	GO:0090322	regulation of superoxide metabolic process	12/1790	36/18722	7.91987e-05	0.00085357	0.000588626	CLEC7A/CYBA/GNAI2/GNAI3/HVCN1/ITGAM/ITGB2/NFE2L2/PRKCD/SYK/TGFB1/TYROBP	12
545	Microglia	GO:0002456	T cell mediated immunity	24/1790	109/18722	7.98948e-05	0.000859492	0.00059271	B2M/CD81/CTSC/CTSH/HLA-A/HLA-B/HLA-DRA/HLA-DRB1/HLA-E/IL18/LILRB1/LILRB4/MALT1/MR1/NCKAP1L/NECTIN2/NLRP3/PTPRC/RAB27A/SASH3/SMAD7/STX7/TNFRSF1B/WAS	24
546	Microglia	GO:0051047	positive regulation of secretion	51/1790	310/18722	8.51232e-05	0.000914061	0.000630342	ACSL4/ADAM9/ARF1/ATG5/CD2AP/CD33/CREB1/CYBA/DTNBP1/EZR/FGR/FRMD4A/GAB2/GNAI2/GOLPH3/GOLPH3L/GRK2/HIF1A/HLA-DRB1/IGF1/IL4R/IRS2/ITGAM/ITGB2/JAK2/KIF5B/LRP1/P2RX4/PLA2G4A/PPARD/PTAFR/RAB27A/RAB3GAP1/RAB7A/RAB8B/RAC1/SCIN/SDCBP/SNCA/SNX5/SPP1/SYK/TCF7L2/TGFB1/TLR2/TM7SF3/TNFRSF11A/TREM2/TRPM2/UNC13D/XBP1	51
547	Microglia	GO:0043542	endothelial cell migration	47/1790	279/18722	8.87215e-05	0.000950958	0.000655786	ADAM17/AMOT/APOE/BMPR2/CALR/FBXW7/GPX1/GRN/HDAC7/HDAC9/HIF1A/HMOX1/LGALS8/LGMN/LPXN/MAP3K3/MEF2C/MYH9/NF1/NFE2L2/NRP1/NRP2/P2RX4/PDGFB/PIK3CD/PIK3CG/PLXND1/PPARG/PRKCA/PRKD2/PRKX/PTEN/PTK2B/PXN/RAC1/RHOA/RIN2/SCARB1/SP100/SPRED1/STARD13/STAT5A/TGFB1/TGFBR1/TMSB4X/VASH1/WNT5A	47
548	Microglia	GO:0008347	glial cell migration	15/1790	53/18722	9.00233e-05	0.000963151	0.000664194	ADGRG1/CTNNB1/CX3CR1/DISC1/GPR183/HEXB/LRP1/LRP8/MBOAT7/P2RX4/P2RY12/SRGAP2/SRGAP2C/TREM2/ZMIZ1	15
549	Microglia	GO:0046849	bone remodeling	21/1790	90/18722	9.09688e-05	0.000971494	0.000669948	CSF1R/CSK/CTNNB1/HAMP/INPP5D/LEPR/LRRK1/NF1/NOTCH2/PPARGC1B/PRKCA/PTK2B/RAC1/RASSF2/SNX10/SPP1/SYK/TGFB1/TMEM119/TNFRSF11A/UBASH3B	21
550	Microglia	GO:0031667	response to nutrient levels	71/1790	474/18722	9.17402e-05	0.000977951	0.0006744	ABCA1/ACSL1/ACSL4/APAF1/APOE/APPL2/ARSB/ATF4/ATG5/ATG7/BCL2/BMPR2/BMT2/BNIP2/CBL/CCND1/CDKN1A/CHSY1/CLEC16A/CYBA/DAP/DNAJC15/DNMT3A/EIF2AK2/FES/FOXO3/GAS6/GNAI2/HAMP/HMOX1/IFI16/IL15/JUN/KYNU/LRRK2/MAP3K5/MAPK1/MAX/MBD2/MGMT/MIOS/MTHFR/MTMR3/NAMPT/NFE2L2/NUAK1/PIM1/PLEC/PPARD/PPARG/PRKAG2/PTEN/RALB/RPTOR/SESN3/SLC25A25/SLC8A1/SORL1/SPP1/STAT1/STK24/TBC1D5/TGFBR2/TRIM25/USF2/VPS41/WIPI1/WNT2B/XBP1…	71
551	Microglia	GO:0048259	regulation of receptor-mediated endocytosis	24/1790	110/18722	9.30633e-05	0.000990254	0.000682885	AAK1/ANKRD13D/APOC1/ARF1/ARRB1/ARRB2/B2M/BMP2K/C3/CBL/CD2AP/DNM2/FLOT1/ITGAV/NUMB/PICALM/PLCG2/PPT1/RAC1/RIN3/SDCBP/SMAP1/SYK/TBC1D5	24
552	Microglia	GO:0045453	bone resorption	17/1790	65/18722	9.32321e-05	0.000990254	0.000682885	CSF1R/CSK/CTNNB1/HAMP/INPP5D/LRRK1/NF1/PPARGC1B/PRKCA/PTK2B/RAC1/SNX10/SPP1/SYK/TMEM119/TNFRSF11A/UBASH3B	17
553	Microglia	GO:0046486	glycerolipid metabolic process	61/1790	392/18722	9.56925e-05	0.00101329	0.000698769	ABHD12/ABHD3/ACSL1/ACSL4/AGPAT3/APOC1/APOE/ATM/C3/CEPT1/CSF1R/DAGLB/DGKA/FBXW7/FIG4/GK/GPCPD1/GPX1/IMPA2/INPP4A/INPP5B/INPP5D/INPPL1/INSIG2/IPMK/LIPC/LPCAT1/LPCAT2/LPIN2/MBOAT7/MTMR14/MTMR3/MTMR8/NAAA/PANK2/PDGFB/PGS1/PIGX/PIK3CD/PIK3CG/PIK3R1/PIK3R6/PIKFYVE/PIP5K1A/PIP5K1B/PLA2G15/PLA2G4A/PLA2G7/PLB1/PLCB2/PLCG2/PLEK/PLSCR1/PTEN/SCARB1/SEL1L/SMG1/SOCS6/SORL1/TTC7A/VAC14	61
554	Microglia	GO:0010591	regulation of lamellipodium assembly	13/1790	42/18722	9.59193e-05	0.00101329	0.000698769	ABI3/ACTR2/ACTR3/ARPC2/CAPZB/CYFIP1/DNM2/FER/HDAC4/PIK3R1/RAC1/WAS/WASF2	13
555	Microglia	GO:1902895	positive regulation of pri-miRNA transcription by RNA polymerase II	13/1790	42/18722	9.59193e-05	0.00101329	0.000698769	FOS/FOXO3/HIF1A/JUN/MRTFA/NR3C1/PDGFB/PPARG/SMAD3/SMAD6/SPI1/STAT3/TGFB1	13
556	Microglia	GO:1903311	regulation of mRNA metabolic process	48/1790	288/18722	9.82375e-05	0.00103591	0.00071437	BTG2/CELF1/CELF2/CPEB3/DCP2/DDX5/DHX34/DYRK1A/FUS/HNRNPC/HNRNPM/IKBKE/KHDRBS3/LARP4B/MAPK14/MAPKAPK2/MBNL1/MBNL3/NUP98/PABPC1/PABPC4/PAN3/PATL1/PRKCA/PRKCD/PTBP1/PUM1/PUM2/RBM25/RBM39/RC3H1/ROCK1/SAFB/SAMD4A/SLC11A1/SON/SRSF7/SYNCRIP/THRAP3/TRA2B/TUT7/UPF1/YBX3/YTHDF2/ZC3HAV1/ZFP36/ZFP36L1/ZFP36L2	48
557	Microglia	GO:0048639	positive regulation of developmental growth	33/1790	174/18722	0.000100024	0.00105285	0.000726052	BASP1/BCL2/BMPR2/CELF1/CHD7/CREB1/CYFIP1/DBNL/DISC1/EZR/GOLGA4/HAMP/IGF1/ITSN2/LIMK1/LRP1/MAPK1/MAPK14/MEF2C/NEDD4L/NIPBL/NRP1/PAK1/PIM1/PPARD/PRKDC/SASH3/SLC23A2/SMAD7/SMURF1/SYT17/TGFBR2/YBX3	33
558	Microglia	GO:0006919	activation of cysteine-type endopeptidase activity involved in apoptotic process	19/1790	78/18722	0.000105071	0.001104	0.000761324	APAF1/BAX/BID/CARD8/CASP10/CASP8/CFLAR/CTSH/DAP/JAK2/LAPTM5/NLRC4/NLRP1/NOD1/PML/PPARG/RACK1/SMAD3/SNCA	19
559	Microglia	GO:0006623	protein targeting to vacuole	12/1790	37/18722	0.000107083	0.00112312	0.000774513	AP3B1/GCC2/GGA3/GNPTAB/LAPTM5/M6PR/RAB7A/SMURF1/SORL1/VPS13C/VPS13D/VPS41	12
560	Microglia	GO:0048146	positive regulation of fibroblast proliferation	14/1790	48/18722	0.000107347	0.00112388	0.000775036	CD74/CDK6/CDKN1A/ESR1/GAS6/IGF1/PDGFB/PDGFC/PML/PRKDC/RNASEH2B/WAPL/WNT5A/ZMIZ1	14
561	Microglia	GO:0051492	regulation of stress fiber assembly	21/1790	91/18722	0.00010775	0.00112609	0.000776558	ARAP1/ARHGAP6/ARHGEF10L/EVL/FHOD1/GPR65/LIMK1/NRP1/PAK1/PAK2/PIK3R1/PPFIA1/PPM1F/PXN/RAC1/RHOA/ROCK1/SMAD3/TGFBR1/WAS/WASF2	21
562	Microglia	GO:0070227	lymphocyte apoptotic process	18/1790	72/18722	0.000110676	0.00115462	0.000796232	BAX/BCL6/BTK/CD74/DOCK8/GIMAP8/HIF1A/IRS2/JAK3/LGALS9/LMBR1L/LYN/PKN1/PTEN/RIPK1/RPS6/ST3GAL1/WNT5A	18
563	Microglia	GO:0048771	tissue remodeling	33/1790	175/18722	0.00011216	0.00116595	0.000804044	ATG5/AXL/BAX/BMPR2/CHD7/CSF1R/CSK/CST3/CTNNB1/HAMP/HIF1A/IL15/IL18/INPP5D/LEPR/LRRK1/MEF2C/NF1/NOTCH2/PPARGC1B/PRKCA/PTK2B/RAC1/RASSF2/ROCK1/RUNX1/SNX10/SPP1/SYK/TGFB1/TMEM119/TNFRSF11A/UBASH3B	33
564	Microglia	GO:1905475	regulation of protein localization to membrane	33/1790	175/18722	0.00011216	0.00116595	0.000804044	ABI3/ACTB/ADAM10/ATP2C1/CD81/CLTC/CSK/EPHB2/EZR/IQSEC2/ITGAM/ITGB2/KIF5B/LRP1/LYPLA1/NUMB/PAK1/PICALM/PID1/PIK3R1/PPFIA1/PRKCH/RACK1/RAP1A/RHOQ/SSH1/STOM/STX7/STX8/TGFB1/TREM2/ZDHHC5/ZDHHC7	33
565	Microglia	GO:0002887	negative regulation of myeloid leukocyte mediated immunity	6/1790	10/18722	0.000113315	0.00117538	0.000810547	CD300A/CD84/CX3CR1/HMOX1/LGALS9/SPI1	6
566	Microglia	GO:1902743	regulation of lamellipodium organization	15/1790	54/18722	0.000113736	0.00117538	0.000810547	ABI3/ACTR2/ACTR3/ARPC2/CAPZB/CYFIP1/DNM2/FER/HDAC4/PDPN/PIK3R1/RAC1/RREB1/WAS/WASF2	15
567	Microglia	GO:0032703	negative regulation of interleukin-2 production	10/1790	27/18722	0.00011427	0.00117538	0.000810547	EZR/HAVCR2/HDAC7/LAPTM5/LILRB4/NAV3/PTPRC/TRIM27/VSIG4/ZFP36	10
568	Microglia	GO:0036037	CD8-positive, alpha-beta T cell activation	10/1790	27/18722	0.00011427	0.00117538	0.000810547	BCL2/HLA-A/HLA-E/LILRB1/LILRB4/NCKAP1L/RUNX1/TNFSF8/VSIR/WDFY4	10
569	Microglia	GO:0060142	regulation of syncytium formation by plasma membrane fusion	10/1790	27/18722	0.00011427	0.00117538	0.000810547	ADAM9/CD53/CFLAR/FLOT1/IL4R/MAPK14/NFATC2/PLEKHO1/TREM2/TYROBP	10
570	Microglia	GO:1903203	regulation of oxidative stress-induced neuron death	10/1790	27/18722	0.00011427	0.00117538	0.000810547	ATF4/ATG7/CTNNB1/FBXW7/HIF1A/MCL1/OXR1/RACK1/TREM2/TRPM2	10
571	Microglia	GO:0043473	pigmentation	22/1790	98/18722	0.000115361	0.00118453	0.000816855	AP3B1/ATRN/BAX/BCL2/DTNBP1/EDA/ENPP1/FIG4/HPS1/HPS3/LRMDA/LYST/MEF2C/MFSD12/MYO7A/NF1/PIKFYVE/RAB1A/RAB27A/RAB29/RACK1/SPNS2	22
572	Microglia	GO:0060348	bone development	37/1790	205/18722	0.000115619	0.00118509	0.000817247	ABI1/AKAP13/BMPR2/CHSY1/DHRS3/ENG/EP300/FBXW7/FLI1/FOXN3/GNAS/IGF1/INPPL1/INSIG2/LILRB1/LRRK1/MAPK14/MCPH1/MEF2C/NOTCH2/PDGFC/PTPRC/RHOA/RPL13/RUNX2/RYR1/SH2B3/SKI/SLC10A7/SLC38A10/SNX10/SPNS2/TAL1/TGFBR2/TMEM119/TYROBP/WASF2	37
573	Microglia	GO:0006893	Golgi to plasma membrane transport	16/1790	60/18722	0.000115829	0.00118517	0.0008173	ATP2C1/CSK/DNM2/EXOC2/EXOC4/EXOC6/GGA2/GGA3/GOLGA4/GOLPH3/GOLPH3L/LYPLA1/RAB10/RAB31/RABEP1/RACK1	16
574	Microglia	GO:0048638	regulation of developmental growth	53/1790	330/18722	0.000118536	0.00121076	0.000834949	APOE/ARHGAP4/ATRN/BASP1/BCL2/BMPR2/CDKN1A/CELF1/CHD7/CREB1/CYFIP1/DBNL/DISC1/DNM2/EZR/FGF20/GOLGA4/GSK3B/HAMP/IGF1/ITSN2/JARID2/LGMN/LIMK1/LRP1/MAPK1/MAPK14/MEF2C/NEDD4L/NIPBL/NRP1/PAK1/PIM1/PPARD/PRKDC/PTEN/RUNX1/SASH3/SLC23A2/SMAD7/SMURF1/SPP1/STAT3/STAT5A/STK3/STK4/SYT17/TGFBR1/TGFBR2/TNKS2/WNT5A/WWC2/YBX3	53
575	Microglia	GO:1901361	organic cyclic compound catabolic process	73/1790	495/18722	0.000120846	0.00123221	0.000849738	ABCC1/ADA2/AGO4/AMPD3/APOE/ATM/BAX/BTG2/CELF1/CPEB3/DCP2/DDX5/DERA/DHX34/ENPP1/ENTPD1/FHIT/FUS/HMOX1/HNMT/HNRNPC/HNRNPM/HSD17B11/HSPA1A/IKBKE/KYNU/LARP4B/MAPK14/MAPKAPK2/MBD4/MGAT1/NFE2L2/NT5C2/PABPC1/PABPC4/PAN3/PATL1/PDE4A/PDE9A/PRKCA/PRKCD/PUM1/PUM2/RC3H1/RNASEH2B/ROCK1/SAMD4A/SAMHD1/SCARB1/SCARF1/SLC11A1/SLCO2B1/SMG1/SND1/SPP1/SYNCRIP/TENT2/TET2/TET3/THRAP3/TNFRSF1B/TUT7/TYMP/UPF1/UPF2/XRN2/Y…	73
576	Microglia	GO:0002283	neutrophil activation involved in immune response	8/1790	18/18722	0.000124998	0.00126751	0.000874082	FCER1G/ITGAM/ITGB2/PRAM1/PTAFR/SPI1/SYK/TYROBP	8
577	Microglia	GO:0002501	peptide antigen assembly with MHC protein complex	8/1790	18/18722	0.000124998	0.00126751	0.000874082	B2M/CALR/HLA-DMB/HLA-DPA1/HLA-DPB1/HLA-DQB1/HLA-DRA/HLA-DRB1	8
578	Microglia	GO:0034134	toll-like receptor 2 signaling pathway	8/1790	18/18722	0.000124998	0.00126751	0.000874082	CYBA/IRAK1/LYN/PIK3AP1/RIPK2/TLR1/TLR2/TREM2	8
579	Microglia	GO:0002861	regulation of inflammatory response to antigenic stimulus	13/1790	43/18722	0.000125547	0.00126751	0.000874082	BTK/C3/CD81/FGR/GPX1/HCK/HLA-DRB1/HLA-E/LYN/MAPK14/RHBDF2/SYK/TREM2	13
580	Microglia	GO:0034142	toll-like receptor 4 signaling pathway	13/1790	43/18722	0.000125547	0.00126751	0.000874082	APPL2/CD14/IRAK1/LY96/LYN/NFKBIA/NINJ1/OAS1/PELI1/PIK3AP1/RIPK2/SCIMP/TREM2	13
581	Microglia	GO:0010634	positive regulation of epithelial cell migration	33/1790	176/18722	0.000125605	0.00126751	0.000874082	ADAM17/ADAM9/BMPR2/CALR/CTSH/GRN/HDAC7/HDAC9/HIF1A/HMOX1/LGMN/MAP3K3/NFE2L2/NRP1/NRP2/P2RX4/PDGFB/PIK3CD/PIK3CG/PLCG2/PPM1F/PRKCA/PRKD2/PTK2B/RAC1/RIN2/RREB1/SCARB1/STAT5A/TGFB1/TGFBR2/TMSB4X/WNT5A	33
582	Microglia	GO:0010770	positive regulation of cell morphogenesis involved in differentiation	19/1790	79/18722	0.000126102	0.00126904	0.000875134	ACTR2/ARPC2/CALR/CASS4/CRK/CUX1/DBNL/DNM2/FBXW8/LIMS1/LRP8/NEDD9/NRP1/PREX1/PRKDC/RAC1/RREB1/TRIOBP/UNC13D	19
583	Microglia	GO:1903050	regulation of proteolysis involved in cellular protein catabolic process	39/1790	221/18722	0.000126189	0.00126904	0.000875134	APOE/ARIH1/CEBPA/CHFR/COP1/CSNK1A1/CSNK1D/CTSC/DISC1/EIF3H/FBXW7/FBXW8/FHIT/GPX1/GSK3B/HERPUD1/HSPA1A/LAPTM5/LRRK2/NFE2L2/PIAS1/PLK3/PML/PTEN/PTK2B/RACK1/RNF144B/RNF19B/RPL11/RPL23/RPL5/SDCBP/SMAD7/SMURF1/SUFU/TREM2/UBE2K/USP25/WAC	39
584	Microglia	GO:0031333	negative regulation of protein-containing complex assembly	28/1790	140/18722	0.00012804	0.00128148	0.000883718	AIDA/ARFGEF1/CAPZA1/CAPZA2/CAPZB/CARD8/DNAJC15/DYRK1A/EP300/EPS8/GSK3B/LDLRAD4/MTPN/PMEPA1/PRKCD/RPL13A/SCIN/SMAD6/SNCA/SORL1/SSH1/SSH2/TMC8/TMOD3/TMSB10/TMSB4X/TREM2/TRIOBP	28
585	Microglia	GO:0050821	protein stabilization	35/1790	191/18722	0.000128162	0.00128148	0.000883718	AAK1/ATF7IP/CALR/CHEK2/CREB1/CREBL2/CTNND1/EP300/FBXW7/FLOT1/FLOT2/GNAQ/GRN/HSPA1A/IGF1/MFSD1/MORC3/PIK3R1/PIM1/PRKCD/PTEN/RASSF2/RPL11/RPL23/RPL5/SEL1L/SMAD3/SMAD7/STK3/STK4/STX12/TRIM44/TYROBP/USP36/WDR81	35
586	Microglia	GO:0071214	cellular response to abiotic stimulus	53/1790	331/18722	0.000128301	0.00128148	0.000883718	AKR1B1/ATF4/ATM/ATR/BAX/CAB39/CASP1/CASP8/CDKN1A/CHEK2/CREBBP/CYBA/DDB2/DNM2/ENG/EP300/GRB2/HAMP/HDAC4/HVCN1/IFI16/LTBR/MAP3K1/MAP3K14/MAP3K2/MAP3K20/MAPK14/MGMT/MTPN/NAMPT/NIPBL/PIEZO1/PIK3R1/PLEC/PRKCD/PTAFR/PTEN/RAC1/RCSD1/SERPINB6/SIPA1/SLC12A6/SPIDR/TANK/TENT2/TLR5/TLR7/TNFRSF10A/TNFRSF10B/TNFRSF1A/XRCC5/YBX3/ZFP36L1	53
587	Microglia	GO:0104004	cellular response to environmental stimulus	53/1790	331/18722	0.000128301	0.00128148	0.000883718	AKR1B1/ATF4/ATM/ATR/BAX/CAB39/CASP1/CASP8/CDKN1A/CHEK2/CREBBP/CYBA/DDB2/DNM2/ENG/EP300/GRB2/HAMP/HDAC4/HVCN1/IFI16/LTBR/MAP3K1/MAP3K14/MAP3K2/MAP3K20/MAPK14/MGMT/MTPN/NAMPT/NIPBL/PIEZO1/PIK3R1/PLEC/PRKCD/PTAFR/PTEN/RAC1/RCSD1/SERPINB6/SIPA1/SLC12A6/SPIDR/TANK/TENT2/TLR5/TLR7/TNFRSF10A/TNFRSF10B/TNFRSF1A/XRCC5/YBX3/ZFP36L1	53
588	Microglia	GO:0010595	positive regulation of endothelial cell migration	27/1790	133/18722	0.000129114	0.0012874	0.0008878	ADAM17/BMPR2/CALR/GRN/HDAC7/HDAC9/HIF1A/HMOX1/LGMN/MAP3K3/NFE2L2/NRP1/NRP2/P2RX4/PDGFB/PIK3CD/PIK3CG/PRKCA/PRKD2/PTK2B/RAC1/RIN2/SCARB1/STAT5A/TGFB1/TMSB4X/WNT5A	27
589	Microglia	GO:0002762	negative regulation of myeloid leukocyte differentiation	14/1790	49/18722	0.000137185	0.00136324	0.000940099	C1QC/CDK6/CTNNB1/FBXW7/INPP5D/LILRB1/LILRB3/LILRB4/LYN/MAFB/PIK3R1/PTPN2/UBASH3B/ZBTB46	14
590	Microglia	GO:0060964	regulation of gene silencing by miRNA	14/1790	49/18722	0.000137185	0.00136324	0.000940099	DDX5/ESR1/HIF1A-AS2/LIMD1/MAP2K1/NCOR2/NEAT1/PPARG/PUM1/PUM2/RIPK1/STAT3/TGFB1/ZFP36	14
591	Microglia	GO:0070527	platelet aggregation	17/1790	67/18722	0.000139945	0.00138832	0.000957393	ACTB/FERMT3/GNAS/IL6ST/JAK2/LYN/MYH9/P2RY12/PDPN/PIK3CG/PLEK/PRKCA/PRKCD/SH2B3/SYK/TLN1/UBASH3B	17
592	Microglia	GO:0006906	vesicle fusion	23/1790	106/18722	0.000140984	0.00139626	0.00096287	ANKFY1/CORO1A/GNAI3/KIF5B/PIKFYVE/RAB20/RAB39A/RAB7A/RAB8B/RUBCNL/SNAP23/SNCA/SPG11/STX12/STX6/STX7/STX8/TBC1D4/TGFBRAP1/UVRAG/VPS41/VPS8/VTI1A	23
593	Microglia	GO:0000768	syncytium formation by plasma membrane fusion	15/1790	55/18722	0.000142705	0.00140637	0.000969838	ADAM9/CD53/CD81/CFLAR/FLOT1/IL4R/JAM2/MAPK14/MYH9/MYOF/NFATC2/PLEKHO1/SBNO2/TREM2/TYROBP	15
594	Microglia	GO:0140253	cell-cell fusion	15/1790	55/18722	0.000142705	0.00140637	0.000969838	ADAM9/CD53/CD81/CFLAR/FLOT1/IL4R/JAM2/MAPK14/MYH9/MYOF/NFATC2/PLEKHO1/SBNO2/TREM2/TYROBP	15
595	Microglia	GO:1903900	regulation of viral life cycle	29/1790	148/18722	0.000142723	0.00140637	0.000969838	AXL/BCL2/BST2/CD4/CD74/CIITA/DDX5/EIF2AK2/FAM111A/HLA-DRB1/IFI16/IFIH1/KPNA6/LGALS9/MX1/NECTIN2/OAS1/PABPC1/PARP10/PKN2/PLSCR1/PML/TMEM39A/TRIM14/TRIM22/TRIM25/TRIM27/TRIM38/ZC3HAV1	29
596	Microglia	GO:0097242	amyloid-beta clearance	12/1790	38/18722	0.000142988	0.00140661	0.000970006	APOE/C3/C5AR1/CLTC/IFNGR1/ITGAM/ITGB2/LRP1/MSR1/PICALM/ROCK1/TREM2	12
597	Microglia	GO:1903038	negative regulation of leukocyte cell-cell adhesion	28/1790	141/18722	0.000145439	0.00142832	0.000984977	BCL6/CD300A/CD74/CD86/CEBPB/FGL2/HAVCR2/HLA-DRB1/IL4R/JAK3/LAPTM5/LGALS9/LILRB1/LILRB4/LOXL3/MAD1L1/NCKAP1L/PAG1/PDCD1LG2/PELI1/PTPN2/RC3H1/RUNX1/SMAD7/SOCS6/TMEM131L/VSIG4/VSIR	28
598	Microglia	GO:0007259	receptor signaling pathway via JAK-STAT	32/1790	170/18722	0.000146343	0.0014348	0.000989444	AKR1B1/CD300A/CRLF3/CSF1R/FER/GGNBP2/HAMP/HCLS1/IFNAR1/IGF1/IL10RA/IL15/IL18/IL6R/IL6ST/JAK1/JAK2/JAK3/LYN/PARP14/PARP9/PIAS1/PTK2B/PTPN2/PTPRC/SH2B3/SOCS6/STAT1/STAT3/STAT5A/STAT6/TNFRSF1A	32
599	Microglia	GO:0001818	negative regulation of cytokine production	56/1790	357/18722	0.000146651	0.00143542	0.000989871	ADCY7/APPL2/ARRB1/ARRB2/AXL/BCL6/BST2/BTK/CARD8/CD2AP/CD33/CD83/CD84/CMKLR1/CSK/CX3CR1/EZR/GAS6/HAVCR2/HDAC7/HDAC9/HLA-DRB1/HMOX1/IGF1/INPP5D/IRAK3/JAK3/LAPTM5/LGALS9/LILRB1/LILRB4/MERTK/NAV3/NCKAP1L/NLRP3/OAS1/PDCD1LG2/PML/PTPRC/RAC1/REL/RNF216/RPS6KA4/SERPINB1/SIRPA/SLC11A1/SMAD7/SRGN/TGFB1/TMSB4X/TREM2/TRIM27/TYROBP/VSIG4/VSIR/ZFP36	56
600	Microglia	GO:0060396	growth hormone receptor signaling pathway	9/1790	23/18722	0.000154161	0.0015039	0.0010371	JAK2/JAK3/LYN/PIK3R1/PTPN1/PXN/STAT3/STAT5A/STAT6	9
601	Microglia	GO:1903306	negative regulation of regulated secretory pathway	9/1790	23/18722	0.000154161	0.0015039	0.0010371	CD300A/CD84/GNAI2/HMOX1/LGALS9/NCKAP1L/RAP1A/RAP1B/SPI1	9
602	Microglia	GO:0034110	regulation of homotypic cell-cell adhesion	11/1790	33/18722	0.000156825	0.0015223	0.00104978	IL6ST/JAK1/JAK2/LYN/PDPN/PLAUR/PRKCA/PRKCD/SH2B3/SYK/UBASH3B	11
603	Microglia	GO:0045648	positive regulation of erythrocyte differentiation	11/1790	33/18722	0.000156825	0.0015223	0.00104978	FOXO3/HIF1A/HSPA1A/INPP5D/MAPK14/NCKAP1L/PRKDC/SMAP1/STAT1/STAT3/TAL1	11
604	Microglia	GO:0045920	negative regulation of exocytosis	11/1790	33/18722	0.000156825	0.0015223	0.00104978	CD300A/CD84/GNAI2/HMOX1/LGALS9/NCKAP1L/RAB7A/RAP1A/RAP1B/SNCA/SPI1	11
605	Microglia	GO:0110020	regulation of actomyosin structure organization	22/1790	100/18722	0.000157825	0.00152947	0.00105473	AKAP13/ARAP1/ARHGAP6/ARHGEF10L/EVL/FHOD1/GPR65/LIMK1/NRP1/PAK1/PAK2/PIK3R1/PPFIA1/PPM1F/PXN/RAC1/RHOA/ROCK1/SMAD3/TGFBR1/WAS/WASF2	22
606	Microglia	GO:0006401	RNA catabolic process	46/1790	278/18722	0.00016129	0.00156047	0.00107611	AGO4/ATM/BTG2/CELF1/CPEB3/DCP2/DDX5/DHX34/FUS/HNRNPC/HNRNPM/HSPA1A/IKBKE/LARP4B/MAPK14/MAPKAPK2/PABPC1/PABPC4/PAN3/PATL1/PRKCA/PRKCD/PUM1/PUM2/RC3H1/RNASEH2B/ROCK1/SAMD4A/SLC11A1/SMG1/SND1/SYNCRIP/TENT2/THRAP3/TNFRSF1B/TUT7/UPF1/UPF2/XRN2/YBX3/YTHDF2/ZC3H18/ZC3HAV1/ZFP36/ZFP36L1/ZFP36L2	46
607	Microglia	GO:0042269	regulation of natural killer cell mediated cytotoxicity	13/1790	44/18722	0.000162734	0.00156926	0.00108217	ARRB2/CD226/CRK/HAVCR2/HLA-A/HLA-B/HLA-E/LGALS9/LILRB1/NECTIN2/PIK3R6/SERPINB9/VAV1	13
608	Microglia	GO:0042554	superoxide anion generation	13/1790	44/18722	0.000162734	0.00156926	0.00108217	CLEC7A/CYBA/GNAI2/GNAI3/HVCN1/ITGAM/ITGB2/NCF2/NCF4/PRKCD/SYK/TGFB1/TYROBP	13
609	Microglia	GO:0120032	regulation of plasma membrane bounded cell projection assembly	34/1790	186/18722	0.000166794	0.00160577	0.00110735	ABI3/ACTR2/ACTR3/ARAP1/ARHGAP24/ARPC2/ATG5/CAPZB/CEP135/CYFIP1/DNM2/DOCK11/EPS8/EVL/FER/FNBP1L/HDAC4/HTT/LIMK2/NRP1/P2RY12/PIK3R1/PRKCD/RABEP2/RAC1/RCC2/RHOQ/SDCCAG8/SRGAP2C/TBC1D30/TGFBR1/TRPM2/WAS/WASF2	34
610	Microglia	GO:0001952	regulation of cell-matrix adhesion	26/1790	128/18722	0.000168938	0.00162374	0.00111974	ARHGAP6/BCL2/BCL6/CDK6/DISC1/DUSP22/FMN1/GSK3B/LIMS1/LRP1/NF1/NRP1/PIK3R1/PLEKHA2/PPM1F/PTEN/PTK2B/PTPRJ/RAC1/RASA1/RCC2/RHOA/RIN2/ROCK1/SMAD3/UTRN	26
611	Microglia	GO:0032613	interleukin-10 production	16/1790	62/18722	0.000176113	0.00168442	0.00116159	CD83/CLEC7A/HLA-DRB1/JAK3/LGALS9/LILRB1/LILRB4/PDCD1LG2/PLCG2/SASH3/STAT3/SYK/TLR2/TREM2/TYROBP/VSIR	16
612	Microglia	GO:0032653	regulation of interleukin-10 production	16/1790	62/18722	0.000176113	0.00168442	0.00116159	CD83/CLEC7A/HLA-DRB1/JAK3/LGALS9/LILRB1/LILRB4/PDCD1LG2/PLCG2/SASH3/STAT3/SYK/TLR2/TREM2/TYROBP/VSIR	16
613	Microglia	GO:0046847	filopodium assembly	16/1790	62/18722	0.000176113	0.00168442	0.00116159	ARAP1/CAPZB/DOCK11/EZR/FGD2/FGD3/FGD4/FNBP1L/NRP1/PIK3R1/PRKCD/RHOQ/SRGAP2/SRGAP2C/TGFBR1/TRPM2	16
614	Microglia	GO:0001912	positive regulation of leukocyte mediated cytotoxicity	15/1790	56/18722	0.000177871	0.00169295	0.00116747	B2M/CD226/HLA-A/HLA-B/HLA-DRA/HLA-DRB1/HLA-E/ITGAM/MR1/NECTIN2/PTPRC/SPI1/STX7/TYROBP/VAV1	15
615	Microglia	GO:0002711	positive regulation of T cell mediated immunity	15/1790	56/18722	0.000177871	0.00169295	0.00116747	B2M/CD81/HLA-A/HLA-B/HLA-DRA/HLA-DRB1/HLA-E/IL18/MALT1/MR1/NECTIN2/NLRP3/PTPRC/SASH3/STX7	15
616	Microglia	GO:0051058	negative regulation of small GTPase mediated signal transduction	15/1790	56/18722	0.000177871	0.00169295	0.00116747	ABL2/ARHGAP12/ARHGAP24/ARHGAP25/BCL6/CCDC125/CD2AP/CUL3/EPHB2/MAPKAP1/RASA1/RASA2/RASA3/RASAL3/TIMP2	15
617	Microglia	GO:0044270	cellular nitrogen compound catabolic process	67/1790	451/18722	0.000182291	0.0017322	0.00119454	ABCC1/ADA2/AGO4/AMPD3/ATM/BAX/BTG2/CELF1/CPEB3/DCP2/DDX5/DERA/DHX34/ENPP1/ENTPD1/FHIT/FUS/HMOX1/HNMT/HNRNPC/HNRNPM/HSPA1A/IKBKE/KYNU/LARP4B/MAPK14/MAPKAPK2/MBD4/MGAT1/NT5C2/PABPC1/PABPC4/PAN3/PATL1/PDE4A/PDE9A/PRKCA/PRKCD/PUM1/PUM2/RC3H1/RNASEH2B/ROCK1/SAMD4A/SAMHD1/SLC11A1/SLCO2B1/SMG1/SND1/SYNCRIP/TENT2/TET2/TET3/THRAP3/TNFRSF1B/TUT7/TYMP/UPF1/UPF2/XRN2/YBX3/YTHDF2/ZC3H18/ZC3HAV1/ZFP36/ZFP36L1/…	67
618	Microglia	GO:0001914	regulation of T cell mediated cytotoxicity	12/1790	39/18722	0.000188713	0.00179033	0.00123462	B2M/HLA-A/HLA-B/HLA-DRA/HLA-DRB1/HLA-E/LILRB1/MR1/NCKAP1L/NECTIN2/PTPRC/STX7	12
619	Microglia	GO:0007160	cell-matrix adhesion	40/1790	233/18722	0.00019109	0.00180995	0.00124815	ADAM9/ARHGAP6/BCL2/BCL6/CDK6/CTNNB1/DISC1/DUSP22/EDA/FERMT3/FMN1/GSK3B/HPSE/ITGAL/ITGAV/ITGB2/ITGB5/LIMS1/LRP1/LYVE1/NF1/NRP1/PARVG/PIK3R1/PIP5K1A/PLEKHA2/PPFIA1/PPM1F/PTEN/PTK2B/PTPRJ/PXN/RAC1/RASA1/RCC2/RHOA/RIN2/ROCK1/SMAD3/UTRN	40
620	Microglia	GO:0051208	sequestering of calcium ion	25/1790	122/18722	0.000193467	0.00182778	0.00126045	ATG5/BAX/CALR/CAMK2D/CHD7/CLIC2/CORO1A/CYBA/HSP90B1/HTT/ITPR1/ITPR2/LYN/P2RY6/PLCG2/PTK2B/PTPRC/RASA3/RYR1/SLC8A1/SLC8B1/SNCA/TPCN1/TRPM2/UBASH3B	25
621	Microglia	GO:0033077	T cell differentiation in thymus	18/1790	75/18722	0.000193596	0.00182778	0.00126045	ADAM17/ATG5/B2M/BCL2/CARD11/CD74/CTNNB1/DOCK2/MAFB/MR1/PRKDC/PTPN2/PTPRC/RPS6/SOS1/TMEM131L/ZFP36L1/ZFP36L2	18
622	Microglia	GO:0002281	macrophage activation involved in immune response	8/1790	19/18722	0.000197849	0.00186493	0.00128607	CX3CR1/GRN/HAVCR2/PLCG2/SBNO2/SYK/TREM2/TYROBP	8
623	Microglia	GO:0062197	cellular response to chemical stress	53/1790	337/18722	0.000203893	0.00191882	0.00132323	ABCC1/AKR1B1/ALOX5/ARNTL/ATF4/ATG5/ATG7/ATM/AXL/BCL2/BTK/CAB39/CTNNB1/ETV5/FBXW7/FER/FOS/FOXO3/GPX1/HIF1A/HMOX1/HSPA1A/JAK2/JUN/LRRK2/MAP3K5/MAPK1/MAPKAP1/MCL1/MGMT/NFE2L2/OXR1/PDK1/PLEC/PML/PPARGC1B/PRKCD/PXN/RACK1/RCSD1/RIPK1/SERPINB6/SETX/SIRPA/SLC12A6/SNCA/STAT6/STK24/TREM2/TRPM2/XRCC5/YBX3/ZFP36L1	53
624	Microglia	GO:0051099	positive regulation of binding	32/1790	173/18722	0.000204521	0.00192165	0.00132518	APOE/B2M/CLIC2/CTBP2/CTNNB1/EP300/EPB41/FLOT1/GSK3B/IGF1/JAK2/LRP1/LRRK2/MBD2/NRP1/PARP9/PLAUR/PLCL2/PLXND1/PPARG/RALB/RAPGEF2/RB1/RIPK2/RPL11/SKI/STK3/STK4/TCF7L2/TGFB1/WNT5A/ZNF618	32
625	Microglia	GO:0060491	regulation of cell projection assembly	34/1790	188/18722	0.00020604	0.00193282	0.00133288	ABI3/ACTR2/ACTR3/ARAP1/ARHGAP24/ARPC2/ATG5/CAPZB/CEP135/CYFIP1/DNM2/DOCK11/EPS8/EVL/FER/FNBP1L/HDAC4/HTT/LIMK2/NRP1/P2RY12/PIK3R1/PRKCD/RABEP2/RAC1/RCC2/RHOQ/SDCCAG8/SRGAP2C/TBC1D30/TGFBR1/TRPM2/WAS/WASF2	34
626	Microglia	GO:0008631	intrinsic apoptotic signaling pathway in response to oxidative stress	13/1790	45/18722	0.000209002	0.00195748	0.00134989	BCL2/FBXW7/GPX1/HIF1A/JAK2/MAP3K5/MCL1/NFE2L2/PDK1/PML/PRKCD/STK24/TREM2	13
627	Microglia	GO:0001890	placenta development	28/1790	144/18722	0.000210982	0.00197287	0.0013605	ASH1L/BIRC6/BMPR2/CASP8/CEBPA/CEBPB/CTSB/DNAJB6/FBXW8/GGNBP2/GRB2/HIF1A/MAP2K1/MAPK1/MAPK14/NOTCH2/PDGFB/PPARD/PPARG/PRDM1/RPS6/SETD2/SP3/SPP1/STK3/STK4/VASH1/ZFP36L1	28
628	Microglia	GO:0039528	cytoplasmic pattern recognition receptor signaling pathway in response to virus	11/1790	34/18722	0.000211942	0.00197554	0.00136235	ANKRD17/CLPB/DDX58/DDX60/IFIH1/IRF3/PUM1/PUM2/RNF135/SEC14L1/USP15	11
629	Microglia	GO:0098751	bone cell development	11/1790	34/18722	0.000211942	0.00197554	0.00136235	ABI1/EP300/FBXW7/FLI1/LILRB1/LRRK1/NOTCH2/SH2B3/TAL1/TYROBP/WASF2	11
630	Microglia	GO:0001892	embryonic placenta development	19/1790	82/18722	0.000213027	0.0019825	0.00136715	BIRC6/CASP8/CEBPA/CEBPB/DNAJB6/FBXW8/GGNBP2/GRB2/HIF1A/MAP2K1/MAPK1/PDGFB/PRDM1/SETD2/SP3/STK3/STK4/VASH1/ZFP36L1	19
631	Microglia	GO:0032677	regulation of interleukin-8 production	22/1790	102/18722	0.000213549	0.00198274	0.00136731	ARRB1/CD14/CD33/CD58/CD74/CLEC7A/DDX58/HSPA1A/LGALS9/NOD1/PRKD2/PTPRC/RAB1A/RIPK1/STAT3/SYK/TLR1/TLR2/TLR5/TLR7/TMSB4X/WNT5A	22
632	Microglia	GO:0030307	positive regulation of cell growth	31/1790	166/18722	0.000213729	0.00198274	0.00136731	ADAM10/ADAM17/BCL2/BMPR2/CXCL16/CYBA/CYFIP1/DBNL/DISC1/GOLGA4/HAMP/IGF1/ITSN2/KDM2B/LIMK1/LRP1/MTPN/NEDD4L/NRP1/PAK1/PTK2B/RHOA/RPS6KA1/RPS6KA3/RPTOR/SDCBP/SLC23A2/SMAD7/SMURF1/SYT17/TGFBR1	31
633	Microglia	GO:0032233	positive regulation of actin filament bundle assembly	16/1790	63/18722	0.000215367	0.00199478	0.00137561	ARHGEF10L/EVL/FHOD1/GPR65/LIMK1/MTSS1/NRP1/PAK1/PLEK/PPM1F/PXN/RAC1/RHOA/SMAD3/SWAP70/TGFBR1	16
634	Microglia	GO:0045766	positive regulation of angiogenesis	33/1790	181/18722	0.000217081	0.00200432	0.00138219	BTG1/C3/C3AR1/C5AR1/CTSH/CX3CR1/ENG/ERAP1/FLT1/GRN/HIF1A/HK2/HMOX1/ITGA5/ITGAX/JAK1/MTDH/NFE2L2/NINJ1/NRP1/PIK3CD/PIK3R6/PKM/PRKCA/PRKCB/PRKD2/PTK2B/RUNX1/STAT3/STIM1/TGFBR2/WNT5A/XBP1	33
635	Microglia	GO:1904018	positive regulation of vasculature development	33/1790	181/18722	0.000217081	0.00200432	0.00138219	BTG1/C3/C3AR1/C5AR1/CTSH/CX3CR1/ENG/ERAP1/FLT1/GRN/HIF1A/HK2/HMOX1/ITGA5/ITGAX/JAK1/MTDH/NFE2L2/NINJ1/NRP1/PIK3CD/PIK3R6/PKM/PRKCA/PRKCB/PRKD2/PTK2B/RUNX1/STAT3/STIM1/TGFBR2/WNT5A/XBP1	33
636	Microglia	GO:0006949	syncytium formation	15/1790	57/18722	0.0002203	0.00202766	0.00139828	ADAM9/CD53/CD81/CFLAR/FLOT1/IL4R/JAM2/MAPK14/MYH9/MYOF/NFATC2/PLEKHO1/SBNO2/TREM2/TYROBP	15
637	Microglia	GO:1900024	regulation of substrate adhesion-dependent cell spreading	15/1790	57/18722	0.0002203	0.00202766	0.00139828	ARPC2/CALR/CASS4/CRK/DNM2/LIMS1/NEDD9/NRP1/PDPN/PREX1/RAC1/RCC2/RREB1/TRIOBP/UNC13D	15
638	Microglia	GO:0046488	phosphatidylinositol metabolic process	30/1790	159/18722	0.00022252	0.00204488	0.00141016	ATM/CSF1R/FIG4/IMPA2/INPP4A/INPP5B/INPP5D/INPPL1/IPMK/MBOAT7/MTMR14/MTMR3/MTMR8/PDGFB/PIGX/PIK3CD/PIK3CG/PIK3R1/PIK3R6/PIKFYVE/PIP5K1A/PIP5K1B/PLCB2/PLCG2/PLEK/PTEN/SMG1/SOCS6/TTC7A/VAC14	30
639	Microglia	GO:0001779	natural killer cell differentiation	9/1790	24/18722	0.000225822	0.00205909	0.00141996	AXL/GAS6/IL15/IL15RA/MERTK/PIK3CD/PRDM1/PTPRC/SP3	9
640	Microglia	GO:0002755	MyD88-dependent toll-like receptor signaling pathway	9/1790	24/18722	0.000225822	0.00205909	0.00141996	BTK/CD300A/IRAK1/IRAK3/IRAK4/TLR1/TLR10/TLR2/TLR5	9
641	Microglia	GO:0021801	cerebral cortex radial glia-guided migration	9/1790	24/18722	0.000225822	0.00205909	0.00141996	ADGRG1/CTNNB1/DISC1/LRP8/MBOAT7/P2RY12/SRGAP2/SRGAP2C/ZMIZ1	9
642	Microglia	GO:0022030	telencephalon glial cell migration	9/1790	24/18722	0.000225822	0.00205909	0.00141996	ADGRG1/CTNNB1/DISC1/LRP8/MBOAT7/P2RY12/SRGAP2/SRGAP2C/ZMIZ1	9
643	Microglia	GO:0071378	cellular response to growth hormone stimulus	9/1790	24/18722	0.000225822	0.00205909	0.00141996	JAK2/JAK3/LYN/PIK3R1/PTPN1/PXN/STAT3/STAT5A/STAT6	9
644	Microglia	GO:0001916	positive regulation of T cell mediated cytotoxicity	10/1790	29/18722	0.000227038	0.00206376	0.00142318	B2M/HLA-A/HLA-B/HLA-DRA/HLA-DRB1/HLA-E/MR1/NECTIN2/PTPRC/STX7	10
645	Microglia	GO:0019082	viral protein processing	10/1790	29/18722	0.000227038	0.00206376	0.00142318	GALNT1/GSK3B/MGAT1/MGAT4A/MGAT5/PARP10/PARP9/ST3GAL1/ST6GAL1/ST6GALNAC3	10
646	Microglia	GO:0032957	inositol trisphosphate metabolic process	6/1790	11/18722	0.000229076	0.00206626	0.00142491	HRH1/IPMK/P2RY6/PLCG2/PTAFR/PTK2B	6
647	Microglia	GO:0043312	neutrophil degranulation	6/1790	11/18722	0.000229076	0.00206626	0.00142491	ITGAM/ITGB2/PRAM1/PTAFR/SPI1/SYK	6
648	Microglia	GO:0097048	dendritic cell apoptotic process	6/1790	11/18722	0.000229076	0.00206626	0.00142491	AXL/GAS6/LGALS9/LILRB1/LYN/RAPGEF2	6
649	Microglia	GO:1903265	positive regulation of tumor necrosis factor-mediated signaling pathway	6/1790	11/18722	0.000229076	0.00206626	0.00142491	ADAM17/CASP1/CASP4/HSPA1A/LAPTM5/UBE2K	6
650	Microglia	GO:2000668	regulation of dendritic cell apoptotic process	6/1790	11/18722	0.000229076	0.00206626	0.00142491	AXL/GAS6/LGALS9/LILRB1/LYN/RAPGEF2	6
651	Microglia	GO:0002679	respiratory burst involved in defense response	7/1790	15/18722	0.000232604	0.00208525	0.001438	CYBC1/GRN/HCK/PIK3CD/PIK3CG/RPS19/TREM2	7
652	Microglia	GO:0002730	regulation of dendritic cell cytokine production	7/1790	15/18722	0.000232604	0.00208525	0.001438	BST2/CLEC7A/DDX21/DDX58/JAK3/PLCG2/SCIMP	7
653	Microglia	GO:0032486	Rap protein signal transduction	7/1790	15/18722	0.000232604	0.00208525	0.001438	CBL/RAP1A/RAP1B/RAP2A/RAPGEF1/RAPGEF2/TIMP2	7
654	Microglia	GO:0140374	antiviral innate immune response	7/1790	15/18722	0.000232604	0.00208525	0.001438	CARD8/CLPB/DDX58/MX1/NLRP1/OAS1/RNF135	7
655	Microglia	GO:0010769	regulation of cell morphogenesis involved in differentiation	21/1790	96/18722	0.000239728	0.00214584	0.00147978	ACTR2/ARPC2/CALR/CASS4/CRK/CUX1/DBNL/DNM2/FBXW8/LIMS1/LRP8/NEDD9/NRP1/PDPN/PREX1/PRKDC/RAC1/RCC2/RREB1/TRIOBP/UNC13D	21
656	Microglia	GO:0010863	positive regulation of phospholipase C activity	12/1790	40/18722	0.00024634	0.00220166	0.00151828	ABL2/ARHGAP6/C5AR1/CD86/ESR1/FLT1/GNA15/GNAQ/P2RY12/P2RY6/PLCB2/PTAFR	12
657	Microglia	GO:0032637	interleukin-8 production	22/1790	103/18722	0.000247418	0.00220793	0.0015226	ARRB1/CD14/CD33/CD58/CD74/CLEC7A/DDX58/HSPA1A/LGALS9/NOD1/PRKD2/PTPRC/RAB1A/RIPK1/STAT3/SYK/TLR1/TLR2/TLR5/TLR7/TMSB4X/WNT5A	22
658	Microglia	GO:0001558	regulation of cell growth	62/1790	414/18722	0.000250066	0.00222817	0.00153656	ADAM10/ADAM17/APOE/ARHGAP4/ARHGEF11/BCL2/BCL6/BMPR2/BST2/BTG1/CAMK2D/CDKN1A/CRLF3/CXCL16/CYBA/CYFIP1/DBNL/DISC1/DNM2/EAF2/ENPP1/EPB41L3/GOLGA4/GSK3B/HAMP/HSPA1A/IGF1/ITSN2/KDM2B/LIMK1/LRP1/MTPN/NEDD4L/NRP1/NUBP1/PAK1/PML/PPARD/PPT1/PRDM11/PTK2B/PTPRJ/RACK1/RB1/RHOA/RPS6KA1/RPS6KA3/RPTOR/SDCBP/SERTAD2/SIPA1/SLC23A2/SMAD3/SMAD7/SMARCA2/SMURF1/SPP1/SYT17/TGFB1/TGFBR1/TMC8/WNT5A	62
659	Microglia	GO:0090174	organelle membrane fusion	23/1790	110/18722	0.000251798	0.0022402	0.00154486	ANKFY1/CORO1A/GNAI3/KIF5B/PIKFYVE/RAB20/RAB39A/RAB7A/RAB8B/RUBCNL/SNAP23/SNCA/SPG11/STX12/STX6/STX7/STX8/TBC1D4/TGFBRAP1/UVRAG/VPS41/VPS8/VTI1A	23
660	Microglia	GO:0045017	glycerolipid biosynthetic process	42/1790	252/18722	0.000259553	0.0023057	0.00159002	ABHD3/ACSL1/ACSL4/AGPAT3/ATM/C3/CEPT1/DGKA/FBXW7/FIG4/GK/IMPA2/INPP4A/INPP5D/INPPL1/IPMK/LPCAT1/LPCAT2/LPIN2/MBOAT7/MTMR14/MTMR3/PDGFB/PGS1/PIGX/PIK3CD/PIK3CG/PIK3R1/PIK3R6/PIKFYVE/PIP5K1A/PIP5K1B/PLA2G15/PLA2G4A/PLCG2/PLSCR1/PTEN/SCARB1/SMG1/SOCS6/TTC7A/VAC14	42
661	Microglia	GO:0016049	cell growth	70/1790	482/18722	0.000261151	0.00231638	0.00159739	ADAM10/ADAM17/AKAP13/APOE/ARHGAP4/ARHGEF11/BCL2/BCL6/BMPR2/BST2/BTG1/C9orf72/CAMK2D/CDKN1A/CRLF3/CTNNB1/CXCL16/CYBA/CYFIP1/DBNL/DISC1/DNM2/EAF2/ENPP1/EPB41L3/GOLGA4/GSK3B/HAMP/HSPA1A/IGF1/ITSN2/KDM2B/LIMK1/LRP1/MTPN/NEDD4L/NRP1/NRP2/NUBP1/PAK1/PML/PPARD/PPT1/PRDM11/PRMT2/PTK2B/PTPRJ/RACK1/RAPH1/RB1/RHOA/RPS6KA1/RPS6KA3/RPTOR/SDCBP/SERTAD2/SIPA1/SLC23A2/SMAD3/SMAD7/SMARCA2/SMURF1/SPG11/SPP1/SYT17/…	70
662	Microglia	GO:0006984	ER-nucleus signaling pathway	13/1790	46/18722	0.000266092	0.00235664	0.00162515	ARHGEF10L/ATF4/ATF6/ATG10/BID/FBXW7/GSK3B/INSIG2/NCK1/NCK2/NFE2L2/PTPN1/PTPN2	13
663	Microglia	GO:0061097	regulation of protein tyrosine kinase activity	20/1790	90/18722	0.000267614	0.00236654	0.00163198	ABI1/ADAM17/CASS4/CBL/CSF1R/DUSP22/FBXW7/FCGR1A/GAS6/GGNBP2/LILRB4/LRP8/NCK2/NEDD9/PAK2/PDGFB/PTPN1/PTPN2/PTPRC/RACK1	20
664	Microglia	GO:0045444	fat cell differentiation	39/1790	229/18722	0.000270205	0.00238586	0.00164531	ALOX5/ARNTL/ASXL2/CCND1/CEBPA/CEBPB/CMKLR1/CREB1/CREBL2/CTBP2/ENPP1/EP300/ERAP1/GPX1/ID2/JDP2/MAFB/MAPK14/NIPBL/OSBPL11/PIAS1/PIM1/PPARD/PPARG/RREB1/SMAD3/SMAD6/STK3/STK4/TCF7L2/TGFB1/TRIO/WDFY2/WNT5A/XBP1/ZFP36/ZFP36L1/ZFP36L2/ZNF516	39
665	Microglia	GO:0001954	positive regulation of cell-matrix adhesion	15/1790	58/18722	0.000271194	0.00239099	0.00164884	CDK6/DISC1/FMN1/GSK3B/LIMS1/NRP1/PLEKHA2/PPM1F/PTK2B/PTPRJ/RAC1/RIN2/ROCK1/SMAD3/UTRN	15
666	Microglia	GO:0035196	production of miRNAs involved in gene silencing by miRNA	14/1790	52/18722	0.000273447	0.00240363	0.00165756	AGO4/DDX5/ESR1/MAP2K1/NCOR2/PUM1/PUM2/RIPK1/SMAD2/SMAD3/STAT3/TGFB1/TUT7/ZC3H7A	14
667	Microglia	GO:0060147	regulation of posttranscriptional gene silencing	14/1790	52/18722	0.000273447	0.00240363	0.00165756	DDX5/ESR1/HIF1A-AS2/LIMD1/MAP2K1/NCOR2/NEAT1/PPARG/PUM1/PUM2/RIPK1/STAT3/TGFB1/ZFP36	14
668	Microglia	GO:0045598	regulation of fat cell differentiation	27/1790	139/18722	0.000276056	0.00242293	0.00167086	ALOX5/ARNTL/ASXL2/CEBPA/CEBPB/CMKLR1/CREB1/CREBL2/ENPP1/ID2/JDP2/MAPK14/PIM1/PPARD/PPARG/RREB1/SMAD3/STK3/STK4/TGFB1/TRIO/WDFY2/WNT5A/XBP1/ZFP36/ZFP36L1/ZFP36L2	27
669	Microglia	GO:0050728	negative regulation of inflammatory response	32/1790	176/18722	0.000282542	0.00247615	0.00170757	ALOX5/AOAH/APOE/ASH1L/FGR/GPX1/GRN/HAMP/HCK/HLA-DRB1/IGF1/LYN/MAPK14/NLRP3/OTULIN/PPARD/PPARG/PRKCD/PTPN2/PTPRC/RB1/RHBDF2/RPS19/SIGLEC10/SIRPA/SMAD3/SYK/TNFRSF1A/TNFRSF1B/TREM2/VPS35/ZFP36	32
670	Microglia	GO:0045577	regulation of B cell differentiation	10/1790	30/18722	0.000311579	0.00272248	0.00187744	BTK/CARD11/ID2/INPP5D/NCKAP1L/NFAM1/SYK/XBP1/ZFP36L1/ZFP36L2	10
671	Microglia	GO:0051125	regulation of actin nucleation	10/1790	30/18722	0.000311579	0.00272248	0.00187744	ARF1/ARFIP1/CORO1A/CYFIP1/FCHSD2/FMN1/GMFG/SCIN/WAS/WASF2	10
672	Microglia	GO:0071677	positive regulation of mononuclear cell migration	16/1790	65/18722	0.000317092	0.00276654	0.00190782	ADAM10/ADAM17/ANO6/CALR/CCR1/CX3CR1/DOCK8/GAS6/JAM2/LGALS9/LGMN/PLA2G7/PTK2B/RHOA/SPI1/WNT5A	16
673	Microglia	GO:0032735	positive regulation of interleukin-12 production	12/1790	41/18722	0.00031826	0.0027726	0.001912	CLEC7A/IL16/IRF5/IRF8/LAPTM5/LGALS9/MAPK14/PLCG2/RIPK2/SCIMP/SYK/TLR2	12
674	Microglia	GO:1903052	positive regulation of proteolysis involved in cellular protein catabolic process	26/1790	133/18722	0.000319802	0.00278189	0.00191841	ARIH1/CEBPA/CHFR/COP1/CSNK1A1/CSNK1D/CTSC/DISC1/FBXW7/FBXW8/GSK3B/HERPUD1/HSPA1A/LAPTM5/LRRK2/NFE2L2/PIAS1/PLK3/PTEN/PTK2B/RACK1/RNF144B/RNF19B/SMAD7/SMURF1/TREM2	26
675	Microglia	GO:0090330	regulation of platelet aggregation	9/1790	25/18722	0.000323075	0.00280621	0.00193518	IL6ST/JAK2/LYN/PDPN/PRKCA/PRKCD/SH2B3/SYK/UBASH3B	9
676	Microglia	GO:0043433	negative regulation of DNA-binding transcription factor activity	33/1790	185/18722	0.000329032	0.00285372	0.00196794	ARRB1/ARRB2/CARD8/CMKLR1/DAP/EGLN1/ESR1/GAS6/HAVCR2/HDAC4/HMOX1/ID2/IRAK1/IRAK3/NFKBIA/NLRC5/NLRP3/OTULIN/PARP10/PELI1/PIM1/PRMT2/RB1/RNF2/SMAD7/SP100/SPI1/SUFU/TAF3/TCF7L2/TMIGD3/TMSB4X/TRAF3	33
677	Microglia	GO:0043406	positive regulation of MAP kinase activity	23/1790	112/18722	0.000331731	0.00287288	0.00198115	ADAM9/AKAP13/CSK/FGD2/FLT1/IRAK1/KRAS/LRRK2/MAP3K5/NEK10/PAK1/PDGFB/PDGFC/PIK3CG/PIK3R5/PIK3R6/PTK2B/PTPN1/SYK/TAOK3/TGFB1/TNFRSF11A/WNT5A	23
678	Microglia	GO:0051222	positive regulation of protein transport	48/1790	303/18722	0.000335296	0.00289947	0.00199949	ACSL4/ADAM9/ARF1/ATP2C1/CD2AP/CD33/CD81/EDEM1/EZR/FBXW7/FRMD4A/GAS6/GOLPH3/GOLPH3L/GSK3B/HCLS1/HIF1A/HLA-DRB1/IGF1/IRS2/ITGAM/ITGB2/JAK2/KIF20B/KIF5B/LRP1/MAPK1/MAPK14/PAK1/PCM1/PIK3R1/PLK3/PPARD/PRKCD/RAB29/RAC1/RACK1/SMAD3/SORL1/STOM/TCF7L2/TGFB1/TLR2/TM7SF3/TM9SF4/TREM2/TRPM2/USP36	48
679	Microglia	GO:0010803	regulation of tumor necrosis factor-mediated signaling pathway	13/1790	47/18722	0.000335981	0.00290112	0.00200063	ADAM17/CARD8/CASP1/CASP4/CASP8/GAS6/HSPA1A/IKBKB/LAPTM5/OTULIN/PTPN2/SYK/UBE2K	13
680	Microglia	GO:0002707	negative regulation of lymphocyte mediated immunity	14/1790	53/18722	0.000339292	0.0029211	0.0020144	ARRB2/BCL6/CRK/HAVCR2/HLA-A/HLA-B/HLA-E/LGALS9/LILRB1/LILRB4/NCKAP1L/PTPRC/SERPINB9/SMAD7	14
681	Microglia	GO:0060966	regulation of gene silencing by RNA	14/1790	53/18722	0.000339292	0.0029211	0.0020144	DDX5/ESR1/HIF1A-AS2/LIMD1/MAP2K1/NCOR2/NEAT1/PPARG/PUM1/PUM2/RIPK1/STAT3/TGFB1/ZFP36	14
682	Microglia	GO:0009612	response to mechanical stimulus	37/1790	216/18722	0.000340699	0.00292891	0.00201979	ABHD12/BTG2/CASP1/CASP8/CTNNB1/CYBA/ENG/FOS/HDAC4/HTT/JUN/KCNQ1/LTBR/MAP3K1/MAP3K14/MAP3K2/MAPK14/MBD2/MTPN/NFKBIA/PIEZO1/PLEC/PTK2B/RAC1/RHOA/SLC1A3/SLC8A1/STAT1/STRBP/TGFBR2/TLR5/TLR7/TNFRSF10A/TNFRSF10B/TNFRSF1A/TXNIP/USP53	37
683	Microglia	GO:0032092	positive regulation of protein binding	19/1790	85/18722	0.000348428	0.00299097	0.00206259	APOE/B2M/EP300/EPB41/FLOT1/GSK3B/LRP1/LRRK2/NRP1/PLCL2/PLXND1/RALB/RAPGEF2/RIPK2/RPL11/STK3/STK4/TCF7L2/WNT5A	19
684	Microglia	GO:0033627	cell adhesion mediated by integrin	17/1790	72/18722	0.00035529	0.00304097	0.00209707	ADAM17/ADAM9/CRK/FERMT3/ITGA5/ITGAV/ITGB2/ITGB5/LPXN/LYN/NCKAP1L/P2RY12/PDE3B/PIEZO1/PIK3CG/SWAP70/SYK	17
685	Microglia	GO:0071479	cellular response to ionizing radiation	17/1790	72/18722	0.00035529	0.00304097	0.00209707	ATM/ATR/CDKN1A/CHEK2/CYBA/DNM2/GRB2/HAMP/IFI16/MAP3K20/MAPK14/MGMT/NAMPT/NIPBL/SPIDR/TANK/XRCC5	17
686	Microglia	GO:0010975	regulation of neuron projection development	65/1790	445/18722	0.000363199	0.00310414	0.00214063	ABI3/ABL2/ACTR2/ADAM10/APOE/ARHGAP4/ARSB/B2M/BMPR2/CAMK1D/CFLAR/CREB3L2/CRK/CTSZ/CUX1/CYFIP1/DBNL/DISC1/EP300/EPHB2/FBXW8/FES/FIG4/GAK/GOLGA4/GRID2/GRN/GSK3B/LIMK1/LRP1/LRP8/LRRK2/LYN/MAP2K1/MARK2/NCK1/NEDD4L/NFE2L2/NRP1/PAK1/PAK2/PLXNB2/PLXNC1/PLXND1/PRAG1/PREX1/PTEN/PTK2B/RAB29/RAP1A/RAP2A/RAPGEF1/RAPGEF2/RHOA/SCARF1/SCN1B/SETX/SKIL/SPP1/STK24/TANC2/TRAK1/ULK4/UST/WNT5A	65
687	Microglia	GO:0000045	autophagosome assembly	21/1790	99/18722	0.00037411	0.00318286	0.00219492	ATG16L2/ATG5/ATG7/C9orf72/CHMP4B/FEZ2/LRRK2/MTMR3/PIKFYVE/RAB1A/RAB3GAP1/RAB7A/RALB/SMURF1/STX12/TBC1D12/TBC1D14/TMEM39A/UBXN2B/VMP1/WIPI1	21
688	Microglia	GO:0060996	dendritic spine development	21/1790	99/18722	0.00037411	0.00318286	0.00219492	ABI3/ACSL4/ACTR2/ADAM10/APOE/ARF1/CPEB3/DBNL/DIP2A/DISC1/EPHB2/LRP8/LRRK2/MEF2C/NCK2/PAK2/PTEN/SDK1/SRGAP2/SRGAP2C/TANC2	21
689	Microglia	GO:0001845	phagolysosome assembly	7/1790	16/18722	0.000379454	0.00318286	0.00219492	CORO1A/MYO7A/PIKFYVE/RAB20/RAB39A/RAB7A/SPG11	7
690	Microglia	GO:0002371	dendritic cell cytokine production	7/1790	16/18722	0.000379454	0.00318286	0.00219492	BST2/CLEC7A/DDX21/DDX58/JAK3/PLCG2/SCIMP	7
691	Microglia	GO:0002399	MHC class II protein complex assembly	7/1790	16/18722	0.000379454	0.00318286	0.00219492	B2M/HLA-DMB/HLA-DPA1/HLA-DPB1/HLA-DQB1/HLA-DRA/HLA-DRB1	7
692	Microglia	GO:0002503	peptide antigen assembly with MHC class II protein complex	7/1790	16/18722	0.000379454	0.00318286	0.00219492	B2M/HLA-DMB/HLA-DPA1/HLA-DPB1/HLA-DQB1/HLA-DRA/HLA-DRB1	7
693	Microglia	GO:0009299	mRNA transcription	7/1790	16/18722	0.000379454	0.00318286	0.00219492	AP3B1/ATF4/C5AR1/DDX5/HIPK3/STAT3/TFCP2	7
694	Microglia	GO:0034138	toll-like receptor 3 signaling pathway	7/1790	16/18722	0.000379454	0.00318286	0.00219492	COLEC12/FLOT1/HAVCR2/OAS1/PELI1/SCIMP/UNC93B1	7
695	Microglia	GO:0045342	MHC class II biosynthetic process	7/1790	16/18722	0.000379454	0.00318286	0.00219492	CIITA/JAK2/NFX1/SLC11A1/SPI1/TMEM106A/XBP1	7
696	Microglia	GO:0045651	positive regulation of macrophage differentiation	7/1790	16/18722	0.000379454	0.00318286	0.00219492	CASP8/HCLS1/ID2/PRKCA/RB1/RIPK1/TGFB1	7
697	Microglia	GO:0071361	cellular response to ethanol	7/1790	16/18722	0.000379454	0.00318286	0.00219492	ADCY7/DNMT3A/ITPR2/KCNMB1/PTEN/SLC23A2/SPI1	7
698	Microglia	GO:0097284	hepatocyte apoptotic process	7/1790	16/18722	0.000379454	0.00318286	0.00219492	BID/CFLAR/DNMT3A/PIK3CG/RB1/STK3/STK4	7
699	Microglia	GO:0002708	positive regulation of lymphocyte mediated immunity	23/1790	113/18722	0.000379468	0.00318286	0.00219492	B2M/BTK/C3/CD226/CD81/HLA-A/HLA-B/HLA-DRA/HLA-DRB1/HLA-E/IL18/MALT1/MR1/NECTIN2/NLRP3/PTPRC/SASH3/SHLD1/STAT6/STX7/TGFB1/TREM2/VAV1	23
700	Microglia	GO:0016601	Rac protein signal transduction	12/1790	42/18722	0.000407196	0.00340565	0.00234856	ARHGAP24/CRK/CYFIP1/DBNL/DNM2/ELMO1/EPS8/KRAS/PIK3CG/RAC1/RHOH/WASF2	12
701	Microglia	GO:1900274	regulation of phospholipase C activity	12/1790	42/18722	0.000407196	0.00340565	0.00234856	ABL2/ARHGAP6/C5AR1/CD86/ESR1/FLT1/GNA15/GNAQ/P2RY12/P2RY6/PLCB2/PTAFR	12
702	Microglia	GO:0034103	regulation of tissue remodeling	19/1790	86/18722	0.000407772	0.00340565	0.00234856	CSF1R/CSK/CST3/HAMP/IL15/IL18/INPP5D/LEPR/NF1/PPARGC1B/PRKCA/ROCK1/RUNX1/SPP1/SYK/TGFB1/TMEM119/TNFRSF11A/UBASH3B	19
703	Microglia	GO:0036293	response to decreased oxygen levels	50/1790	322/18722	0.000411893	0.00343517	0.00236891	ADAM17/APAF1/BACH1/BCL2/BNIP2/CASP1/CBL/CFLAR/CREB1/CREBBP/CYBA/DDIT4/DNMT3A/EGLN1/EP300/FOXO3/GNB1/HIF1A/HK2/HMOX1/HSP90B1/IRAK1/ITPR1/ITPR2/KCNMA1/KCNMB1/LIMD1/MTHFR/NAMPT/NF1/NFE2L2/PAK1/PDK1/PDK3/PGK1/PLK3/PML/PPARD/PTEN/PTK2B/RHOA/RYR1/SLC11A2/SLC8A1/SMAD3/TGFBR2/TLR2/TM9SF4/TREM2/ZFP36L1	50
704	Microglia	GO:0031050	dsRNA processing	14/1790	54/18722	0.000418236	0.00346035	0.00238628	AGO4/DDX5/ESR1/MAP2K1/NCOR2/PUM1/PUM2/RIPK1/SMAD2/SMAD3/STAT3/TGFB1/TUT7/ZC3H7A	14
705	Microglia	GO:0070228	regulation of lymphocyte apoptotic process	14/1790	54/18722	0.000418236	0.00346035	0.00238628	BAX/BCL6/BTK/CD74/DOCK8/GIMAP8/HIF1A/IRS2/JAK3/LGALS9/LYN/PTEN/ST3GAL1/WNT5A	14
706	Microglia	GO:0070918	production of small RNA involved in gene silencing by RNA	14/1790	54/18722	0.000418236	0.00346035	0.00238628	AGO4/DDX5/ESR1/MAP2K1/NCOR2/PUM1/PUM2/RIPK1/SMAD2/SMAD3/STAT3/TGFB1/TUT7/ZC3H7A	14
707	Microglia	GO:0036475	neuron death in response to oxidative stress	10/1790	31/18722	0.000420849	0.00346035	0.00238628	ATF4/ATG7/CTNNB1/FBXW7/HIF1A/MCL1/OXR1/RACK1/TREM2/TRPM2	10
708	Microglia	GO:0002715	regulation of natural killer cell mediated immunity	13/1790	48/18722	0.000420903	0.00346035	0.00238628	ARRB2/CD226/CRK/HAVCR2/HLA-A/HLA-B/HLA-E/LGALS9/LILRB1/NECTIN2/PIK3R6/SERPINB9/VAV1	13
709	Microglia	GO:0033004	negative regulation of mast cell activation	6/1790	12/18722	0.000421069	0.00346035	0.00238628	CD300A/CD84/FER/HMOX1/LGALS9/MILR1	6
710	Microglia	GO:0034154	toll-like receptor 7 signaling pathway	6/1790	12/18722	0.000421069	0.00346035	0.00238628	HAVCR2/PIK3AP1/SCIMP/SLC15A4/TLR7/UNC93B1	6
711	Microglia	GO:0043301	negative regulation of leukocyte degranulation	6/1790	12/18722	0.000421069	0.00346035	0.00238628	CD300A/CD84/HMOX1/LGALS9/NCKAP1L/SPI1	6
712	Microglia	GO:0060394	negative regulation of pathway-restricted SMAD protein phosphorylation	6/1790	12/18722	0.000421069	0.00346035	0.00238628	LDLRAD4/LRP1/PMEPA1/PPARG/SMAD6/SMAD7	6
713	Microglia	GO:0140289	protein mono-ADP-ribosylation	6/1790	12/18722	0.000421069	0.00346035	0.00238628	PARP10/PARP12/PARP14/PARP4/PARP8/PARP9	6
714	Microglia	GO:0006650	glycerophospholipid metabolic process	48/1790	306/18722	0.000421404	0.00346035	0.00238628	ABHD12/ABHD3/AGPAT3/APOC1/ATM/CEPT1/CSF1R/DGKA/FIG4/GPCPD1/IMPA2/INPP4A/INPP5B/INPP5D/INPPL1/IPMK/LIPC/LPCAT1/LPCAT2/MBOAT7/MTMR14/MTMR3/MTMR8/NAAA/PDGFB/PGS1/PIGX/PIK3CD/PIK3CG/PIK3R1/PIK3R6/PIKFYVE/PIP5K1A/PIP5K1B/PLA2G15/PLA2G4A/PLA2G7/PLB1/PLCB2/PLCG2/PLEK/PLSCR1/PTEN/SCARB1/SMG1/SOCS6/TTC7A/VAC14	48
715	Microglia	GO:0070482	response to oxygen levels	53/1790	347/18722	0.000422629	0.00346555	0.00238987	ADAM17/APAF1/ATG7/BACH1/BCL2/BNIP2/CASP1/CBL/CDKN1A/CFLAR/CREB1/CREBBP/CYBA/DDIT4/DNMT3A/EGLN1/EP300/FOXO3/GNB1/HIF1A/HK2/HMOX1/HSP90B1/IRAK1/ITPR1/ITPR2/KCNMA1/KCNMB1/LIMD1/MTHFR/NAMPT/NF1/NFE2L2/PAK1/PDK1/PDK3/PDPN/PGK1/PLK3/PML/PPARD/PTEN/PTK2B/RHOA/RYR1/SLC11A2/SLC8A1/SMAD3/TGFBR2/TLR2/TM9SF4/TREM2/ZFP36L1	53
716	Microglia	GO:1903532	positive regulation of secretion by cell	45/1790	282/18722	0.000430549	0.00352557	0.00243125	ACSL4/ADAM9/ARF1/CD2AP/CD33/CREB1/DTNBP1/EZR/FGR/FRMD4A/GAB2/GOLPH3/GOLPH3L/GRK2/HIF1A/HLA-DRB1/IGF1/IL4R/IRS2/ITGAM/ITGB2/JAK2/KIF5B/LRP1/P2RX4/PLA2G4A/PPARD/PTAFR/RAB27A/RAB3GAP1/RAB7A/RAB8B/RAC1/SDCBP/SNCA/SPP1/SYK/TCF7L2/TGFB1/TLR2/TM7SF3/TNFRSF11A/TREM2/TRPM2/UNC13D	45
717	Microglia	GO:0002244	hematopoietic progenitor cell differentiation	23/1790	114/18722	0.000433117	0.00353672	0.00243894	AP3B1/BCL2/CHD2/CSF1R/DHTKD1/EIF2AK2/EML1/FLT1/LMBR1L/NFE2L2/PLEK/PRKDC/PRRC2C/PTPRC/RBM47/SIPA1L3/SOS1/SPI1/TAL1/TENT2/TGFB1/XRCC5/YTHDF2	23
718	Microglia	GO:0019751	polyol metabolic process	23/1790	114/18722	0.000433117	0.00353672	0.00243894	AKR1B1/ASAH1/COQ2/GK/GPD2/HRH1/IMPA2/INPP4A/INPP5B/IPMK/NAAA/P2RY6/PCBD2/PLA2G4A/PLCG2/PLEK/PTAFR/PTEN/PTK2B/SGPP1/SNCA/SPTLC2/SPTLC3	23
719	Microglia	GO:0007252	I-kappaB phosphorylation	8/1790	21/18722	0.000447455	0.00364365	0.00251268	CX3CR1/ERC1/IKBKB/IKBKE/PLCG2/SIRPA/TLR2/TLR7	8
720	Microglia	GO:0032482	Rab protein signal transduction	8/1790	21/18722	0.000447455	0.00364365	0.00251268	DENND1A/DENND3/DENND4A/DENND4B/DENND4C/RAB12/RAB35/RAB39A	8
721	Microglia	GO:2001020	regulation of response to DNA damage stimulus	37/1790	219/18722	0.000448315	0.00364559	0.00251402	ACTR2/ARID2/ATM/ATR/BABAM2/BCL2/BID/CD74/CGAS/CHEK2/DDX5/DEK/DYRK1A/FAM168A/FUS/HELB/IER3/MAP3K20/MCL1/MGMT/PARP9/PML/PRKCD/PRKDC/PTTG1IP/RFWD3/RNASEH2B/SETD2/SHLD1/SKIL/SMG1/SPIDR/SPRED1/SPRED2/TPT1/TRIP12/WAS	37
722	Microglia	GO:0002407	dendritic cell chemotaxis	9/1790	26/18722	0.000452471	0.00366921	0.00253031	ANO6/CALR/CCR1/GAS6/GPR183/LGALS9/PIK3CG/SPI1/TRPM2	9
723	Microglia	GO:1905523	positive regulation of macrophage migration	9/1790	26/18722	0.000452471	0.00366921	0.00253031	C3AR1/C5AR1/CMKLR1/CSF1R/CX3CR1/MAPK1/P2RX4/P2RY12/TREM2	9
724	Microglia	GO:0010517	regulation of phospholipase activity	16/1790	67/18722	0.000457829	0.00370753	0.00255673	ABL2/ARHGAP6/C5AR1/CD86/ESR1/FLT1/GNA13/GNA15/GNAQ/LRP1/P2RY12/P2RY6/PLCB2/PPT1/PTAFR/SNCA	16
725	Microglia	GO:0034655	nucleobase-containing compound catabolic process	60/1790	407/18722	0.000472433	0.00382052	0.00263465	ADA2/AGO4/AMPD3/ATM/BAX/BTG2/CELF1/CPEB3/DCP2/DDX5/DERA/DHX34/ENPP1/ENTPD1/FHIT/FUS/HNRNPC/HNRNPM/HSPA1A/IKBKE/LARP4B/MAPK14/MAPKAPK2/MBD4/MGAT1/NT5C2/PABPC1/PABPC4/PAN3/PATL1/PDE4A/PDE9A/PRKCA/PRKCD/PUM1/PUM2/RC3H1/RNASEH2B/ROCK1/SAMD4A/SAMHD1/SLC11A1/SMG1/SND1/SYNCRIP/TENT2/THRAP3/TNFRSF1B/TUT7/TYMP/UPF1/UPF2/XRN2/YBX3/YTHDF2/ZC3H18/ZC3HAV1/ZFP36/ZFP36L1/ZFP36L2	60
726	Microglia	GO:0019915	lipid storage	19/1790	87/18722	0.000475693	0.00384158	0.00264917	ABCA1/APOE/ASXL2/C3/ENPP1/FBXW7/HEXB/IKBKE/ITGAV/MSR1/NFKBIA/NRIP1/OSBPL11/PPARD/PPARG/PTPN2/SCARB1/SOAT1/TREM2	19
727	Microglia	GO:0006900	vesicle budding from membrane	15/1790	61/18722	0.000488935	0.00393767	0.00271544	AP3B1/ARF1/CHMP4B/CSNK1D/CUL3/FNBP1L/GBF1/GOLPH3/GOLPH3L/PICALM/RAB1A/RAB7A/SEC24B/SEC24D/SEC31A	15
728	Microglia	GO:0043030	regulation of macrophage activation	15/1790	61/18722	0.000488935	0.00393767	0.00271544	CD74/CD84/CEBPA/CTSC/GRN/HAMP/HAVCR2/IL4R/LRRK2/PLA2G4A/PTPRC/SNCA/TREM2/VSIG4/WNT5A	15
729	Microglia	GO:0019439	aromatic compound catabolic process	67/1790	467/18722	0.000492086	0.00395761	0.00272919	ABCC1/ADA2/AGO4/AMPD3/ATM/BAX/BTG2/CELF1/CPEB3/DCP2/DDX5/DERA/DHX34/ENPP1/ENTPD1/FHIT/FUS/HMOX1/HNMT/HNRNPC/HNRNPM/HSPA1A/IKBKE/KYNU/LARP4B/MAPK14/MAPKAPK2/MBD4/MGAT1/NT5C2/PABPC1/PABPC4/PAN3/PATL1/PDE4A/PDE9A/PRKCA/PRKCD/PUM1/PUM2/RC3H1/RNASEH2B/ROCK1/SAMD4A/SAMHD1/SLC11A1/SLCO2B1/SMG1/SND1/SYNCRIP/TENT2/TET2/TET3/THRAP3/TNFRSF1B/TUT7/TYMP/UPF1/UPF2/XRN2/YBX3/YTHDF2/ZC3H18/ZC3HAV1/ZFP36/ZFP36L1/…	67
730	Microglia	GO:0051209	release of sequestered calcium ion into cytosol	23/1790	115/18722	0.000493282	0.0039618	0.00273208	ATG5/BAX/CAMK2D/CHD7/CLIC2/CORO1A/CYBA/HTT/ITPR1/ITPR2/LYN/P2RY6/PLCG2/PTK2B/PTPRC/RASA3/RYR1/SLC8A1/SLC8B1/SNCA/TPCN1/TRPM2/UBASH3B	23
731	Microglia	GO:0010324	membrane invagination	27/1790	144/18722	0.000496171	0.00397789	0.00274318	ABCA1/ANO6/APPL2/ARF1/ARHGAP12/ARHGAP25/BIN2/C3/CD300A/ELMO1/FCGR1A/FCHO2/FNBP1L/ITGAM/ITGB2/MSR1/MYH9/NCKAP1L/PLCG2/RAB31/RAC1/RHOA/RHOH/SMURF1/SNX18/TREM2/XKR6	27
732	Microglia	GO:0150115	cell-substrate junction organization	21/1790	101/18722	0.000496643	0.00397789	0.00274318	ARHGAP6/BCL2/DUSP22/FMN1/LIMS1/LRP1/NRP1/PIK3R1/PIP5K1A/PLEC/PPM1F/PTEN/PTK2B/PTPRJ/RAB8B/RAC1/RCC2/RHOA/ROCK1/SMAD3/TLN1	21
733	Microglia	GO:0010632	regulation of epithelial cell migration	46/1790	292/18722	0.000499396	0.00399448	0.00275462	ADAM17/ADAM9/APOE/ARSB/BMPR2/CALR/CTSH/EVL/FBXW7/GRN/HDAC7/HDAC9/HIF1A/HMOX1/LGMN/MAP3K3/MEF2C/NF1/NFE2L2/NRP1/NRP2/P2RX4/PDGFB/PIK3CD/PIK3CG/PLCG2/PPARG/PPM1F/PRKCA/PRKD2/PTEN/PTK2B/RAC1/RHOA/RIN2/RREB1/SCARB1/SP100/SPRED1/STARD13/STAT5A/TGFB1/TGFBR2/TMSB4X/VASH1/WNT5A	46
734	Microglia	GO:0030968	endoplasmic reticulum unfolded protein response	17/1790	74/18722	0.000500366	0.0039968	0.00275621	ATF4/ATF6/BAX/CCND1/CREB3L2/EIF2AK2/EP300/HERPUD1/NCK1/NCK2/NFE2L2/OS9/PIK3R1/PTPN1/PTPN2/RACK1/XBP1	17
735	Microglia	GO:0038066	p38MAPK cascade	14/1790	55/18722	0.00051232	0.00408671	0.00281822	DUSP1/EZR/LGALS9/MAP3K20/MAP3K3/MAP3K5/MAPK14/MAPKAPK2/RELL1/SPI1/TREM2/ULK4/ZFP36/ZFP36L1	14
736	Microglia	GO:0098927	vesicle-mediated transport between endosomal compartments	12/1790	43/18722	0.000516222	0.00411224	0.00283582	CORO1A/DNAJC13/EZR/KIF16B/MAP2K1/MAPK1/MSN/RAB7A/SORL1/STX8/WDR81/WDR91	12
737	Microglia	GO:0048017	inositol lipid-mediated signaling	32/1790	182/18722	0.000521754	0.00415067	0.00286232	ADAP2/CBL/CSF1R/EZR/FGR/FLT1/GAB2/HCLS1/IGF1/IL18/JAK2/KBTBD2/NF1/PDGFB/PDGFC/PIK3AP1/PIK3CD/PIK3CG/PIK3IP1/PIK3R1/PIK3R5/PIP5K1A/PIP5K1B/PLCB2/PLCL2/PPARD/PRR5/PTAFR/PTEN/RGL2/TREM2/ZFP36L1	32
738	Microglia	GO:0052372	modulation by symbiont of entry into host	13/1790	49/18722	0.000523356	0.00415777	0.00286722	CD4/CD74/CIITA/EXOC2/HLA-DRB1/ITGAV/LGALS9/NECTIN2/TRIM14/TRIM22/TRIM25/TRIM27/TRIM38	13
739	Microglia	GO:0071260	cellular response to mechanical stimulus	18/1790	81/18722	0.000531863	0.00421863	0.00290919	CASP1/CASP8/CYBA/ENG/HDAC4/LTBR/MAP3K1/MAP3K14/MAP3K2/MTPN/PIEZO1/PLEC/RAC1/TLR5/TLR7/TNFRSF10A/TNFRSF10B/TNFRSF1A	18
740	Microglia	GO:0006913	nucleocytoplasmic transport	47/1790	301/18722	0.000533175	0.00421863	0.00290919	AGFG1/AKAP13/ANP32A/APPL2/CALR/CDKN1A/E2F3/GAS6/GSK3B/HCLS1/HEATR3/JAK2/KPNA4/KPNA6/KPNB1/LRRK2/MALT1/MAPK1/MAPK14/MCM3AP/MX2/NFKBIA/NUP98/PIK3R1/PML/PPP1R12A/PRKCD/PTPN14/PTTG1IP/RANBP2/RANBP3/RPL23/RSRC1/SETD2/SMAD3/SMG1/SMURF1/SP100/STAT3/SUFU/SYK/TCF7L2/TGFB1/TXNIP/UPF1/UPF2/WASHC4	47
741	Microglia	GO:0051169	nuclear transport	47/1790	301/18722	0.000533175	0.00421863	0.00290919	AGFG1/AKAP13/ANP32A/APPL2/CALR/CDKN1A/E2F3/GAS6/GSK3B/HCLS1/HEATR3/JAK2/KPNA4/KPNA6/KPNB1/LRRK2/MALT1/MAPK1/MAPK14/MCM3AP/MX2/NFKBIA/NUP98/PIK3R1/PML/PPP1R12A/PRKCD/PTPN14/PTTG1IP/RANBP2/RANBP3/RPL23/RSRC1/SETD2/SMAD3/SMG1/SMURF1/SP100/STAT3/SUFU/SYK/TCF7L2/TGFB1/TXNIP/UPF1/UPF2/WASHC4	47
742	Microglia	GO:0042987	amyloid precursor protein catabolic process	16/1790	68/18722	0.000546338	0.00431695	0.002977	ADAM10/ADAM17/APOE/BIN1/DYRK1A/FLOT2/GGA3/GSAP/IFNGR1/IGF1/LYN/PICALM/RANBP9/ROCK1/SLC2A13/SORL1	16
743	Microglia	GO:0030101	natural killer cell activation	19/1790	88/18722	0.000553193	0.00435937	0.00300624	AXL/CASP8/CORO1A/FGR/GAS6/HAVCR2/HLA-E/IL15/IL15RA/IL18/MERTK/PIK3CD/PRDM1/PTPRC/RAB27A/SNX27/SP3/TYROBP/UNC13D	19
744	Microglia	GO:0050779	RNA destabilization	19/1790	88/18722	0.000553193	0.00435937	0.00300624	BTG2/CELF1/CPEB3/DCP2/PABPC1/PAN3/PATL1/PUM1/RC3H1/ROCK1/SAMD4A/TNFRSF1B/TUT7/UPF1/YTHDF2/ZC3H18/ZFP36/ZFP36L1/ZFP36L2	19
745	Microglia	GO:1905476	negative regulation of protein localization to membrane	10/1790	32/18722	0.000560158	0.00440601	0.00303841	ABI3/CLTC/CSK/LYPLA1/NUMB/PICALM/PID1/PPFIA1/RHOQ/TGFB1	10
746	Microglia	GO:0051283	negative regulation of sequestering of calcium ion	23/1790	116/18722	0.000560614	0.00440601	0.00303841	ATG5/BAX/CAMK2D/CHD7/CLIC2/CORO1A/CYBA/HTT/ITPR1/ITPR2/LYN/P2RY6/PLCG2/PTK2B/PTPRC/RASA3/RYR1/SLC8A1/SLC8B1/SNCA/TPCN1/TRPM2/UBASH3B	23
747	Microglia	GO:0002532	production of molecular mediator involved in inflammatory response	20/1790	95/18722	0.000565504	0.00443848	0.0030608	ADCY7/ALOX5/ALOX5AP/APPL2/BTK/CLEC7A/GRN/HIF1A/IL17RA/IL4R/KPNA6/LILRB4/LYN/MAPK14/RPS19/SIRPA/SNAP23/STAT3/SYK/TREM2	20
748	Microglia	GO:0070265	necrotic cell death	15/1790	62/18722	0.000588772	0.00460345	0.00317456	ASAH1/BAX/CASP1/CASP8/CFLAR/GSDME/IPMK/IRF3/MLKL/NINJ1/PELI1/PYGL/RIPK1/SLC6A6/YBX3	15
749	Microglia	GO:0010934	macrophage cytokine production	7/1790	17/18722	0.000592018	0.00460345	0.00317456	CD74/IRAK3/LAPTM5/LILRB1/PLCG2/TGFB1/WNT5A	7
750	Microglia	GO:0010935	regulation of macrophage cytokine production	7/1790	17/18722	0.000592018	0.00460345	0.00317456	CD74/IRAK3/LAPTM5/LILRB1/PLCG2/TGFB1/WNT5A	7
751	Microglia	GO:0019885	antigen processing and presentation of endogenous peptide antigen via MHC class I	7/1790	17/18722	0.000592018	0.00460345	0.00317456	B2M/ERAP1/ERAP2/HLA-A/HLA-B/HLA-E/TAPBP	7
752	Microglia	GO:0034349	glial cell apoptotic process	7/1790	17/18722	0.000592018	0.00460345	0.00317456	BID/GAS6/PRKCA/PRKCD/PRKCH/RB1/TREM2	7
753	Microglia	GO:1900034	regulation of cellular response to heat	7/1790	17/18722	0.000592018	0.00460345	0.00317456	ATM/ATR/CREBBP/DNAJB6/EP300/GSK3B/MAPKAPK2	7
754	Microglia	GO:1902894	negative regulation of pri-miRNA transcription by RNA polymerase II	7/1790	17/18722	0.000592018	0.00460345	0.00317456	HDAC4/LILRB4/NFATC3/PDGFB/PPARD/PPARG/TGFB1	7
755	Microglia	GO:1904951	positive regulation of establishment of protein localization	49/1790	319/18722	0.000600249	0.00464701	0.0032046	ACSL4/ADAM9/ARF1/ATP2C1/CD2AP/CD33/CD81/CEP135/EDEM1/EZR/FBXW7/FRMD4A/GAS6/GOLPH3/GOLPH3L/GSK3B/HCLS1/HIF1A/HLA-DRB1/IGF1/IRS2/ITGAM/ITGB2/JAK2/KIF20B/KIF5B/LRP1/MAPK1/MAPK14/PAK1/PCM1/PIK3R1/PLK3/PPARD/PRKCD/RAB29/RAC1/RACK1/SMAD3/SORL1/STOM/TCF7L2/TGFB1/TLR2/TM7SF3/TM9SF4/TREM2/TRPM2/USP36	49
756	Microglia	GO:0006661	phosphatidylinositol biosynthetic process	25/1790	131/18722	0.00060079	0.00464701	0.0032046	ATM/FIG4/IMPA2/INPP4A/INPP5D/INPPL1/IPMK/MBOAT7/MTMR14/MTMR3/PDGFB/PIGX/PIK3CD/PIK3CG/PIK3R1/PIK3R6/PIKFYVE/PIP5K1A/PIP5K1B/PLCG2/PTEN/SMG1/SOCS6/TTC7A/VAC14	25
757	Microglia	GO:0019079	viral genome replication	25/1790	131/18722	0.00060079	0.00464701	0.0032046	ATG16L2/ATG5/BCL2/BST2/CTBP2/DDX5/DEK/EIF2AK2/FAM111A/GAS6/GRK2/IFI16/IFIH1/KPNA6/MX1/OAS1/PABPC1/PARP10/PKN2/PLSCR1/RAB29/STOM/TMEM39A/YTHDC2/ZC3HAV1	25
758	Microglia	GO:1903844	regulation of cellular response to transforming growth factor beta stimulus	25/1790	131/18722	0.00060079	0.00464701	0.0032046	ADAM17/ADAMTSL2/CFLAR/CHST11/CREBBP/DNM2/ENG/EP300/HSPA1A/LDLRAD4/PMEPA1/PPARG/RNF111/SDCBP/SKI/SKIL/SMAD2/SMAD3/SMAD6/SMAD7/SMURF1/SMURF2/SPRED1/SPRED2/TGFB1	25
759	Microglia	GO:0002719	negative regulation of cytokine production involved in immune response	9/1790	27/18722	0.000621572	0.00478085	0.0032969	BCL6/BST2/HMOX1/IRAK3/JAK3/LILRB1/LILRB4/SMAD7/TGFB1	9
760	Microglia	GO:0039529	RIG-I signaling pathway	9/1790	27/18722	0.000621572	0.00478085	0.0032969	ANKRD17/CLPB/DDX58/DDX60/PUM1/PUM2/RNF135/SEC14L1/USP15	9
761	Microglia	GO:0010742	macrophage derived foam cell differentiation	11/1790	38/18722	0.000623212	0.00478085	0.0032969	ABCA1/EP300/IL18/ITGAV/MSR1/NFKBIA/PPARG/PRKCH/SOAT1/STAT1/TGFB1	11
762	Microglia	GO:0090077	foam cell differentiation	11/1790	38/18722	0.000623212	0.00478085	0.0032969	ABCA1/EP300/IL18/ITGAV/MSR1/NFKBIA/PPARG/PRKCH/SOAT1/STAT1/TGFB1	11
763	Microglia	GO:0010332	response to gamma radiation	14/1790	56/18722	0.000623802	0.00478085	0.0032969	ATM/ATR/BAX/BCL2/CBL/CDKN1A/CHEK2/CYBA/GPX1/MAP3K20/PML/PRKDC/PTPRC/XRCC5	14
764	Microglia	GO:0031529	ruffle organization	14/1790	56/18722	0.000623802	0.00478085	0.0032969	ABI3/ARHGAP24/CSF1R/CYFIP1/DBNL/EPS8/EVL/INPPL1/P2RY12/PIP5K1A/PLEK/RAC1/RCC2/SNX10	14
765	Microglia	GO:0048008	platelet-derived growth factor receptor signaling pathway	14/1790	56/18722	0.000623802	0.00478085	0.0032969	CBL/FER/JAK2/LRP1/NRP1/PDGFB/PDGFC/PTEN/PTPN1/PTPN12/PTPN2/PTPRJ/SNCA/TXNIP	14
766	Microglia	GO:0032727	positive regulation of interferon-alpha production	8/1790	22/18722	0.00064457	0.00492072	0.00339336	DDX58/IFIH1/IRF3/IRF5/RIPK2/SETD2/STAT1/TLR7	8
767	Microglia	GO:0044346	fibroblast apoptotic process	8/1790	22/18722	0.00064457	0.00492072	0.00339336	BID/BTG1/CUL3/GAS6/PIK3CG/PRDM11/STK17A/STK17B	8
768	Microglia	GO:2000114	regulation of establishment of cell polarity	8/1790	22/18722	0.00064457	0.00492072	0.00339336	ARFGEF1/DOCK8/FLOT2/KIF20B/PTK2B/RACK1/RAP1B/ROCK1	8
769	Microglia	GO:0045124	regulation of bone resorption	12/1790	44/18722	0.00064878	0.00493999	0.00340665	CSF1R/CSK/HAMP/INPP5D/NF1/PPARGC1B/PRKCA/SPP1/SYK/TMEM119/TNFRSF11A/UBASH3B	12
770	Microglia	GO:0097178	ruffle assembly	12/1790	44/18722	0.00064878	0.00493999	0.00340665	ABI3/ARHGAP24/CYFIP1/DBNL/EPS8/EVL/INPPL1/P2RY12/PIP5K1A/RAC1/RCC2/SNX10	12
771	Microglia	GO:1905037	autophagosome organization	21/1790	103/18722	0.000652659	0.00496309	0.00342257	ATG16L2/ATG5/ATG7/C9orf72/CHMP4B/FEZ2/LRRK2/MTMR3/PIKFYVE/RAB1A/RAB3GAP1/RAB7A/RALB/SMURF1/STX12/TBC1D12/TBC1D14/TMEM39A/UBXN2B/VMP1/WIPI1	21
772	Microglia	GO:0007183	SMAD protein complex assembly	6/1790	13/18722	0.000718818	0.00543013	0.00374465	LDLRAD4/PMEPA1/SMAD2/SMAD3/SMAD6/TGFB1	6
773	Microglia	GO:0036462	TRAIL-activated apoptotic signaling pathway	6/1790	13/18722	0.000718818	0.00543013	0.00374465	CASP8/PTEN/SPI1/TNFRSF10A/TNFRSF10B/ZDHHC3	6
774	Microglia	GO:1900103	positive regulation of endoplasmic reticulum unfolded protein response	6/1790	13/18722	0.000718818	0.00543013	0.00374465	ATF6/BAX/PIK3R1/PTPN1/PTPN2/XBP1	6
775	Microglia	GO:2001198	regulation of dendritic cell differentiation	6/1790	13/18722	0.000718818	0.00543013	0.00374465	CEBPB/HLA-B/LGALS9/LILRB1/TMEM176B/ZBTB46	6
776	Microglia	GO:0034219	carbohydrate transmembrane transport	23/1790	118/18722	0.000719634	0.00543013	0.00374465	APPL2/C3/CREBL2/ENPP1/HK2/IGF1/IRS2/MAPK14/MEF2A/NFE2L2/PID1/PIK3R1/PPARD/PRKAG2/PRKCB/RAP1A/RHOQ/SLC17A5/SLC23A2/SLC2A3/SLC2A5/SLC2A9/ZDHHC7	23
777	Microglia	GO:0051282	regulation of sequestering of calcium ion	23/1790	118/18722	0.000719634	0.00543013	0.00374465	ATG5/BAX/CAMK2D/CHD7/CLIC2/CORO1A/CYBA/HTT/ITPR1/ITPR2/LYN/P2RY6/PLCG2/PTK2B/PTPRC/RASA3/RYR1/SLC8A1/SLC8B1/SNCA/TPCN1/TRPM2/UBASH3B	23
778	Microglia	GO:0007178	transmembrane receptor protein serine/threonine kinase signaling pathway	53/1790	355/18722	0.000729823	0.00549994	0.00379279	ADAM17/ADAM9/ADAMTSL2/APPL2/ARRB2/BMPR2/CHST11/CREB1/CREBBP/DDX5/DNM2/DUSP22/ENG/EP300/FOS/GCNT2/HSPA1A/ITGB5/JAK2/JUN/LDLRAD4/LPXN/LRP1/MAPK14/NCEH1/NOTCH2/PMEPA1/PML/PPARG/PXN/RNF111/RUNX2/SDCBP/SKI/SKIL/SMAD2/SMAD3/SMAD6/SMAD7/SMURF1/SMURF2/SORL1/SPI1/SPRED1/SPRED2/STAT3/TGFB1/TGFBR1/TGFBR2/TGFBRAP1/USP15/WNT5A/ZMIZ1	53
779	Microglia	GO:0071353	cellular response to interleukin-4	10/1790	33/18722	0.000735521	0.00553576	0.00381749	CORO1A/IL4R/JAK3/MRC1/PARP14/PML/PTPN2/STAT6/TUBA1B/XBP1	10
780	Microglia	GO:0034109	homotypic cell-cell adhesion	19/1790	90/18722	0.000741379	0.0055727	0.00384296	ACTB/FERMT3/GNAS/IL6ST/JAK1/JAK2/LYN/MYH9/P2RY12/PDPN/PIK3CG/PLAUR/PLEK/PRKCA/PRKCD/SH2B3/SYK/TLN1/UBASH3B	19
781	Microglia	GO:0048015	phosphatidylinositol-mediated signaling	31/1790	178/18722	0.000745861	0.00559921	0.00386125	CBL/CSF1R/EZR/FGR/FLT1/GAB2/HCLS1/IGF1/IL18/JAK2/KBTBD2/NF1/PDGFB/PDGFC/PIK3AP1/PIK3CD/PIK3CG/PIK3IP1/PIK3R1/PIK3R5/PIP5K1A/PIP5K1B/PLCB2/PLCL2/PPARD/PRR5/PTAFR/PTEN/RGL2/TREM2/ZFP36L1	31
782	Microglia	GO:0035335	peptidyl-tyrosine dephosphorylation	20/1790	97/18722	0.000747962	0.0056078	0.00386717	CDC14A/DUSP1/DUSP22/MTMR14/MTMR3/MTMR8/PALD1/PTEN/PTPN1/PTPN12/PTPN14/PTPN18/PTPN2/PTPRC/PTPRE/PTPRJ/RNGTT/SSH1/SSH2/UBASH3B	20
783	Microglia	GO:0010883	regulation of lipid storage	14/1790	57/18722	0.000755176	0.00565465	0.00389948	ABCA1/ASXL2/C3/FBXW7/IKBKE/ITGAV/MSR1/NFKBIA/OSBPL11/PPARD/PPARG/PTPN2/SCARB1/TREM2	14
784	Microglia	GO:0010976	positive regulation of neuron projection development	29/1790	163/18722	0.000765535	0.00572491	0.00394793	ABL2/ACTR2/APOE/ARSB/CAMK1D/CFLAR/CREB3L2/CYFIP1/DBNL/DISC1/EP300/FES/FIG4/GRN/LRP1/LRP8/LYN/MARK2/NCK1/NFE2L2/PLXNB2/PTK2B/RAP1A/RAPGEF1/RAPGEF2/SCARF1/SCN1B/SETX/WNT5A	29
785	Microglia	GO:0046850	regulation of bone remodeling	13/1790	51/18722	0.000792292	0.00590696	0.00407347	CSF1R/CSK/HAMP/INPP5D/LEPR/NF1/PPARGC1B/PRKCA/SPP1/SYK/TMEM119/TNFRSF11A/UBASH3B	13
786	Microglia	GO:0002347	response to tumor cell	11/1790	39/18722	0.000793908	0.00590696	0.00407347	ABI3/CD226/HAVCR2/HLA-A/HLA-DRB1/HNMT/LAPTM5/MR1/NECTIN2/SPI1/TXNIP	11
787	Microglia	GO:0032728	positive regulation of interferon-beta production	11/1790	39/18722	0.000793908	0.00590696	0.00407347	DDX58/FLOT1/IFIH1/IRF3/IRF5/OAS1/RIPK2/RNF135/TLR2/TLR7/TRIM56	11
788	Microglia	GO:2000785	regulation of autophagosome assembly	11/1790	39/18722	0.000793908	0.00590696	0.00407347	C9orf72/CHMP4B/FEZ2/LRRK2/MTMR3/PIKFYVE/RAB3GAP1/RALB/TBC1D12/TBC1D14/TMEM39A	11
789	Microglia	GO:0048608	reproductive structure development	61/1790	424/18722	0.000800646	0.00594954	0.00410284	ADGRG1/AGO4/ARRB1/ARRB2/ASH1L/ATRX/AXL/BASP1/BAX/BCL2/BIRC6/BMPR2/C3/CASP8/CBL/CCND1/CEBPA/CEBPB/CHD7/CTNNB1/CTSB/DNAJB6/EAF2/ESR1/FBXW8/FNDC3A/FOXO3/GGNBP2/GRB2/HIF1A/IDH1/IMMP2L/KDM5A/MAP2K1/MAPK1/MAPK14/MERTK/NIPBL/NOTCH2/NRIP1/PDGFB/PLAG1/PPARD/PPARG/PRDM1/PSAP/PTEN/RNF38/RPS6/SETD2/SP3/SPP1/STK3/STK4/TGFBR1/VASH1/WNT2B/WNT5A/YBX3/ZFP36L1/ZFX	61
790	Microglia	GO:0044088	regulation of vacuole organization	12/1790	45/18722	0.000808699	0.00600177	0.00413886	C9orf72/CHMP4B/FEZ2/GRN/LRRK2/MTMR3/PIKFYVE/RAB3GAP1/RALB/TBC1D12/TBC1D14/TMEM39A	12
791	Microglia	GO:0048284	organelle fusion	26/1790	141/18722	0.000810272	0.00600585	0.00414167	ANKFY1/BAX/CHCHD3/CORO1A/GNAI3/KIF5B/PID1/PIKFYVE/RAB20/RAB39A/RAB7A/RAB8B/RUBCNL/SNAP23/SNCA/SPG11/STX12/STX6/STX7/STX8/TBC1D4/TGFBRAP1/UVRAG/VPS41/VPS8/VTI1A	26
792	Microglia	GO:0001666	response to hypoxia	47/1790	307/18722	0.000824915	0.00610666	0.00421119	ADAM17/APAF1/BACH1/BCL2/CASP1/CFLAR/CREB1/CREBBP/CYBA/DDIT4/DNMT3A/EGLN1/EP300/FOXO3/GNB1/HIF1A/HK2/HMOX1/HSP90B1/IRAK1/ITPR1/ITPR2/KCNMA1/KCNMB1/LIMD1/MTHFR/NF1/NFE2L2/PAK1/PDK1/PDK3/PGK1/PLK3/PML/PPARD/PTEN/PTK2B/RHOA/RYR1/SLC11A2/SLC8A1/SMAD3/TGFBR2/TLR2/TM9SF4/TREM2/ZFP36L1	47
793	Microglia	GO:1903320	regulation of protein modification by small protein conjugation or removal	39/1790	242/18722	0.000827531	0.0061183	0.00421922	ARRB1/ARRB2/ATG5/CHFR/CTNNB1/CUL3/FBXO33/FBXW7/HDAC4/HERPUD1/HIF1A/HSPA1A/LAPTM5/LIMK1/LRRK2/MALT1/MYCBP2/NXN/PARP10/PELI1/PIAS1/PTEN/PTTG1IP/RASSF5/RIPK2/RNF111/RPL11/RPL23/RPL5/RPS2/SMAD7/SPOPL/TANK/TGFBR1/TRIM44/TRIP12/USP4/WDR70/ZMIZ1	39
794	Microglia	GO:0035601	protein deacylation	22/1790	112/18722	0.000834208	0.00615637	0.00424547	ABHD12/BCL6/CAMK2D/DYRK1A/ELK4/EP300/HDAC4/HDAC7/HDAC9/JDP2/KDM5A/LRRK2/LYPLA1/NIPBL/PPT1/PRKD2/RCOR1/SKI/SPRED1/SPRED2/TBL1XR1/TRERF1	22
795	Microglia	GO:0002313	mature B cell differentiation involved in immune response	9/1790	28/18722	0.00083898	0.00615637	0.00424547	DOCK11/GPR183/IRF8/NOTCH2/PLCG2/PTK2B/SPI1/ST3GAL1/XBP1	9
796	Microglia	GO:0032607	interferon-alpha production	9/1790	28/18722	0.00083898	0.00615637	0.00424547	DDX58/HAVCR2/IFIH1/IRF3/IRF5/RIPK2/SETD2/STAT1/TLR7	9
797	Microglia	GO:0032647	regulation of interferon-alpha production	9/1790	28/18722	0.00083898	0.00615637	0.00424547	DDX58/HAVCR2/IFIH1/IRF3/IRF5/RIPK2/SETD2/STAT1/TLR7	9
798	Microglia	GO:0045671	negative regulation of osteoclast differentiation	9/1790	28/18722	0.00083898	0.00615637	0.00424547	CTNNB1/FBXW7/INPP5D/LILRB1/LILRB3/LILRB4/MAFB/PIK3R1/UBASH3B	9
799	Microglia	GO:1903649	regulation of cytoplasmic transport	9/1790	28/18722	0.00083898	0.00615637	0.00424547	ARFIP1/DNAJC13/EZR/LRRK2/MAP2K1/MAPK1/MSN/RAB29/SORL1	9
800	Microglia	GO:0046854	phosphatidylinositol phosphate biosynthetic process	15/1790	64/18722	0.000841218	0.00616507	0.00425147	ATM/FIG4/IMPA2/INPP4A/IPMK/PIK3CD/PIK3CG/PIK3R1/PIK3R6/PIKFYVE/PIP5K1A/PIP5K1B/SMG1/SOCS6/TTC7A	15
801	Microglia	GO:0032147	activation of protein kinase activity	25/1790	134/18722	0.000848246	0.00620883	0.00428164	CAB39/CD300A/CD86/GAS6/IGF1/IL18/IL6R/IRAK1/JAK2/MALT1/MAP2K1/MARK2/NCKAP1L/PDGFB/PDGFC/PRKAG2/PRKCD/PTK2B/RPTOR/SLC11A1/TAL1/TGFBR2/TNFRSF10A/TNFRSF10B/WNT5A	25
802	Microglia	GO:0060191	regulation of lipase activity	19/1790	91/18722	0.000854517	0.00624692	0.00430791	ABL2/APOC1/ARHGAP6/C5AR1/CD86/ESR1/FLT1/GNA13/GNA15/GNAQ/HDAC9/LRP1/P2RY12/P2RY6/PLCB2/PPT1/PTAFR/RHOA/SNCA	19
803	Microglia	GO:0070302	regulation of stress-activated protein kinase signaling cascade	33/1790	195/18722	0.000860398	0.00628208	0.00433216	AIDA/ANKRD6/CLEC7A/CRACR2A/DUSP1/DUSP22/EIF2AK2/EZR/HIPK3/LTBR/LYN/MAP2K1/MAP3K3/MAP3K5/MAPK1/NOD1/PTK2B/RAP2A/RASSF2/RELL1/RIPK1/RIPK2/SCIMP/SDCBP/SH3RF3/SIRPA/SPI1/STK3/TAOK3/TRAF3/TREM2/ULK4/WNT5A	33
804	Microglia	GO:0006644	phospholipid metabolic process	56/1790	383/18722	0.000873966	0.00637321	0.004395	ABHD12/ABHD3/AGPAT3/APOC1/ARF1/ATM/CEPT1/CSF1R/DGKA/FIG4/GPCPD1/HEXB/IDH1/IMPA2/INPP4A/INPP5B/INPP5D/INPPL1/IPMK/LIPC/LPCAT1/LPCAT2/MBOAT7/MTMR14/MTMR3/MTMR8/NAAA/PDGFB/PGS1/PIGX/PIK3CD/PIK3CG/PIK3R1/PIK3R6/PIKFYVE/PIP5K1A/PIP5K1B/PLA2G15/PLA2G4A/PLA2G7/PLB1/PLCB2/PLCG2/PLEK/PLSCR1/PPARD/PRKCD/PTEN/SCARB1/SGPP1/SMG1/SNCA/SOCS6/SPTLC2/TTC7A/VAC14	56
805	Microglia	GO:0055074	calcium ion homeostasis	65/1790	460/18722	0.000885952	0.00645259	0.00444975	ABL2/APOE/ATG5/ATP13A3/ATP2C1/BAX/BCL2/C3AR1/C5AR1/CACNA1A/CALR/CAMK2D/CCR1/CDH23/CHD7/CLIC2/CMKLR1/CORO1A/CX3CR1/CYBA/CYSLTR1/DISC1/ESR1/FAM20A/FPR1/GNA13/GNA15/GNB1/GPR65/HERPUD1/HEXB/HSP90B1/HTT/ITGAV/ITPR1/ITPR2/JAK2/LPAR6/LRP1/LYN/MCUB/P2RX4/P2RY6/PIK3CG/PLCG2/PML/PRKCB/PTK2B/PTPRC/RASA3/RYR1/SLC10A7/SLC8A1/SLC8B1/SMAD3/SNCA/SNX10/STIM1/SWAP70/THADA/TPCN1/TPT1/TRPM2/UBASH3B/WNT5A	65
806	Microglia	GO:0034162	toll-like receptor 9 signaling pathway	7/1790	18/18722	0.000889212	0.00646028	0.00445505	GRAMD4/HAVCR2/IRAK1/IRAK4/PIK3AP1/SLC15A4/UNC93B1	7
807	Microglia	GO:0071360	cellular response to exogenous dsRNA	7/1790	18/18722	0.000889212	0.00646028	0.00445505	CGAS/COLEC12/DDX58/FLOT1/IFIH1/IRF3/RALB	7
808	Microglia	GO:0007030	Golgi organization	28/1790	157/18722	0.00089928	0.00652535	0.00449992	ARFGEF1/ARMH3/ATL2/ATP8B4/CSNK1A1/CSNK1D/DNM2/FBXW8/GAK/GBF1/GCC2/GOLPH3/GOLPH3L/HTT/LRRK2/MAP2K1/MAPK1/PLEKHM2/PLK3/RAB1A/RAB29/RAB2A/STX6/TANGO2/UBXN2B/USP6NL/VMP1/VTI1A	28
809	Microglia	GO:0043409	negative regulation of MAPK cascade	31/1790	180/18722	0.000903197	0.00652652	0.00450073	AIDA/APOE/ARRB1/ASH1L/CD300A/CSK/DUSP1/EIF3A/EPHB2/EZR/HIPK3/IRAK3/LILRB4/LYN/NF1/PPARG/PRKCD/PTEN/PTPN1/PTPN2/PTPRC/PTPRJ/RANBP9/RNF149/SH2B3/SIRPA/SORL1/SPRED1/SPRED2/TAOK3/TREM2	31
810	Microglia	GO:0043550	regulation of lipid kinase activity	16/1790	71/18722	0.000904751	0.00652652	0.00450073	CD81/FGR/FLT1/LYN/P2RY12/PDGFB/PIK3IP1/PIK3R1/PIK3R5/PIK3R6/PTK2B/RB1/SOCS6/TGFB1/WDR81/WDR91	16
811	Microglia	GO:0006622	protein targeting to lysosome	8/1790	23/18722	0.000906121	0.00652652	0.00450073	AP3B1/GCC2/GGA3/GNPTAB/LAPTM5/M6PR/RAB7A/SORL1	8
812	Microglia	GO:0006929	substrate-dependent cell migration	8/1790	23/18722	0.000906121	0.00652652	0.00450073	ANKS1A/CD2AP/NCK1/NRP1/P2RY12/PTPRC/SDCBP/STK4	8
813	Microglia	GO:0050765	negative regulation of phagocytosis	8/1790	23/18722	0.000906121	0.00652652	0.00450073	ATG5/CD300A/CSK/PLSCR1/PTEN/RACK1/SIRPA/TLR2	8
814	Microglia	GO:0060143	positive regulation of syncytium formation by plasma membrane fusion	8/1790	23/18722	0.000906121	0.00652652	0.00450073	ADAM9/CD53/FLOT1/IL4R/MAPK14/NFATC2/TREM2/TYROBP	8
815	Microglia	GO:0043525	positive regulation of neuron apoptotic process	14/1790	58/18722	0.00090917	0.00654044	0.00451033	ATF4/BAX/CTNNB1/CTSZ/FBXW7/FOXO3/GRN/HDAC4/ITGAM/JUN/MCL1/NF1/RHOA/TYROBP	14
816	Microglia	GO:0051897	positive regulation of protein kinase B signaling	23/1790	120/18722	0.0009164	0.00658438	0.00454062	ARFGEF1/ARRB2/AXL/CASS4/CX3CR1/ENG/GAS6/GCNT2/GPX1/HCLS1/HPSE/IL18/MTDH/P2RX4/P2RY12/PIK3CD/PIK3CG/PIK3R5/PTPRJ/STK3/TCF7L2/TGFB1/TGFBR1	23
817	Microglia	GO:0042692	muscle cell differentiation	56/1790	384/18722	0.000930283	0.00667595	0.00460377	AKAP13/ANKRD17/ARRB2/ATG5/ATP11A/BCL2/BHLHE41/BIN1/BMPR2/CALR/CD53/CD81/CFLAR/CTNNB1/ENG/FLOT1/GPX1/HAMP/HDAC4/HDAC9/ID2/IGF1/IL4R/JAM2/KRAS/MAPK14/MEF2A/MEF2C/MRTFA/MTPN/MYH9/MYOF/NEB/NFATC1/NFATC2/NFATC3/NINJ1/PAK1/PDGFB/PGM5/PIAS1/PIEZO1/PLEC/PLEKHO1/PTBP1/RB1/RYR1/SETD3/SKI/SLC8A1/SMYD3/TGFB1/TMEM119/TMOD3/WDR1/XBP1	56
818	Microglia	GO:0030851	granulocyte differentiation	10/1790	34/18722	0.000953679	0.00683547	0.00471378	AP3B1/C1QC/CEBPA/HCLS1/INPP5D/RUNX1/SP3/SPI1/TAL1/ZBTB46	10
819	Microglia	GO:0061458	reproductive system development	61/1790	427/18722	0.000956322	0.00684537	0.00472061	ADGRG1/AGO4/ARRB1/ARRB2/ASH1L/ATRX/AXL/BASP1/BAX/BCL2/BIRC6/BMPR2/C3/CASP8/CBL/CCND1/CEBPA/CEBPB/CHD7/CTNNB1/CTSB/DNAJB6/EAF2/ESR1/FBXW8/FNDC3A/FOXO3/GGNBP2/GRB2/HIF1A/IDH1/IMMP2L/KDM5A/MAP2K1/MAPK1/MAPK14/MERTK/NIPBL/NOTCH2/NRIP1/PDGFB/PLAG1/PPARD/PPARG/PRDM1/PSAP/PTEN/RNF38/RPS6/SETD2/SP3/SPP1/STK3/STK4/TGFBR1/VASH1/WNT2B/WNT5A/YBX3/ZFP36L1/ZFX	61
820	Microglia	GO:0051051	negative regulation of transport	66/1790	470/18722	0.000957394	0.00684537	0.00472061	ANKRD13D/APOC1/APOE/APPL2/ARFIP1/ATG5/BCL2/BIN1/BST2/CAB39/CAMK2D/CD300A/CD33/CD74/CD84/CLIC2/CORO1A/CSK/CTTNBP2NL/CYFIP1/ENPP1/EPHB2/FRMD4A/GNAI2/HAMP/HMOX1/IRS2/ITGAV/LGALS9/LILRB1/LRRK2/LYPLA1/NCKAP1L/NEDD4L/OS9/P2RY12/PACSIN2/PICALM/PID1/PLSCR1/PPM1F/PRKCB/PTEN/PTK2B/RAB7A/RAC1/RACK1/RAP1A/RAP1B/RHBDF2/RIN3/SDCBP/SIRPA/SLC43A2/SNCA/SP100/SPI1/SUFU/TBC1D4/THADA/TLR2/TNFRSF1A/TNFRSF1B/TRIM27/UB…	66
821	Microglia	GO:0043277	apoptotic cell clearance	13/1790	52/18722	0.00096524	0.00688468	0.00474771	AXL/C3/GAS6/ITGAV/LRP1/MERTK/RAC1/RHOH/SCARB1/SPG11/TREM2/TYROBP/XKR6	13
822	Microglia	GO:0051496	positive regulation of stress fiber assembly	13/1790	52/18722	0.00096524	0.00688468	0.00474771	ARHGEF10L/EVL/FHOD1/GPR65/LIMK1/NRP1/PAK1/PPM1F/PXN/RAC1/RHOA/SMAD3/TGFBR1	13
823	Microglia	GO:0042063	gliogenesis	46/1790	301/18722	0.000967028	0.00688905	0.00475073	ADGRG1/BIN1/C1QA/C5AR1/CDK6/CREB1/CSK/CTNNB1/CX3CR1/DISC1/ETV5/GPR183/GRN/HEXB/ID2/IFNGR1/IL6ST/KRAS/LEPR/LRP1/LRP8/LYN/MAP2K1/MAPK1/MBOAT7/NF1/P2RX4/P2RY12/PLAG1/PLEC/PRKCH/PTEN/PTK2B/RHOA/SKI/SRGAP2/SRGAP2C/STAT3/TAL1/TENM4/TGFB1/TLR2/TNFRSF1B/TREM2/WDR1/ZMIZ1	46
824	Microglia	GO:0002064	epithelial cell development	36/1790	220/18722	0.00097057	0.00690589	0.00476234	AKR1B1/ARNTL/ATF4/ATRX/B4GALT1/CCM2/CDK6/CDKN1A/ESR1/EZR/FNDC3A/GPX1/GSK3B/HIF1A/IKBKB/IL6ST/KCNQ1/MSN/MYO7A/NOTCH2/PDGFB/PECAM1/PLEC/PRDM1/RAP1A/RAP1B/RAPGEF1/RAPGEF2/RILPL2/ROCK1/SEC24B/SIPA1L3/SLC4A7/TNFRSF1A/TRIOBP/WNT5A	36
825	Microglia	GO:0008630	intrinsic apoptotic signaling pathway in response to DNA damage	20/1790	99/18722	0.000979025	0.0069576	0.004798	ATM/BAX/BCL2/BID/CD74/CDKN1A/CHEK2/DDIT4/EP300/HMOX1/IFI16/IKBKE/MCL1/PIK3R1/PML/PRKDC/SKIL/TNFRSF1A/TNFRSF1B/TPT1	20
826	Microglia	GO:0017015	regulation of transforming growth factor beta receptor signaling pathway	24/1790	128/18722	0.00099133	0.00703652	0.00485243	ADAM17/ADAMTSL2/CHST11/CREBBP/DNM2/ENG/EP300/HSPA1A/LDLRAD4/PMEPA1/PPARG/RNF111/SDCBP/SKI/SKIL/SMAD2/SMAD3/SMAD6/SMAD7/SMURF1/SMURF2/SPRED1/SPRED2/TGFB1	24
827	Microglia	GO:2000107	negative regulation of leukocyte apoptotic process	12/1790	46/18722	0.00100021	0.00709095	0.00488996	AXL/BCL6/CD74/DOCK8/GAS6/HCLS1/HIF1A/IRS2/JAK3/LILRB1/MERTK/ST3GAL1	12
828	Microglia	GO:0043001	Golgi to plasma membrane protein transport	11/1790	40/18722	0.00100161	0.00709229	0.00489088	ATP2C1/CSK/GGA2/GGA3/GOLGA4/GOLPH3/GOLPH3L/LYPLA1/RAB10/RAB31/RACK1	11
829	Microglia	GO:1902904	negative regulation of supramolecular fiber organization	29/1790	166/18722	0.00103219	0.00730003	0.00503414	APOE/ARAP1/ARFGEF1/ARHGAP6/CAPZA1/CAPZA2/CAPZB/CORO1A/DYRK1A/EPS8/GMFG/MTPN/NAV3/PAK2/PIK3R1/PPFIA1/PRKCD/SCIN/SNCA/SSH1/SSH2/SWAP70/TMOD3/TMSB10/TMSB4X/TREM2/TRIOBP/WAS/WASF2	29
830	Microglia	GO:0097305	response to alcohol	40/1790	253/18722	0.00104446	0.00737794	0.00508787	ABCA1/ACTR2/ADCY7/CASP8/CBL/CCND1/CD14/CDKN1A/CTNNB1/CYBA/DNMT3A/EPS8/FOS/FOXO3/GLB1/GNB1/GNG2/GOLPH3/GRAMD1A/GRAMD1B/HAMP/ITPR2/KCNMB1/LRP8/MGMT/NLRP3/P2RY6/PTEN/PTK2B/RGS19/RHOA/SLC23A2/SMAD2/SPI1/SPIDR/STAT3/TBXAS1/TGFB1/TGFBR1/TGFBR2	40
831	Microglia	GO:2001236	regulation of extrinsic apoptotic signaling pathway	27/1790	151/18722	0.00105646	0.00745373	0.00514013	BCL2/BID/BIRC6/CFLAR/GPX1/GSK3B/HMOX1/HSPA1A/HTT/IGF1/ITGAV/ITPRIP/LTBR/MCL1/NRP1/PAK2/PML/PTEN/PTPRC/RIPK1/SKIL/SP100/STK3/STK4/TCF7L2/TGFBR1/TMC8	27
832	Microglia	GO:0030330	DNA damage response, signal transduction by p53 class mediator	16/1790	72/18722	0.00106174	0.00748195	0.0051596	ATM/ATR/ATRX/CD74/CDKN1A/CHEK2/DDX5/DYRK1A/FOXO3/PLK3/PML/PTTG1IP/SP100/SPRED1/SPRED2/USP10	16
833	Microglia	GO:0043407	negative regulation of MAP kinase activity	14/1790	59/18722	0.00108876	0.00763568	0.00526561	AIDA/APOE/CD300A/DUSP1/HIPK3/IRAK3/LYN/NF1/PPARG/PRKCD/PTPN1/PTPRJ/SH2B3/SORL1	14
834	Microglia	GO:0043551	regulation of phosphatidylinositol 3-kinase activity	14/1790	59/18722	0.00108876	0.00763568	0.00526561	FGR/FLT1/LYN/P2RY12/PDGFB/PIK3IP1/PIK3R1/PIK3R5/PIK3R6/PTK2B/SOCS6/TGFB1/WDR81/WDR91	14
835	Microglia	GO:0046324	regulation of glucose import	14/1790	59/18722	0.00108876	0.00763568	0.00526561	APPL2/CREBL2/ENPP1/HK2/IGF1/IRS2/MAPK14/MEF2A/NFE2L2/PID1/PIK3R1/PRKAG2/RAP1A/RHOQ	14
836	Microglia	GO:0048010	vascular endothelial growth factor receptor signaling pathway	14/1790	59/18722	0.00108876	0.00763568	0.00526561	AXL/FLT1/HIF1A/ITGA5/MAPK14/MAPKAPK2/MAPKAPK3/NRP1/PAK2/PRKCB/PRKD2/PTK2B/PTPN1/VAV1	14
837	Microglia	GO:0006638	neutral lipid metabolic process	24/1790	129/18722	0.00110976	0.00777359	0.00536071	ABHD12/ACSL1/ACSL4/APOC1/APOE/C3/DAGLB/DGKA/FBXW7/GK/GPX1/INSIG2/LIPC/LPIN2/MBOAT7/PANK2/PGS1/PIK3CG/PLA2G15/PLA2G4A/SCARB1/SEL1L/SNCA/SORL1	24
838	Microglia	GO:0002862	negative regulation of inflammatory response to antigenic stimulus	9/1790	29/18722	0.00111435	0.00778719	0.00537009	FGR/GPX1/HCK/HLA-DRB1/LYN/MAPK14/RHBDF2/SYK/TREM2	9
839	Microglia	GO:0010592	positive regulation of lamellipodium assembly	9/1790	29/18722	0.00111435	0.00778719	0.00537009	ACTR2/ACTR3/ARPC2/CYFIP1/DNM2/HDAC4/PIK3R1/RAC1/WASF2	9
840	Microglia	GO:0009100	glycoprotein metabolic process	56/1790	387/18722	0.00111905	0.00781072	0.00538632	ARFGEF1/B3GNT5/B4GALT1/BCL2/BMPR2/CHST11/CHST15/CHSY1/CHSY3/CSGALNACT1/CST3/CTNNB1/EDEM1/ENGASE/ERP44/GAL3ST4/GALNT1/GALNT10/GALNT11/GALNT2/GCNT2/GNPTAB/GOLPH3/HIF1A/HPSE/HS2ST1/HS3ST4/HS6ST1/IGF1/IL15/ITM2B/JAK3/MAGT1/MAN1A1/MAN1C1/MAN2B1/MANBA/MGAT1/MGAT4A/MGAT5/PMM2/PPARD/RAB1A/RPN2/SOAT1/ST3GAL1/ST3GAL6/ST6GAL1/ST6GALNAC3/ST8SIA4/TCF7L2/TET2/TET3/TMEM106A/TRAK1/UST	56
841	Microglia	GO:0032088	negative regulation of NF-kappaB transcription factor activity	19/1790	93/18722	0.00112574	0.0078387	0.00540561	ARRB1/ARRB2/CARD8/CMKLR1/DAP/HAVCR2/IRAK1/IRAK3/NFKBIA/NLRC5/NLRP3/OTULIN/PARP10/PELI1/PRMT2/SPI1/TMIGD3/TMSB4X/TRAF3	19
842	Microglia	GO:0045185	maintenance of protein location	19/1790	93/18722	0.00112574	0.0078387	0.00540561	CD4/GOLPH3/HK1/HK2/INSIG2/MORC3/NFKBIA/OS9/PML/SCIN/SORL1/SP100/SRGN/SUFU/TAF3/TMSB10/TMSB4X/VPS13C/VPS13D	19
843	Microglia	GO:0007254	JNK cascade	29/1790	167/18722	0.00113746	0.00791094	0.00545543	AIDA/ANKRD6/ARHGEF6/CRACR2A/DUSP22/HIPK3/IRAK1/IRAK4/LRRK2/LTBR/MAP3K20/MAP3K5/NOD1/PTK2B/RAP2A/RASSF2/RIPK1/RIPK2/SDCBP/SH2D3C/SH3RF3/SIRPA/SMAD3/STK3/TAOK3/TLR7/TRAF3/ULK4/WNT5A	29
844	Microglia	GO:0001771	immunological synapse formation	6/1790	14/18722	0.00115652	0.00802449	0.00553373	CD81/DOCK2/DOCK8/HAVCR2/MSN/NCK2	6
845	Microglia	GO:0044764	multi-organism cellular process	6/1790	14/18722	0.00115652	0.00802449	0.00553373	EPS15/FCHSD2/GAS6/NECTIN2/PIKFYVE/TPCN1	6
846	Microglia	GO:0043620	regulation of DNA-templated transcription in response to stress	13/1790	53/18722	0.00116867	0.00807059	0.00556553	ATF4/ATF6/BACH1/CEBPB/HIF1A/HMOX1/HSPA1A/JUN/NCK1/NCK2/NFE2L2/RPS6KA1/RPS6KA3	13
847	Microglia	GO:0097479	synaptic vesicle localization	13/1790	53/18722	0.00116867	0.00807059	0.00556553	AP3B1/ARF1/CTNNB1/DNM2/DTNBP1/KIF5B/LRRK2/PICALM/PTEN/RAB27A/SNCA/SPG11/SYNDIG1	13
848	Microglia	GO:1990090	cellular response to nerve growth factor stimulus	13/1790	53/18722	0.00116867	0.00807059	0.00556553	ACAP2/CBL/CORO1A/CREB1/CRK/CSNK1D/FOXO3/PTEN/RAB35/RAP1A/RAPGEF1/RAPGEF2/USP8	13
849	Microglia	GO:2000772	regulation of cellular senescence	13/1790	53/18722	0.00116867	0.00807059	0.00556553	ABI3/ARNTL/B2M/BCL6/CDK6/CGAS/KRAS/MAP3K3/NAMPT/NEK6/NUAK1/PRKDC/VASH1	13
850	Microglia	GO:0008643	carbohydrate transport	27/1790	152/18722	0.00117012	0.00807104	0.00556584	APPL2/C3/CREBL2/ENPP1/EZR/HK2/IGF1/IRS2/MAPK14/MEF2A/MFSD12/NFE2L2/PID1/PIK3R1/PPARD/PRKAG2/PRKCB/RAP1A/RHOQ/SLC17A5/SLC23A2/SLC2A3/SLC2A5/SLC2A9/SLC37A1/SLC45A4/ZDHHC7	27
851	Microglia	GO:0046626	regulation of insulin receptor signaling pathway	15/1790	66/18722	0.00117979	0.00812821	0.00560526	CCND3/ENPP1/GNAI2/NCK1/PAK1/PID1/PIK3R1/PRKCB/PRKCD/PTPN1/PTPN2/PTPRE/SESN3/SNX5/SORL1	15
852	Microglia	GO:0006874	cellular calcium ion homeostasis	63/1790	448/18722	0.00119021	0.00819035	0.00564811	ABL2/APOE/ATG5/ATP13A3/ATP2C1/BAX/BCL2/C3AR1/C5AR1/CACNA1A/CALR/CAMK2D/CCR1/CDH23/CHD7/CLIC2/CMKLR1/CORO1A/CX3CR1/CYBA/CYSLTR1/DISC1/ESR1/FPR1/GNA13/GNA15/GNB1/GPR65/HERPUD1/HEXB/HSP90B1/HTT/ITGAV/ITPR1/ITPR2/JAK2/LPAR6/LRP1/LYN/MCUB/P2RX4/P2RY6/PIK3CG/PLCG2/PML/PRKCB/PTK2B/PTPRC/RASA3/RYR1/SLC10A7/SLC8A1/SLC8B1/SMAD3/SNCA/STIM1/SWAP70/THADA/TPCN1/TPT1/TRPM2/UBASH3B/WNT5A	63
853	Microglia	GO:0051924	regulation of calcium ion transport	40/1790	255/18722	0.00121717	0.00836608	0.00576929	ARRB2/ATG5/BAX/BCL2/BIN1/CACNA1D/CAMK2D/CCR1/CD33/CD4/CD84/CHD7/CLIC2/CORO1A/CRACR2A/CTNNB1/CYBA/EPB41/GNAI2/HTT/IL16/LILRB1/LYN/P2RX4/P2RY12/P2RY6/PDGFB/PIK3CG/PLCG2/PML/PTK2B/RHOA/SLC8A1/SLC8B1/SNCA/STIM1/THADA/TRIM27/UBASH3B/VMP1	40
854	Microglia	GO:0032814	regulation of natural killer cell activation	10/1790	35/18722	0.00122211	0.00837062	0.00577243	AXL/FGR/GAS6/HAVCR2/HLA-E/IL15/IL15RA/IL18/PRDM1/TYROBP	10
855	Microglia	GO:0034405	response to fluid shear stress	10/1790	35/18722	0.00122211	0.00837062	0.00577243	ABCA1/ADAM9/MEF2C/MTSS1/NFE2L2/P2RX4/PLEC/PTK2B/SMAD6/SMAD7	10
856	Microglia	GO:1905898	positive regulation of response to endoplasmic reticulum stress	10/1790	35/18722	0.00122211	0.00837062	0.00577243	ATF6/BAX/HERPUD1/NCK1/NCK2/NFE2L2/PIK3R1/PTPN1/PTPN2/XBP1	10
857	Microglia	GO:0010799	regulation of peptidyl-threonine phosphorylation	12/1790	47/18722	0.00122794	0.00837142	0.00577298	CAB39/DDIT4/MAPK1/PRKAG2/RIPK2/RPTOR/SMAD7/SPRED1/SPRED2/TGFB1/UBE2K/WNT5A	12
858	Microglia	GO:0045581	negative regulation of T cell differentiation	12/1790	47/18722	0.00122794	0.00837142	0.00577298	BCL6/CD74/FGL2/IL4R/JAK3/LILRB4/LOXL3/PTPN2/RC3H1/RUNX1/SMAD7/TMEM131L	12
859	Microglia	GO:0072583	clathrin-dependent endocytosis	12/1790	47/18722	0.00122794	0.00837142	0.00577298	AAK1/AP2A2/BMP2K/CLTC/DNM2/FCHO2/FCHSD2/FNBP1L/GAK/ITSN2/PICALM/SMAP1	12
860	Microglia	GO:0097300	programmed necrotic cell death	12/1790	47/18722	0.00122794	0.00837142	0.00577298	ASAH1/BAX/CASP1/CASP8/CFLAR/IPMK/IRF3/MLKL/PELI1/PYGL/RIPK1/YBX3	12
861	Microglia	GO:0001783	B cell apoptotic process	8/1790	24/18722	0.00124627	0.00847667	0.00584556	BAX/BCL6/BTK/CD74/IRS2/LYN/PKN1/PTEN	8
862	Microglia	GO:0050855	regulation of B cell receptor signaling pathway	8/1790	24/18722	0.00124627	0.00847667	0.00584556	CD300A/CD81/LPXN/LYN/NFAM1/PLCL2/PRKCB/PRKCH	8
863	Microglia	GO:1905521	regulation of macrophage migration	11/1790	41/18722	0.00125217	0.0085069	0.0058664	C3AR1/C5AR1/CD81/CMKLR1/CSF1R/CX3CR1/MAPK1/P2RX4/P2RY12/PTK2B/TREM2	11
864	Microglia	GO:0010959	regulation of metal ion transport	58/1790	406/18722	0.00125753	0.00853344	0.00588471	ANO6/ARF1/ARRB2/ATG5/B2M/BAX/BCL2/BIN1/CAB39/CACNA1D/CAMK2D/CCR1/CD33/CD4/CD84/CHD7/CLIC2/CORO1A/CRACR2A/CTNNB1/CYBA/DNM2/EPB41/GLRX/GNAI2/HAMP/HTT/IL16/KCNIP1/KCNMB1/KCNQ1/KIF5B/LILRB1/LYN/MLLT6/NEDD4L/P2RX4/P2RY12/P2RY6/PDGFB/PIK3CG/PLCG2/PML/PTEN/PTK2B/RHOA/SCN1B/SLC8A1/SLC8B1/SNCA/STIM1/STOM/THADA/TREM2/TRIM27/UBASH3B/UTRN/VMP1	58
865	Microglia	GO:0001570	vasculogenesis	17/1790	80/18722	0.00127679	0.00865414	0.00596794	AMOT/CCM2/CTNNB1/ENG/FBXW7/HDAC7/ITGAV/RAP1A/RAPGEF2/RASA1/RIN2/SETD2/SPRED1/TGFB1/TGFBR2/ZFP36L1/ZMIZ1	17
866	Microglia	GO:0019080	viral gene expression	19/1790	94/18722	0.00128686	0.00869033	0.0059929	CHD1/EIF3A/EP300/GALNT1/GSK3B/JUN/MGAT1/MGAT4A/MGAT5/PARP10/PARP9/PTBP1/ST3GAL1/ST6GAL1/ST6GALNAC3/TRIM14/TRIM27/USF2/ZFP36	19
867	Microglia	GO:0061014	positive regulation of mRNA catabolic process	18/1790	87/18722	0.00129071	0.00869033	0.0059929	BTG2/CELF1/CPEB3/DCP2/PABPC1/PAN3/PATL1/PUM1/RC3H1/ROCK1/SAMD4A/TUT7/UPF1/YTHDF2/ZC3HAV1/ZFP36/ZFP36L1/ZFP36L2	18
868	Microglia	GO:0010639	negative regulation of organelle organization	51/1790	347/18722	0.00129158	0.00869033	0.0059929	ARAP1/ARFGEF1/ARHGAP6/ARRB2/ATM/ATRX/CAPZA1/CAPZA2/CAPZB/CHMP4B/CORO1A/DCP2/DNM2/DUSP1/DYRK1A/EPS8/FEZ2/GMFG/GPX1/HNRNPC/HSPA1A/IGF1/LIMK2/LRRK2/MAD1L1/MTPN/NAV3/NUBP1/PAK2/PIK3R1/PPARG/PPFIA1/PRKCD/RAB7A/RPS6KA2/SCIN/SNCA/SSH1/SSH2/SWAP70/TBC1D30/TBC1D4/TMEM39A/TMOD3/TMSB10/TMSB4X/TNKS2/TRIOBP/WAPL/WAS/WASF2	51
869	Microglia	GO:0002902	regulation of B cell apoptotic process	7/1790	19/18722	0.00129251	0.00869033	0.0059929	BAX/BCL6/BTK/CD74/IRS2/LYN/PTEN	7
870	Microglia	GO:1901739	regulation of myoblast fusion	7/1790	19/18722	0.00129251	0.00869033	0.0059929	CD53/CFLAR/FLOT1/IL4R/MAPK14/NFATC2/PLEKHO1	7
871	Microglia	GO:2000269	regulation of fibroblast apoptotic process	7/1790	19/18722	0.00129251	0.00869033	0.0059929	BID/BTG1/GAS6/PIK3CG/PRDM11/STK17A/STK17B	7
872	Microglia	GO:2001185	regulation of CD8-positive, alpha-beta T cell activation	7/1790	19/18722	0.00129251	0.00869033	0.0059929	HLA-A/HLA-E/LILRB1/LILRB4/NCKAP1L/RUNX1/VSIR	7
873	Microglia	GO:0061951	establishment of protein localization to plasma membrane	14/1790	60/18722	0.00129719	0.00871185	0.00600774	ATP2C1/CSK/GGA2/GGA3/GOLGA4/GOLPH3/GOLPH3L/LYPLA1/RAB10/RAB31/RAB7A/RACK1/RILPL2/VPS35	14
874	Microglia	GO:0032872	regulation of stress-activated MAPK cascade	32/1790	192/18722	0.00132519	0.00883998	0.0060961	AIDA/ANKRD6/CLEC7A/CRACR2A/DUSP1/DUSP22/EIF2AK2/EZR/HIPK3/LTBR/MAP2K1/MAP3K3/MAP3K5/MAPK1/NOD1/PTK2B/RAP2A/RASSF2/RELL1/RIPK1/RIPK2/SCIMP/SDCBP/SH3RF3/SIRPA/SPI1/STK3/TAOK3/TRAF3/TREM2/ULK4/WNT5A	32
875	Microglia	GO:0001672	regulation of chromatin assembly or disassembly	5/1790	10/18722	0.00132683	0.00883998	0.0060961	MAP1S/PADI2/PARP10/TAL1/TLK1	5
876	Microglia	GO:0044351	macropinocytosis	5/1790	10/18722	0.00132683	0.00883998	0.0060961	APPL2/DNM2/DOCK2/MAPKAPK2/MAPKAPK3	5
877	Microglia	GO:0060068	vagina development	5/1790	10/18722	0.00132683	0.00883998	0.0060961	AXL/BAX/ESR1/MERTK/WNT5A	5
878	Microglia	GO:0070391	response to lipoteichoic acid	5/1790	10/18722	0.00132683	0.00883998	0.0060961	CD14/MAPK14/RIPK2/TLR2/TREM2	5
879	Microglia	GO:0071223	cellular response to lipoteichoic acid	5/1790	10/18722	0.00132683	0.00883998	0.0060961	CD14/MAPK14/RIPK2/TLR2/TREM2	5
880	Microglia	GO:1900246	positive regulation of RIG-I signaling pathway	5/1790	10/18722	0.00132683	0.00883998	0.0060961	ANKRD17/DDX60/PUM1/PUM2/USP15	5
881	Microglia	GO:0010594	regulation of endothelial cell migration	37/1790	232/18722	0.00134444	0.00894715	0.00617	ADAM17/APOE/BMPR2/CALR/FBXW7/GRN/HDAC7/HDAC9/HIF1A/HMOX1/LGMN/MAP3K3/MEF2C/NF1/NFE2L2/NRP1/NRP2/P2RX4/PDGFB/PIK3CD/PIK3CG/PPARG/PRKCA/PRKD2/PTK2B/RAC1/RHOA/RIN2/SCARB1/SP100/SPRED1/STARD13/STAT5A/TGFB1/TMSB4X/VASH1/WNT5A	37
882	Microglia	GO:2001234	negative regulation of apoptotic signaling pathway	36/1790	224/18722	0.00134886	0.00895683	0.00617668	ARRB2/BAX/BCL2/BID/BIRC6/CD74/CFLAR/CTNNB1/CX3CR1/GNAI2/GNAI3/GPX1/GSK3B/HERPUD1/HIF1A/HMOX1/HSPA1A/HTT/IGF1/ITGAV/ITPRIP/LRRK2/MCL1/NFE2L2/NRP1/PLAUR/PTPN1/PTTG1IP/RB1/RIPK1/RRM2B/TCF7L2/TGFBR1/TPT1/XBP1/YBX3	36
883	Microglia	GO:0008286	insulin receptor signaling pathway	22/1790	116/18722	0.001352	0.00895683	0.00617668	BCAR3/CCND3/ENPP1/FER/GNAI2/GRB2/GSK3B/IRS2/NCK1/PAK1/PID1/PIK3R1/PRKCB/PRKCD/PTPN1/PTPN2/PTPRE/RHOQ/SESN3/SNX5/SORL1/ZNF106	22
884	Microglia	GO:0015749	monosaccharide transmembrane transport	22/1790	116/18722	0.001352	0.00895683	0.00617668	APPL2/C3/CREBL2/ENPP1/HK2/IGF1/IRS2/MAPK14/MEF2A/NFE2L2/PID1/PIK3R1/PPARD/PRKAG2/PRKCB/RAP1A/RHOQ/SLC23A2/SLC2A3/SLC2A5/SLC2A9/ZDHHC7	22
885	Microglia	GO:0098732	macromolecule deacylation	22/1790	116/18722	0.001352	0.00895683	0.00617668	ABHD12/BCL6/CAMK2D/DYRK1A/ELK4/EP300/HDAC4/HDAC7/HDAC9/JDP2/KDM5A/LRRK2/LYPLA1/NIPBL/PPT1/PRKD2/RCOR1/SKI/SPRED1/SPRED2/TBL1XR1/TRERF1	22
886	Microglia	GO:1901342	regulation of vasculature development	51/1790	348/18722	0.00137628	0.00910734	0.00628047	ADAM10/ALOX5/AMOT/BTG1/C3/C3AR1/C5AR1/CEMIP2/CTNNB1/CTSH/CX3CR1/EGLN1/ENG/ERAP1/FLT1/GRN/HIF1A/HK2/HMOX1/ITGA5/ITGAX/JAK1/MTDH/NF1/NFE2L2/NINJ1/NRP1/PDE3B/PGK1/PIK3CD/PIK3R6/PKM/PLXND1/PML/PPARG/PRKCA/PRKCB/PRKD2/PTK2B/ROCK1/RUNX1/SP100/SPRED1/STAB1/STAT1/STAT3/STIM1/TGFBR2/VASH1/WNT5A/XBP1	51
887	Microglia	GO:0046683	response to organophosphorus	24/1790	131/18722	0.0013836	0.00913521	0.00629969	CASP1/DUSP1/EZR/FOS/HSP90B1/ITPR2/JUN/KCNQ1/P2RX4/P2RY12/P2RY6/PIK3CG/PPARGC1B/PTAFR/PTEN/PTK2B/RAP1A/RAP1B/RAPGEF1/RAPGEF2/SLC8A1/SSH1/STAT1/ZFP36L1	24
888	Microglia	GO:0050853	B cell receptor signaling pathway	24/1790	131/18722	0.0013836	0.00913521	0.00629969	BAX/BCL2/BLNK/BTK/CD300A/CD81/KLHL6/LAT2/LPXN/LYN/MAPK1/MEF2C/MNDA/NCKAP1L/NFAM1/NFATC2/PIK3CD/PLCG2/PLCL2/PRKCB/PRKCH/PTPRC/SYK/TEC	24
889	Microglia	GO:0061180	mammary gland epithelium development	15/1790	67/18722	0.00138805	0.00915425	0.00631282	BAX/CCND1/CEBPB/CSF1R/ESR1/GPX1/HIF1A/ID2/JAK2/MAPK1/MGMT/PML/RREB1/STAT6/WNT5A	15
890	Microglia	GO:0051648	vesicle localization	30/1790	177/18722	0.00140618	0.00926344	0.00638812	AP3B1/ARF1/CSNK1D/CTNNB1/CUL3/DNM2/DTNBP1/EXOC4/EXOC6/FBXW11/FNBP1L/GBF1/HTT/KIF5B/LIMK2/LRRK2/MYO1F/MYO7A/PICALM/PIK3CG/PTEN/RAB1A/RAB27A/SNAP23/SNCA/SPG11/SYNDIG1/TANC2/TRAK1/WIPI1	30
891	Microglia	GO:0006801	superoxide metabolic process	16/1790	74/18722	0.00144554	0.00950136	0.00655219	CLEC7A/CYBA/GNAI2/GNAI3/HVCN1/IMMP2L/ITGAM/ITGB2/NCF2/NCF4/NFE2L2/PREX1/PRKCD/SYK/TGFB1/TYROBP	16
892	Microglia	GO:0046323	glucose import	16/1790	74/18722	0.00144554	0.00950136	0.00655219	APPL2/CREBL2/ENPP1/HK2/IGF1/IRS2/MAPK14/MEF2A/NFE2L2/PID1/PIK3R1/PRKAG2/RAP1A/RHOQ/SLC2A3/ZDHHC7	16
893	Microglia	GO:0031571	mitotic G1 DNA damage checkpoint signaling	9/1790	30/18722	0.0014584	0.00954308	0.00658096	ATM/CCND1/CDKN1A/CHEK2/PLK3/PML/PRKDC/RFWD3/WAC	9
894	Microglia	GO:0043032	positive regulation of macrophage activation	9/1790	30/18722	0.0014584	0.00954308	0.00658096	CEBPA/CTSC/HAMP/HAVCR2/IL4R/LRRK2/PLA2G4A/TREM2/WNT5A	9
895	Microglia	GO:1900101	regulation of endoplasmic reticulum unfolded protein response	9/1790	30/18722	0.0014584	0.00954308	0.00658096	ATF6/BAX/NCK1/NCK2/PIK3R1/PTPN1/PTPN2/RACK1/XBP1	9
896	Microglia	GO:2000637	positive regulation of gene silencing by miRNA	9/1790	30/18722	0.0014584	0.00954308	0.00658096	DDX5/LIMD1/MAP2K1/PUM1/PUM2/RIPK1/STAT3/TGFB1/ZFP36	9
897	Microglia	GO:0050769	positive regulation of neurogenesis	36/1790	225/18722	0.00146146	0.00955247	0.00658744	ACTR2/BIN1/BMPR2/CTNNB1/CUX1/CX3CR1/CYFIP1/DBNL/DISC1/EPHB2/ETV5/FBXW8/GOLGA4/HIF1A/ID2/IL6ST/LIMK1/LRP1/LRP8/LYN/MAP2K1/NRP1/NUMB/PAK1/PLAG1/PLXNB2/PLXNC1/PLXND1/PRKCH/SKIL/TENM4/TGFB1/TLR2/TNFRSF1B/TRAK1/XRCC5	36
898	Microglia	GO:0007044	cell-substrate junction assembly	19/1790	95/18722	0.0014672	0.00957927	0.00660592	ARHGAP6/BCL2/DUSP22/FMN1/LIMS1/LRP1/NRP1/PIP5K1A/PLEC/PPM1F/PTEN/PTK2B/PTPRJ/RAC1/RCC2/RHOA/ROCK1/SMAD3/TLN1	19
899	Microglia	GO:0051100	negative regulation of binding	28/1790	162/18722	0.00147447	0.00960536	0.00662391	ACTB/ARRB2/B2M/BAX/BTAF1/C9orf72/CDKN1A/CTSZ/DISC1/DTNBP1/FBXW7/GSK3B/HMOX1/IFI16/JAK2/JUN/LRRK2/NFKBIA/PDGFB/PRKCD/RACK1/RALB/ROCK1/SORL1/SP100/TMC8/TMSB4X/WAPL	28
900	Microglia	GO:0051494	negative regulation of cytoskeleton organization	28/1790	162/18722	0.00147447	0.00960536	0.00662391	ARAP1/ARFGEF1/ARHGAP6/CAPZA1/CAPZA2/CAPZB/CORO1A/DYRK1A/EPS8/GMFG/MTPN/NAV3/NUBP1/PAK2/PIK3R1/PPFIA1/PRKCD/SCIN/SNCA/SSH1/SSH2/SWAP70/TMOD3/TMSB10/TMSB4X/TRIOBP/WAS/WASF2	28
901	Microglia	GO:0033628	regulation of cell adhesion mediated by integrin	12/1790	48/18722	0.00149695	0.00971943	0.00670257	ADAM9/CRK/FERMT3/LPXN/LYN/NCKAP1L/P2RY12/PDE3B/PIEZO1/PIK3CG/SWAP70/SYK	12
902	Microglia	GO:0090311	regulation of protein deacetylation	12/1790	48/18722	0.00149695	0.00971943	0.00670257	BCL6/CAMK2D/DYRK1A/EP300/JDP2/KDM5A/LRRK2/NIPBL/PRKD2/SKI/SPRED1/SPRED2	12
903	Microglia	GO:1903053	regulation of extracellular matrix organization	12/1790	48/18722	0.00149695	0.00971943	0.00670257	CFLAR/COLGALT1/CST3/LRP1/PDPN/RB1/RIC1/RUNX1/SMAD3/TGFB1/TNFRSF1A/TNFRSF1B	12
904	Microglia	GO:0090342	regulation of cell aging	14/1790	61/18722	0.00153795	0.00997457	0.00687852	ABI3/ARNTL/B2M/BCL6/CDK6/CGAS/KRAS/MAP3K3/NAMPT/NEK6/NUAK1/PRKDC/PTEN/VASH1	14
905	Microglia	GO:0045667	regulation of osteoblast differentiation	24/1790	132/18722	0.00154104	0.00998353	0.0068847	ATF4/BMPR2/CDK6/CEBPA/CEBPB/CTNNB1/DDX5/ESRRA/HDAC4/HDAC7/HIF1A-AS2/IGF1/IL6R/IL6ST/LIMD1/MEF2C/PPARG/RASSF2/RUNX2/SKI/SMAD3/SMAD6/SUFU/TMEM119	24
906	Microglia	GO:0060338	regulation of type I interferon-mediated signaling pathway	10/1790	36/18722	0.00154905	0.00999928	0.00689556	IKBKE/IRF3/NLRC5/OAS1/PTPN1/PTPN2/SAMHD1/UBE2K/WNT5A/YTHDF2	10
907	Microglia	GO:0070670	response to interleukin-4	10/1790	36/18722	0.00154905	0.00999928	0.00689556	CORO1A/IL4R/JAK3/MRC1/PARP14/PML/PTPN2/STAT6/TUBA1B/XBP1	10
908	Microglia	GO:0007520	myoblast fusion	11/1790	42/18722	0.00155199	0.00999928	0.00689556	CD53/CD81/CFLAR/FLOT1/IL4R/JAM2/MAPK14/MYH9/MYOF/NFATC2/PLEKHO1	11
909	Microglia	GO:0046596	regulation of viral entry into host cell	11/1790	42/18722	0.00155199	0.00999928	0.00689556	CD4/CD74/CIITA/HLA-DRB1/LGALS9/NECTIN2/TRIM14/TRIM22/TRIM25/TRIM27/TRIM38	11
910	Microglia	GO:0048489	synaptic vesicle transport	11/1790	42/18722	0.00155199	0.00999928	0.00689556	AP3B1/ARF1/CTNNB1/DNM2/DTNBP1/KIF5B/LRRK2/PICALM/RAB27A/SNCA/SPG11	11
911	Microglia	GO:1902115	regulation of organelle assembly	31/1790	186/18722	0.00156174	0.010051	0.00693126	ABI3/ATG5/C9orf72/CEP135/CHMP4B/DNM2/EZR/FEZ2/GRID2/HCK/HSPA1A/HTT/IL1RAP/LCP1/LIMK2/LRRK2/MSN/MTMR3/PAN3/PIKFYVE/RAB3GAP1/RABEP2/RALB/RHOA/SDCBP/SDCCAG8/SENP6/TBC1D12/TBC1D14/TBC1D30/TMEM39A	31
912	Microglia	GO:0001701	in utero embryonic development	53/1790	367/18722	0.00156364	0.0100522	0.00693206	ADAM10/AMOT/ATP11A/BIRC6/CASP8/CCM2/CEBPA/CEBPB/CHD7/CHST11/CMIP/CTNNB1/CUL3/DNAJB6/ELL/FBXW8/GGNBP2/GRB2/HIF1A/HM13/IGF1/INPP5B/LPAR6/MAFG/MAP2K1/MAPK1/MBNL1/MGAT1/MYH9/NOTCH2/NXN/PDGFB/PRDM1/PTPN18/RAD51B/RNASEH2B/RPL13/SEC24D/SETD2/SKIL/SMAD2/SMAD3/SP3/STK3/STK4/TANC2/TGFBR1/TGFBR2/TTLL4/VASH1/YBX3/ZFP36L1/ZMIZ1	53
913	Microglia	GO:1904659	glucose transmembrane transport	21/1790	110/18722	0.00157745	0.0101299	0.00698563	APPL2/C3/CREBL2/ENPP1/HK2/IGF1/IRS2/MAPK14/MEF2A/NFE2L2/PID1/PIK3R1/PPARD/PRKAG2/PRKCB/RAP1A/RHOQ/SLC2A3/SLC2A5/SLC2A9/ZDHHC7	21
914	Microglia	GO:0045765	regulation of angiogenesis	50/1790	342/18722	0.00160556	0.0102991	0.00710234	ALOX5/AMOT/BTG1/C3/C3AR1/C5AR1/CEMIP2/CTNNB1/CTSH/CX3CR1/EGLN1/ENG/ERAP1/FLT1/GRN/HIF1A/HK2/HMOX1/ITGA5/ITGAX/JAK1/MTDH/NF1/NFE2L2/NINJ1/NRP1/PDE3B/PGK1/PIK3CD/PIK3R6/PKM/PLXND1/PML/PPARG/PRKCA/PRKCB/PRKD2/PTK2B/ROCK1/RUNX1/SP100/SPRED1/STAB1/STAT1/STAT3/STIM1/TGFBR2/VASH1/WNT5A/XBP1	50
915	Microglia	GO:0061025	membrane fusion	28/1790	163/18722	0.00162151	0.0103787	0.00715722	ANKFY1/CORO1A/GAS6/GNAI3/KIF5B/MYOF/NECTIN2/PIKFYVE/RAB20/RAB39A/RAB7A/RAB8B/RABEP1/RUBCNL/SNAP23/SNCA/SPG11/STX12/STX6/STX7/STX8/TBC1D4/TGFBRAP1/UBXN2B/UVRAG/VPS41/VPS8/VTI1A	28
916	Microglia	GO:0072331	signal transduction by p53 class mediator	28/1790	163/18722	0.00162151	0.0103787	0.00715722	ATM/ATR/ATRX/BAX/BCL2/CD74/CDKN1A/CHEK2/DDIT4/DDX5/DYRK1A/EP300/FHIT/FOXO3/IFI16/KAT6A/NUAK1/PLK3/PML/PTTG1IP/RPL11/RPL23/RPL5/RRM2B/SP100/SPRED1/SPRED2/USP10	28
917	Microglia	GO:0032922	circadian regulation of gene expression	15/1790	68/18722	0.00162627	0.0103978	0.0071704	ARNTL/ATF4/BHLHE41/CSNK1D/ID2/KDM2A/KDM5A/MYCBP2/NAMPT/NCOA2/NRIP1/PML/PPP1CB/TOP1/ZFHX3	15
918	Microglia	GO:0030004	cellular monovalent inorganic cation homeostasis	20/1790	103/18722	0.00162873	0.0104022	0.00717344	ATP6V0E1/BCL2/DMXL2/GRN/HVCN1/KCNMA1/LRRK2/MAFG/MAPK1/NEDD4L/PPT1/RAB20/RAB39A/RAB7A/SLC11A1/SLC1A3/SLC4A7/SLC8A1/SLC9A9/TM9SF4	20
919	Microglia	GO:0034620	cellular response to unfolded protein	19/1790	96/18722	0.00166854	0.0106449	0.00734078	ATF4/ATF6/BAX/CCND1/CREB3L2/EIF2AK2/EP300/HERPUD1/HSPA1A/NCK1/NCK2/NFE2L2/OS9/PIK3R1/PTPN1/PTPN2/RACK1/TM7SF3/XBP1	19
920	Microglia	GO:0034121	regulation of toll-like receptor signaling pathway	16/1790	75/18722	0.00167748	0.0106472	0.00734234	APPL2/ARRB2/CD300A/CYBA/ESR1/FLOT1/GRAMD4/IRAK3/LYN/NINJ1/PELI1/SLC15A4/TLR1/TLR2/TLR5/TREM2	16
921	Microglia	GO:0032878	regulation of establishment or maintenance of cell polarity	8/1790	25/18722	0.00168072	0.0106472	0.00734234	ARFGEF1/DOCK8/FLOT2/KIF20B/PTK2B/RACK1/RAP1B/ROCK1	8
922	Microglia	GO:0090382	phagosome maturation	8/1790	25/18722	0.00168072	0.0106472	0.00734234	CORO1A/MYO7A/PIKFYVE/RAB20/RAB31/RAB39A/RAB7A/SPG11	8
923	Microglia	GO:0014074	response to purine-containing compound	26/1790	148/18722	0.0016828	0.0106472	0.00734234	CASP1/DUSP1/EZR/FOS/HSP90B1/ITPR2/JUN/KCNQ1/P2RX4/P2RY12/P2RY6/PIK3CG/PPARGC1B/PTAFR/PTEN/PTK2B/RAP1A/RAP1B/RAPGEF1/RAPGEF2/RYR1/SLC8A1/SSH1/STAT1/TRPM2/ZFP36L1	26
924	Microglia	GO:0097530	granulocyte migration	26/1790	148/18722	0.0016828	0.0106472	0.00734234	ADGRE2/C3AR1/C5AR1/CAMK1D/CD300A/CD74/CMKLR1/CSF1R/CSF3R/FCER1G/GBF1/HRH1/IRAK4/ITGB2/MAPK1/NCKAP1L/PECAM1/PIK3CD/PIK3CG/PIKFYVE/PREX1/RAC1/RHOH/SYK/VAV1/WDR1	26
925	Microglia	GO:0043331	response to dsRNA	13/1790	55/18722	0.00168342	0.0106472	0.00734234	CGAS/COLEC12/DDX21/DDX58/FLOT1/IFIH1/IRAK3/IRF3/MAPK1/NFKBIA/PELI1/RALB/RIPK2	13
926	Microglia	GO:0045620	negative regulation of lymphocyte differentiation	13/1790	55/18722	0.00168342	0.0106472	0.00734234	BCL6/CD74/FGL2/ID2/IL4R/JAK3/LILRB4/LOXL3/PTPN2/RC3H1/RUNX1/SMAD7/TMEM131L	13
927	Microglia	GO:1902991	regulation of amyloid precursor protein catabolic process	13/1790	55/18722	0.00168342	0.0106472	0.00734234	APOE/BIN1/FLOT2/GGA3/GSAP/IFNGR1/IGF1/LYN/PICALM/RANBP9/ROCK1/SLC2A13/SORL1	13
928	Microglia	GO:0010657	muscle cell apoptotic process	18/1790	89/18722	0.00169307	0.0106966	0.00737643	APAF1/ARRB1/ARRB2/CAMK2D/CFLAR/E2F3/GNB1/HMOX1/IGF1/JAK2/MAP3K5/NFE2L2/PPARG/PTEN/PTK2B/RGL2/RPS6KA2/STK4	18
929	Microglia	GO:0002312	B cell activation involved in immune response	17/1790	82/18722	0.00169779	0.0107149	0.00738905	BCL6/DOCK11/GPR183/IRF8/NOTCH2/PLCG2/PLCL2/PTK2B/PTPRC/SHLD1/SLC15A4/SPI1/ST3GAL1/STAT6/SWAP70/TGFB1/XBP1	17
930	Microglia	GO:0046474	glycerophospholipid biosynthetic process	34/1790	211/18722	0.00172481	0.0108737	0.00749857	ABHD3/AGPAT3/ATM/CEPT1/DGKA/FIG4/IMPA2/INPP4A/INPP5D/INPPL1/IPMK/LPCAT1/LPCAT2/MBOAT7/MTMR14/MTMR3/PDGFB/PGS1/PIGX/PIK3CD/PIK3CG/PIK3R1/PIK3R6/PIKFYVE/PIP5K1A/PIP5K1B/PLA2G4A/PLCG2/PLSCR1/PTEN/SMG1/SOCS6/TTC7A/VAC14	34
931	Microglia	GO:0002468	dendritic cell antigen processing and presentation	6/1790	15/18722	0.00177247	0.0111144	0.00766457	CD74/FGL2/HLA-DRA/HLA-DRB1/NOD1/SLC11A1	6
932	Microglia	GO:0034638	phosphatidylcholine catabolic process	6/1790	15/18722	0.00177247	0.0111144	0.00766457	APOC1/LIPC/PLA2G15/PLA2G4A/PLA2G7/SCARB1	6
933	Microglia	GO:0045346	regulation of MHC class II biosynthetic process	6/1790	15/18722	0.00177247	0.0111144	0.00766457	CIITA/JAK2/NFX1/SPI1/TMEM106A/XBP1	6
934	Microglia	GO:0051127	positive regulation of actin nucleation	6/1790	15/18722	0.00177247	0.0111144	0.00766457	CYFIP1/FCHSD2/FMN1/SCIN/WAS/WASF2	6
935	Microglia	GO:0090594	inflammatory response to wounding	6/1790	15/18722	0.00177247	0.0111144	0.00766457	ALOX5/GRN/HIF1A/HMOX1/SIGLEC10/TGFB1	6
936	Microglia	GO:2001235	positive regulation of apoptotic signaling pathway	23/1790	126/18722	0.00180901	0.0113184	0.00780522	BAX/BID/CTSC/CTSH/FBXW7/GSDME/LTBR/MCL1/NCK1/NCK2/PAK2/PML/PRKCD/PTEN/PTPN2/PTPRC/RACK1/RIPK1/RPL11/SKIL/STK3/STK4/TGFBR1	23
937	Microglia	GO:0043330	response to exogenous dsRNA	12/1790	49/18722	0.00181272	0.0113184	0.00780522	CGAS/COLEC12/DDX21/DDX58/FLOT1/IFIH1/IRAK3/IRF3/MAPK1/NFKBIA/RALB/RIPK2	12
938	Microglia	GO:0046580	negative regulation of Ras protein signal transduction	12/1790	49/18722	0.00181272	0.0113184	0.00780522	ABL2/ARHGAP24/BCL6/CCDC125/CUL3/EPHB2/MAPKAP1/RASA1/RASA2/RASA3/RASAL3/TIMP2	12
939	Microglia	GO:0072666	establishment of protein localization to vacuole	12/1790	49/18722	0.00181272	0.0113184	0.00780522	AP3B1/GCC2/GGA3/GNPTAB/LAPTM5/M6PR/RAB7A/SMURF1/SORL1/VPS13C/VPS13D/VPS41	12
940	Microglia	GO:0046173	polyol biosynthetic process	14/1790	62/18722	0.0018148	0.0113193	0.00780586	AKR1B1/ASAH1/HRH1/IMPA2/IPMK/P2RY6/PCBD2/PLCG2/PLEK/PTAFR/PTK2B/SNCA/SPTLC2/SPTLC3	14
941	Microglia	GO:0016577	histone demethylation	9/1790	31/18722	0.00188285	0.0117064	0.00807282	JARID2/KDM1B/KDM2A/KDM2B/KDM3A/KDM3B/KDM4B/KDM5A/KDM7A	9
942	Microglia	GO:0044819	mitotic G1/S transition checkpoint signaling	9/1790	31/18722	0.00188285	0.0117064	0.00807282	ATM/CCND1/CDKN1A/CHEK2/PLK3/PML/PRKDC/RFWD3/WAC	9
943	Microglia	GO:0060148	positive regulation of posttranscriptional gene silencing	9/1790	31/18722	0.00188285	0.0117064	0.00807282	DDX5/LIMD1/MAP2K1/PUM1/PUM2/RIPK1/STAT3/TGFB1/ZFP36	9
944	Microglia	GO:0010611	regulation of cardiac muscle hypertrophy	15/1790	69/18722	0.0018977	0.0117863	0.00812788	CAMK2D/HAMP/IGF1/IL6ST/JARID2/MEF2A/MTPN/P2RX4/PAK1/PDE9A/PRKCA/ROCK1/SMAD3/TNFRSF1A/TNFRSF1B	15
945	Microglia	GO:0032434	regulation of proteasomal ubiquitin-dependent protein catabolic process	24/1790	134/18722	0.00190238	0.0118028	0.00813928	ARIH1/CEBPA/CHFR/COP1/CSNK1A1/CSNK1D/EIF3H/FBXW8/FHIT/GSK3B/HERPUD1/HSPA1A/LRRK2/NFE2L2/PIAS1/PLK3/RACK1/RNF144B/RNF19B/RPL11/SDCBP/SMAD7/UBE2K/WAC	24
946	Microglia	GO:0042088	T-helper 1 type immune response	11/1790	43/18722	0.00190804	0.0118129	0.00814626	CRACR2A/EBI3/HAVCR2/HLA-DRB1/IL18/IL4R/JAK3/PLA2G4A/RIPK2/SLC11A1/STAT6	11
947	Microglia	GO:0046636	negative regulation of alpha-beta T cell activation	11/1790	43/18722	0.00190804	0.0118129	0.00814626	BCL6/CD300A/IL4R/JAK3/LGALS9/LILRB1/LOXL3/RC3H1/RUNX1/SMAD7/VSIR	11
948	Microglia	GO:0032436	positive regulation of proteasomal ubiquitin-dependent protein catabolic process	18/1790	90/18722	0.00193099	0.0119298	0.00822686	ARIH1/CEBPA/CHFR/COP1/CSNK1A1/CSNK1D/FBXW8/GSK3B/HERPUD1/HSPA1A/LRRK2/NFE2L2/PIAS1/PLK3/RACK1/RNF144B/RNF19B/SMAD7	18
949	Microglia	GO:0045638	negative regulation of myeloid cell differentiation	18/1790	90/18722	0.00193099	0.0119298	0.00822686	C1QC/CDK6/CTNNB1/FBXW7/INPP5D/LILRB1/LILRB3/LILRB4/LYN/MAFB/NFKBIA/PIK3R1/PTK2B/PTPN2/UBASH3B/ZBTB46/ZFP36/ZFP36L1	18
950	Microglia	GO:0014855	striated muscle cell proliferation	16/1790	76/18722	0.00193981	0.0119438	0.0082365	ARID2/CFLAR/FGF20/JAK2/JARID2/MAPK1/MAPK14/MEF2C/PIM1/PPARD/PTEN/RUNX1/STAT3/TENM4/TGFBR1/TGFBR2	16
951	Microglia	GO:0002369	T cell cytokine production	10/1790	37/18722	0.00194344	0.0119438	0.0082365	B2M/CD81/HLA-A/IL18/LILRB4/MALT1/NLRP3/SASH3/SMAD7/TNFRSF1B	10
952	Microglia	GO:0002724	regulation of T cell cytokine production	10/1790	37/18722	0.00194344	0.0119438	0.0082365	B2M/CD81/HLA-A/IL18/LILRB4/MALT1/NLRP3/SASH3/SMAD7/TNFRSF1B	10
953	Microglia	GO:0014904	myotube cell development	10/1790	37/18722	0.00194344	0.0119438	0.0082365	BCL2/GPX1/HDAC4/HDAC9/IGF1/NFATC2/PLEC/RYR1/SKI/SMYD3	10
954	Microglia	GO:1902745	positive regulation of lamellipodium organization	10/1790	37/18722	0.00194344	0.0119438	0.0082365	ACTR2/ACTR3/ARPC2/CYFIP1/DNM2/HDAC4/PIK3R1/RAC1/RREB1/WASF2	10
955	Microglia	GO:0048678	response to axon injury	17/1790	83/18722	0.00194864	0.0119632	0.0082499	BAX/BCL2/GRN/JAK2/LRP1/LYN/MAP2K1/MAX/P2RX4/P2RY12/PLCG2/PTEN/SCARF1/SPP1/STK24/TREM2/TYROBP	17
956	Microglia	GO:0000956	nuclear-transcribed mRNA catabolic process	21/1790	112/18722	0.00199076	0.012209	0.00841939	ATM/BTG2/CPEB3/DCP2/DDX5/DHX34/PABPC1/PAN3/PATL1/RC3H1/SAMD4A/SMG1/TENT2/THRAP3/TUT7/UPF1/UPF2/XRN2/ZFP36/ZFP36L1/ZFP36L2	21
957	Microglia	GO:0001649	osteoblast differentiation	36/1790	229/18722	0.00199775	0.0122376	0.00843914	ATF4/BMPR2/CDK6/CEBPA/CEBPB/CLEC5A/CLTC/CTNNB1/DDX21/DDX5/DNAJC13/ESRRA/HDAC4/HDAC7/HIF1A-AS2/HNRNPC/IGF1/IL6R/IL6ST/LIMD1/MAPK14/MEF2C/MRC2/NF1/PPARG/RASSF2/RRBP1/RUNX2/SKI/SMAD3/SMAD6/SND1/SPP1/SUFU/SYNCRIP/TMEM119	36
958	Microglia	GO:0010518	positive regulation of phospholipase activity	13/1790	56/18722	0.00200377	0.0122376	0.00843914	ABL2/ARHGAP6/C5AR1/CD86/ESR1/FLT1/GNA13/GNA15/GNAQ/P2RY12/P2RY6/PLCB2/PTAFR	13
959	Microglia	GO:0030166	proteoglycan biosynthetic process	13/1790	56/18722	0.00200377	0.0122376	0.00843914	BMPR2/CHST11/CHST15/CHSY1/CHSY3/CSGALNACT1/CTNNB1/GAL3ST4/HS2ST1/HS6ST1/IGF1/TCF7L2/UST	13
960	Microglia	GO:1990089	response to nerve growth factor	13/1790	56/18722	0.00200377	0.0122376	0.00843914	ACAP2/CBL/CORO1A/CREB1/CRK/CSNK1D/FOXO3/PTEN/RAB35/RAP1A/RAPGEF1/RAPGEF2/USP8	13
961	Microglia	GO:0008361	regulation of cell size	30/1790	181/18722	0.00200972	0.0122612	0.00845536	ANO6/APOE/ARHGAP4/BMPR2/CREB1/CYFIP1/DBNL/DISC1/DNM2/GOLGA4/GSK3B/KCNMA1/LIMK1/LRP1/MSN/MTPN/NRP1/PAK1/PLEK/PTEN/RAC1/RAP1GAP2/RHOA/RPTOR/SLC12A6/SLC12A7/SLC12A9/SPP1/VAV1/WNT5A	30
962	Microglia	GO:0016239	positive regulation of macroautophagy	14/1790	63/18722	0.00213175	0.0129921	0.00895945	C9orf72/GNAI3/HIF1A/HMOX1/HTT/NOD1/RAB3GAP1/RALB/RIPK2/SESN3/SPTLC2/UVRAG/VPS13D/WAC	14
963	Microglia	GO:0000302	response to reactive oxygen species	35/1790	222/18722	0.00217666	0.0132421	0.00913181	ADAM9/APOE/AXL/BCL2/BTK/CRK/DUSP1/FER/FOS/FOXO3/GPX1/HIF1A/HMOX1/JUN/LRRK2/MAP3K5/MAPK1/NFE2L2/PLK3/PPARGC1B/PRKCD/PTK2B/PXN/RACK1/RIPK1/SESN3/SETX/SIRPA/SLC8A1/STAT1/STAT6/STK24/TRA2B/TRPM2/TXNIP	35
964	Microglia	GO:0050767	regulation of neurogenesis	52/1790	364/18722	0.00217728	0.0132421	0.00913181	ACTR2/APPL2/ARHGAP4/ARNTL/B2M/BHLHE41/BIN1/BMPR2/CHD7/CTNNB1/CUX1/CX3CR1/CYFIP1/DBNL/DISC1/EPHB2/ETV5/FBXW8/GOLGA4/HIF1A/ID2/IL6ST/LIMK1/LRP1/LRP8/LYN/MAP2K1/NF1/NRP1/NUMB/PAK1/PCM1/PLAG1/PLXNB2/PLXNC1/PLXND1/PRKCH/PTEN/RAPGEF2/SKI/SKIL/SORL1/SPP1/TENM4/TGFB1/TLR2/TNFRSF1B/TRAK1/TREM2/WNT5A/XRCC5/YTHDF2	52
965	Microglia	GO:0000082	G1/S transition of mitotic cell cycle	34/1790	214/18722	0.0021925	0.0133209	0.00918614	ADAM17/ANKRD17/APPL2/ATM/BACH1/BCAT1/BCL2/BID/BRD4/CACUL1/CCND1/CCND3/CDK6/CDKN1A/CHEK2/CRLF3/CUL1/CUL3/E2F3/GPR132/ID2/PIAS1/PLK3/PML/PRKDC/PRMT2/PTEN/RB1/RFWD3/RPS6/RPTOR/SLFN11/UBE2E2/WAC	34
966	Microglia	GO:0002381	immunoglobulin production involved in immunoglobulin-mediated immune response	15/1790	70/18722	0.00220583	0.0133776	0.0092253	B2M/BCL6/BTK/HLA-DMB/HLA-DPA1/HLA-DPB1/HLA-DQB1/HLA-DRA/HLA-DRB1/PTPRC/SHLD1/SLC15A4/STAT6/SWAP70/TGFB1	15
967	Microglia	GO:0031099	regeneration	32/1790	198/18722	0.00220641	0.0133776	0.0092253	AXL/BCL2/C5AR1/CCND1/CD81/CDKN1A/CEBPB/CFLAR/GAS6/GPX1/GRN/HAMP/HMOX1/IGF1/IGF2R/JAK2/LCP1/LRP1/MAP2K1/MTPN/NINJ1/PPARD/PTEN/PTPN12/RAP1A/RUNX1/SCARF1/SPP1/STK24/TEC/TGFBR2/UPF2	32
968	Microglia	GO:0061157	mRNA destabilization	17/1790	84/18722	0.00222983	0.0134108	0.00924818	BTG2/CELF1/CPEB3/DCP2/PABPC1/PAN3/PATL1/PUM1/RC3H1/ROCK1/SAMD4A/TUT7/UPF1/YTHDF2/ZFP36/ZFP36L1/ZFP36L2	17
969	Microglia	GO:0010827	regulation of glucose transmembrane transport	16/1790	77/18722	0.00223556	0.0134108	0.00924818	APPL2/C3/CREBL2/ENPP1/HK2/IGF1/IRS2/MAPK14/MEF2A/NFE2L2/PID1/PIK3R1/PRKAG2/PRKCB/RAP1A/RHOQ	16
970	Microglia	GO:0006639	acylglycerol metabolic process	23/1790	128/18722	0.0022375	0.0134108	0.00924818	ABHD12/ACSL1/ACSL4/APOC1/APOE/C3/DAGLB/DGKA/FBXW7/GK/GPX1/INSIG2/LIPC/LPIN2/MBOAT7/PANK2/PGS1/PIK3CG/PLA2G15/PLA2G4A/SCARB1/SEL1L/SORL1	23
971	Microglia	GO:0070304	positive regulation of stress-activated protein kinase signaling cascade	23/1790	128/18722	0.0022375	0.0134108	0.00924818	ANKRD6/CLEC7A/CRACR2A/DUSP22/EIF2AK2/LTBR/LYN/MAP3K3/MAP3K5/NOD1/PTK2B/RASSF2/RELL1/RIPK1/RIPK2/SCIMP/SDCBP/SH3RF3/SPI1/STK3/TAOK3/TRAF3/WNT5A	23
972	Microglia	GO:0002732	positive regulation of dendritic cell cytokine production	5/1790	11/18722	0.00224162	0.0134108	0.00924818	CLEC7A/DDX21/DDX58/PLCG2/SCIMP	5
973	Microglia	GO:0006054	N-acetylneuraminate metabolic process	5/1790	11/18722	0.00224162	0.0134108	0.00924818	NAGK/NPL/RENBP/ST3GAL1/ST6GAL1	5
974	Microglia	GO:0034350	regulation of glial cell apoptotic process	5/1790	11/18722	0.00224162	0.0134108	0.00924818	GAS6/PRKCA/PRKCD/PRKCH/TREM2	5
975	Microglia	GO:0042789	mRNA transcription by RNA polymerase II	5/1790	11/18722	0.00224162	0.0134108	0.00924818	AP3B1/ATF4/C5AR1/STAT3/TFCP2	5
976	Microglia	GO:0044068	modulation by symbiont of host cellular process	5/1790	11/18722	0.00224162	0.0134108	0.00924818	ANO6/ATG5/ATG7/CD4/SERPINB9	5
977	Microglia	GO:0045628	regulation of T-helper 2 cell differentiation	5/1790	11/18722	0.00224162	0.0134108	0.00924818	BCL6/CD86/IL18/IL4R/NLRP3	5
978	Microglia	GO:0046598	positive regulation of viral entry into host cell	5/1790	11/18722	0.00224162	0.0134108	0.00924818	CD4/CD74/HLA-DRB1/LGALS9/TRIM38	5
979	Microglia	GO:0048096	chromatin-mediated maintenance of transcription	5/1790	11/18722	0.00224162	0.0134108	0.00924818	ARID1A/ARID1B/PADI2/SERTAD2/ZMIZ1	5
980	Microglia	GO:0075294	positive regulation by symbiont of entry into host	5/1790	11/18722	0.00224162	0.0134108	0.00924818	CD4/CD74/HLA-DRB1/LGALS9/TRIM38	5
981	Microglia	GO:0055067	monovalent inorganic cation homeostasis	26/1790	151/18722	0.00225296	0.0134597	0.00928188	ATP6V0E1/BCL2/DMXL2/GNAI2/GRN/HVCN1/KCNMA1/LRRK2/MAFG/MAPK1/MLLT6/NEDD4L/PPT1/RAB20/RAB39A/RAB7A/SLC11A1/SLC12A6/SLC12A7/SLC12A9/SLC1A3/SLC4A7/SLC8A1/SLC9A9/SNX5/TM9SF4	26
982	Microglia	GO:0048545	response to steroid hormone	49/1790	339/18722	0.00225438	0.0134597	0.00928188	ADAM9/ARID1A/ARNTL/BCL2/CALR/CCND1/CDKN1A/CFLAR/CYBA/DDIT4/DDX5/DUSP1/ENG/EP300/ESR1/ESRRA/FOS/FOXO3/GLB1/HNMT/IDH1/JAK2/KDM3A/KRAS/NCOA2/NCOR2/NR3C1/PADI2/PAK1/PKN1/PMEPA1/PPARD/PPARGC1B/PRMT2/PTAFR/RHOA/SAFB/SMYD3/SPP1/TGFB1/TGFBR2/TLR2/TRERF1/TXNIP/USP8/ZFP36/ZFP36L1/ZFP36L2/ZMIZ1	49
983	Microglia	GO:0099024	plasma membrane invagination	24/1790	136/18722	0.00233365	0.0139188	0.00959848	ABCA1/ANO6/APPL2/ARF1/ARHGAP12/ARHGAP25/BIN2/C3/CD300A/ELMO1/FCGR1A/ITGAM/ITGB2/MSR1/MYH9/NCKAP1L/PLCG2/RAB31/RAC1/RHOA/RHOH/SNX18/TREM2/XKR6	24
984	Microglia	GO:0038127	ERBB signaling pathway	22/1790	121/18722	0.0023662	0.0140986	0.00972248	ADAM17/BCAR3/CBL/FBXW7/FER/GRB2/KIF16B/LGMN/MAPK1/NCK2/PLAUR/PTK2B/PTPN12/PTPN18/PTPN2/PTPRJ/RAB7A/RASSF2/RHBDF2/SNX5/SOS1/TGFB1	22
985	Microglia	GO:0010039	response to iron ion	9/1790	32/18722	0.00240043	0.0142302	0.00981326	B2M/BCL2/C1QA/CCND1/HAMP/HIF1A/HMOX1/SLC11A2/SNCA	9
986	Microglia	GO:0021799	cerebral cortex radially oriented cell migration	9/1790	32/18722	0.00240043	0.0142302	0.00981326	ADGRG1/CTNNB1/DISC1/LRP8/MBOAT7/P2RY12/SRGAP2/SRGAP2C/ZMIZ1	9
987	Microglia	GO:0035456	response to interferon-beta	9/1790	32/18722	0.00240043	0.0142302	0.00981326	BST2/IFI16/IKBKE/MNDA/OAS1/PLSCR1/STAT1/UBE2K/XAF1	9
988	Microglia	GO:1901889	negative regulation of cell junction assembly	9/1790	32/18722	0.00240043	0.0142302	0.00981326	ARHGAP6/DUSP22/IKBKB/LRP1/PTEN/RCC2/ROCK1/TLR2/WNT5A	9
989	Microglia	GO:2000515	negative regulation of CD4-positive, alpha-beta T cell activation	9/1790	32/18722	0.00240043	0.0142302	0.00981326	BCL6/IL4R/JAK3/LGALS9/LOXL3/RC3H1/RUNX1/SMAD7/VSIR	9
990	Microglia	GO:0014065	phosphatidylinositol 3-kinase signaling	25/1790	144/18722	0.00241289	0.0142874	0.00985268	CBL/FGR/FLT1/HCLS1/IGF1/IL18/JAK2/KBTBD2/NF1/PDGFB/PDGFC/PIK3AP1/PIK3CD/PIK3CG/PIK3IP1/PIK3R1/PIK3R5/PIP5K1A/PIP5K1B/PPARD/PRR5/PTEN/RGL2/TREM2/ZFP36L1	25
991	Microglia	GO:0030279	negative regulation of ossification	10/1790	38/18722	0.00241495	0.0142874	0.00985268	BCL2/CCR1/CHSY1/ENPP1/HIF1A/MEF2C/PTK2B/SMAD6/SMAD7/SRGN	10
992	Microglia	GO:0008645	hexose transmembrane transport	21/1790	114/18722	0.00249234	0.0146905	0.0101306	APPL2/C3/CREBL2/ENPP1/HK2/IGF1/IRS2/MAPK14/MEF2A/NFE2L2/PID1/PIK3R1/PPARD/PRKAG2/PRKCB/RAP1A/RHOQ/SLC2A3/SLC2A5/SLC2A9/ZDHHC7	21
993	Microglia	GO:0021987	cerebral cortex development	21/1790	114/18722	0.00249234	0.0146905	0.0101306	ADGRG1/BAX/CELF1/CRK/CTNNB1/DISC1/FOXP2/GSK3B/HIF1A/LRP1/LRP8/MBOAT7/MCPH1/NF1/P2RY12/RHOA/SRGAP2/SRGAP2C/TRA2B/TRAPPC9/ZMIZ1	21
994	Microglia	GO:0030837	negative regulation of actin filament polymerization	14/1790	64/18722	0.0024931	0.0146905	0.0101306	ARFGEF1/CAPZA1/CAPZA2/CAPZB/EPS8/MTPN/PRKCD/SCIN/SSH1/SSH2/TMOD3/TMSB10/TMSB4X/TRIOBP	14
995	Microglia	GO:1900076	regulation of cellular response to insulin stimulus	14/1790	64/18722	0.0024931	0.0146905	0.0101306	APPL2/ENPP1/ESRRA/GNAI2/NCK1/PAK1/PID1/PRKCB/PRKCD/PTPN1/PTPN2/PTPRE/SNX5/SORL1	14
996	Microglia	GO:0010878	cholesterol storage	7/1790	21/18722	0.00251489	0.0147744	0.0101885	ABCA1/MSR1/PPARD/PPARG/SCARB1/SOAT1/TREM2	7
997	Microglia	GO:0034315	regulation of Arp2/3 complex-mediated actin nucleation	7/1790	21/18722	0.00251489	0.0147744	0.0101885	ARF1/ARFIP1/CYFIP1/FCHSD2/GMFG/WAS/WASF2	7
998	Microglia	GO:0061081	positive regulation of myeloid leukocyte cytokine production involved in immune response	7/1790	21/18722	0.00251489	0.0147744	0.0101885	CD74/DDX21/DDX58/LAPTM5/LILRB1/PLCG2/WNT5A	7
999	Microglia	GO:0150116	regulation of cell-substrate junction organization	15/1790	71/18722	0.00255433	0.014991	0.0103379	ARHGAP6/DUSP22/FMN1/LIMS1/LRP1/NRP1/PIK3R1/PPM1F/PTEN/PTPRJ/RAC1/RCC2/RHOA/ROCK1/SMAD3	15
1000	Microglia	GO:0030879	mammary gland development	24/1790	137/18722	0.00257872	0.0151039	0.0104157	BAX/CCND1/CEBPB/CREB1/CSF1R/ESR1/GPX1/HIF1A/HK2/ID2/IRS2/JAK2/MAPK1/MGMT/NCOR2/PML/RREB1/STAT5A/STAT6/TGFBR2/TNFRSF11A/USF2/WNT5A/XBP1	24
1001	Microglia	GO:0050714	positive regulation of protein secretion	24/1790	137/18722	0.00257872	0.0151039	0.0104157	ACSL4/ADAM9/ARF1/CD2AP/CD33/EZR/FRMD4A/GOLPH3/GOLPH3L/HIF1A/HLA-DRB1/IGF1/IRS2/JAK2/KIF5B/LRP1/PPARD/RAC1/TCF7L2/TGFB1/TLR2/TM7SF3/TREM2/TRPM2	24
1002	Microglia	GO:0043534	blood vessel endothelial cell migration	29/1790	176/18722	0.0025848	0.0151244	0.0104299	ADAM17/AMOT/APOE/FBXW7/GPX1/HDAC7/HDAC9/HIF1A/HMOX1/MAP3K3/MEF2C/MYH9/NF1/NFE2L2/NRP1/P2RX4/PDGFB/PPARG/PRKCA/PRKD2/PTK2B/RHOA/SCARB1/SPRED1/STARD13/STAT5A/TGFB1/TMSB4X/VASH1	29
1003	Microglia	GO:0051271	negative regulation of cellular component movement	52/1790	367/18722	0.0025939	0.0151569	0.0104523	ADGRG1/APOE/ARHGAP4/ARHGDIB/ARID2/BCL2/BIN1/BST2/CALR/CCDC125/CD300A/CD74/CRK/CX3CR1/DUSP1/DUSP22/ENG/EVL/FOXO3/GNA13/HMOX1/LDLRAD4/LRCH1/LRP1/MEF2C/NAV3/NF1/NFE2L2/PADI2/PPARD/PPARG/PTEN/PTPRJ/RAC1/RAP2A/RHOA/RIN3/SINHCAF/SMAD7/SP100/SPRED1/SRGAP1/SRGAP2/SRGAP2B/SRGAP2C/STARD13/STAT3/STK24/TGFB1/TMIGD3/VASH1/WAS	52
1004	Microglia	GO:0002830	positive regulation of type 2 immune response	6/1790	16/18722	0.00260828	0.0151569	0.0104523	CD74/CD81/CD86/IL18/IL4R/NLRP3	6
1005	Microglia	GO:0010919	regulation of inositol phosphate biosynthetic process	6/1790	16/18722	0.00260828	0.0151569	0.0104523	HRH1/P2RY6/PLEK/PTAFR/PTK2B/SNCA	6
1006	Microglia	GO:0030540	female genitalia development	6/1790	16/18722	0.00260828	0.0151569	0.0104523	AXL/BAX/CHD7/ESR1/MERTK/WNT5A	6
1007	Microglia	GO:0050862	positive regulation of T cell receptor signaling pathway	6/1790	16/18722	0.00260828	0.0151569	0.0104523	CARD11/CD226/CD81/NECTIN2/PRKD2/RAB29	6
1008	Microglia	GO:0070431	nucleotide-binding oligomerization domain containing 2 signaling pathway	6/1790	16/18722	0.00260828	0.0151569	0.0104523	HSPA1A/NFKBIA/OTULIN/RIPK2/SLC15A3/SLC15A4	6
1009	Microglia	GO:0043124	negative regulation of I-kappaB kinase/NF-kappaB signaling	12/1790	51/18722	0.00260844	0.0151569	0.0104523	ASH1L/CARD8/CASP8/ESR1/LILRB4/RHOA/RHOH/RIPK1/STAT1/TANK/TREM2/USP10	12
1010	Microglia	GO:0005976	polysaccharide metabolic process	20/1790	107/18722	0.00261281	0.0151672	0.0104594	AOAH/CLTC/CSGALNACT1/ENPP1/GAA/GBE1/GSK3B/HS2ST1/IGF1/IL6ST/IRS2/LEPR/PDGFB/PHKB/PPP1CB/PRKAG2/PYGL/RUBCNL/STK40/TGFB1	20
1011	Microglia	GO:0061351	neural precursor cell proliferation	25/1790	145/18722	0.002657	0.0154085	0.0106258	ADGRG1/AKNA/APPL2/BTG2/C5AR1/CTNNB1/CTSZ/CX3CR1/DAGLB/DISC1/EML1/FOXO3/GNAI2/HIF1A/ID2/KDM2B/LRRK2/LYN/NF1/NUMB/PCM1/PLXNB2/RAB10/RHOA/WNT5A	25
1012	Microglia	GO:2000146	negative regulation of cell motility	51/1790	359/18722	0.00268327	0.0155454	0.0107202	ADGRG1/APOE/ARHGAP4/ARHGDIB/ARID2/BCL2/BST2/CALR/CCDC125/CD300A/CD74/CRK/CX3CR1/DUSP1/DUSP22/ENG/EVL/FOXO3/GNA13/HMOX1/LDLRAD4/LRCH1/LRP1/MEF2C/NAV3/NF1/NFE2L2/PADI2/PPARD/PPARG/PTEN/PTPRJ/RAC1/RAP2A/RHOA/RIN3/SINHCAF/SMAD7/SP100/SPRED1/SRGAP1/SRGAP2/SRGAP2B/SRGAP2C/STARD13/STAT3/STK24/TGFB1/TMIGD3/VASH1/WAS	51
1013	Microglia	GO:0050673	epithelial cell proliferation	60/1790	437/18722	0.00269099	0.0155748	0.0107405	ADAM17/ALOX5/APOE/B2M/B4GALT1/BAX/BMPR2/C5AR1/CCND1/CDK6/CEBPB/CFLAR/CTNNB1/CYBA/EAF2/ESR1/FBXW7/FLT1/GPX1/GRN/HIF1A/HMOX1/ID2/IGF1/MAP2K1/MAPK1/MEF2C/MTSS1/NF1/NOTCH2/NRP1/NRP2/PDGFB/PIK3CD/PPARD/PPARG/PRKCA/PRKD2/PRKDC/PRKX/PTEN/RB1/RPS6KA1/RPTOR/RREB1/SCARB1/SERPINB1/SMAD3/STAT1/STAT3/STAT5A/STAT6/TCF7L2/TGFB1/TGFBR1/VASH1/WNT5A/XBP1/ZFP36/ZFP36L1	60
1014	Microglia	GO:0006979	response to oxidative stress	61/1790	446/18722	0.00272681	0.0157665	0.0108727	ABCC1/ADAM9/ALOX5/APOE/ARNTL/ATF4/ATG7/ATRN/AXL/BCL2/BTG1/BTK/CRK/CTNNB1/DUSP1/ETV5/FBXW7/FER/FOS/FOXO3/GPX1/HIF1A/HMOX1/HNRNPM/HSPA1A/IDH1/IPCEF1/JAK2/JUN/LRRK2/MAP3K5/MAPK1/MAPKAP1/MCL1/MGMT/NFE2L2/OXR1/PDK1/PLK3/PML/PPARGC1B/PRKCD/PTGS1/PTK2B/PXN/RACK1/RIPK1/RRM2B/SESN3/SETX/SIRPA/SLC23A2/SLC8A1/SNCA/STAT1/STAT6/STK24/TRA2B/TREM2/TRPM2/TXNIP	61
1015	Microglia	GO:0051146	striated muscle cell differentiation	42/1790	283/18722	0.0027424	0.0158411	0.0109241	AKAP13/ARRB2/ATG5/ATP11A/BCL2/BHLHE41/CALR/CD53/CD81/CFLAR/FLOT1/GPX1/HAMP/HDAC4/HDAC9/IGF1/IL4R/JAM2/KRAS/MAPK14/MEF2A/MEF2C/MTPN/MYH9/MYOF/NEB/NFATC2/PAK1/PGM5/PIEZO1/PLEC/PLEKHO1/RB1/RYR1/SKI/SLC8A1/SMYD3/TGFB1/TMEM119/TMOD3/WDR1/XBP1	42
1016	Microglia	GO:0034329	cell junction assembly	58/1790	420/18722	0.00275536	0.0159003	0.0109649	ABI3/ACTB/ARHGAP6/BCL2/CAPZA1/CTNNB1/CTNND1/DBNL/DUSP22/EPB41L3/EPHB2/FARP1/FLOT1/FMN1/GRID2/HDAC7/IKBKB/IL1RAP/LIMS1/LRP1/MEF2C/MTDH/NRP1/PAK2/PECAM1/PIP5K1A/PKN2/PLEC/PLXNB2/PLXND1/PPM1F/PRKCA/PRKCH/PTEN/PTK2B/PTPRJ/RAB29/RAC1/RAP1A/RAP1B/RAPGEF1/RAPGEF2/RCC2/RHOA/ROCK1/SDCBP/SDK1/SMAD3/SMAD7/SNCA/SYNDIG1/TLN1/TLN2/TLR2/VMP1/VPS35/WDR1/WNT5A	58
1017	Microglia	GO:0051650	establishment of vesicle localization	27/1790	161/18722	0.00276443	0.0159369	0.0109902	AP3B1/ARF1/CSNK1D/CTNNB1/CUL3/DNM2/DTNBP1/EXOC4/EXOC6/FBXW11/FNBP1L/GBF1/HTT/KIF5B/LIMK2/LRRK2/MYO1F/MYO7A/PICALM/RAB1A/RAB27A/SNAP23/SNCA/SPG11/TANC2/TRAK1/WIPI1	27
1018	Microglia	GO:0097306	cellular response to alcohol	18/1790	93/18722	0.00281963	0.0162233	0.0111877	ABCA1/ADCY7/CTNNB1/DNMT3A/FOXO3/GNB1/GNG2/GOLPH3/GRAMD1A/GRAMD1B/ITPR2/KCNMB1/LRP8/P2RY6/PTEN/SLC23A2/SPI1/SPIDR	18
1019	Microglia	GO:1901796	regulation of signal transduction by p53 class mediator	18/1790	93/18722	0.00281963	0.0162233	0.0111877	ATM/ATR/BCL2/CD74/CHEK2/DDX5/DYRK1A/EP300/KAT6A/NUAK1/PLK3/PTTG1IP/RPL11/RPL23/RPL5/RRM2B/SPRED1/SPRED2	18
1020	Microglia	GO:0022406	membrane docking	17/1790	86/18722	0.0028945	0.0166214	0.0114622	CTBP2/EXOC4/EZR/MSN/PLEK/RAB10/RAB12/RAB7A/RAB8B/RALB/ROCK1/SCFD2/STX12/STX6/STX7/STX8/VMP1	17
1021	Microglia	GO:2000117	negative regulation of cysteine-type endopeptidase activity	17/1790	86/18722	0.0028945	0.0166214	0.0114622	ARRB2/CARD8/CAST/DNAJB6/GAS6/GPX1/HERPUD1/IFI16/MICAL1/NAIP/PAK2/PLAUR/RPS6KA1/RPS6KA3/SERPINB9/SNCA/TNFAIP8	17
1022	Microglia	GO:0006029	proteoglycan metabolic process	16/1790	79/18722	0.00294025	0.0168511	0.0116206	BMPR2/CHST11/CHST15/CHSY1/CHSY3/CSGALNACT1/CTNNB1/GAL3ST4/HPSE/HS2ST1/HS3ST4/HS6ST1/IGF1/PPARD/TCF7L2/UST	16
1023	Microglia	GO:0032272	negative regulation of protein polymerization	16/1790	79/18722	0.00294025	0.0168511	0.0116206	ARFGEF1/CAPZA1/CAPZA2/CAPZB/DYRK1A/EPS8/MTPN/PRKCD/SCIN/SNCA/SSH1/SSH2/TMOD3/TMSB10/TMSB4X/TRIOBP	16
1024	Microglia	GO:0014743	regulation of muscle hypertrophy	15/1790	72/18722	0.00294712	0.016874	0.0116364	CAMK2D/HAMP/IGF1/IL6ST/JARID2/MEF2A/MTPN/P2RX4/PAK1/PDE9A/PRKCA/ROCK1/SMAD3/TNFRSF1A/TNFRSF1B	15
1025	Microglia	GO:0002701	negative regulation of production of molecular mediator of immune response	10/1790	39/18722	0.00297392	0.0170108	0.0117308	BCL6/BST2/HMOX1/IRAK3/JAK3/LILRB1/LILRB4/PRKDC/SMAD7/TGFB1	10
1026	Microglia	GO:0016052	carbohydrate catabolic process	26/1790	154/18722	0.00298024	0.0170304	0.0117442	ADPGK/AOAH/DDIT4/DERA/DHTKD1/EP300/GAA/GALM/GK/GLB1/GPD2/HDAC4/HEXB/HIF1A/HK1/HK2/IGF1/MAN2C1/MANBA/MLXIPL/PGK1/PKM/PPP1CB/PRKAG2/PYGL/STAT3	26
1027	Microglia	GO:0031396	regulation of protein ubiquitination	33/1790	210/18722	0.00301566	0.0171843	0.0118504	ARRB1/ARRB2/ATG5/CHFR/CUL3/FBXO33/FBXW7/HERPUD1/HSPA1A/LAPTM5/LIMK1/LRRK2/MALT1/MYCBP2/NXN/PARP10/PELI1/PTEN/PTTG1IP/RASSF5/RIPK2/RNF111/RPL11/RPL23/RPL5/RPS2/SMAD7/SPOPL/TGFBR1/TRIM44/TRIP12/USP4/WDR70	33
1028	Microglia	GO:0006482	protein demethylation	9/1790	33/18722	0.00302477	0.0171843	0.0118504	JARID2/KDM1B/KDM2A/KDM2B/KDM3A/KDM3B/KDM4B/KDM5A/KDM7A	9
1029	Microglia	GO:0008214	protein dealkylation	9/1790	33/18722	0.00302477	0.0171843	0.0118504	JARID2/KDM1B/KDM2A/KDM2B/KDM3A/KDM3B/KDM4B/KDM5A/KDM7A	9
1030	Microglia	GO:0010165	response to X-ray	9/1790	33/18722	0.00302477	0.0171843	0.0118504	ATM/CCND1/CDKN1A/DNM2/HAMP/IKBIP/NIPBL/XRCC4/XRCC5	9
1031	Microglia	GO:0120033	negative regulation of plasma membrane bounded cell projection assembly	9/1790	33/18722	0.00302477	0.0171843	0.0118504	ABI3/ARHGAP24/CAPZB/DNM2/EVL/LIMK2/PRKCD/SRGAP2C/TBC1D30	9
1032	Microglia	GO:0150117	positive regulation of cell-substrate junction organization	9/1790	33/18722	0.00302477	0.0171843	0.0118504	FMN1/LIMS1/NRP1/PIK3R1/PPM1F/PTPRJ/RAC1/ROCK1/SMAD3	9
1033	Microglia	GO:0007346	regulation of mitotic cell cycle	62/1790	457/18722	0.00305542	0.0173402	0.0119579	ADAM17/ANKRD17/APPL2/ATM/BABAM2/BCL2/BCL6/BID/BRD4/BTG1/BTG2/CCND1/CCND3/CDC14A/CDKN1A/CHEK2/CHFR/CTNNB1/CUL3/DUSP1/FOXN3/GBF1/GPR132/HECA/ID2/IGF1/KIF20B/KLHL18/LGMN/MAD1L1/MAP3K20/NABP1/NEK6/NEK7/PDGFB/PKN2/PLK3/PML/PRKCA/PRKDC/PRMT2/PTEN/RAD51B/RB1/RCC2/RFWD3/RNASEH2B/RPTOR/SDCBP/SLFN11/SMAD3/TAL1/TAOK3/TGFB1/TIMP2/TMOD3/TTC28/UBE2E2/WAC/YTHDC2/ZFP36L1/ZFP36L2	62
1034	Microglia	GO:0006476	protein deacetylation	19/1790	101/18722	0.00306069	0.0173402	0.0119579	BCL6/CAMK2D/DYRK1A/ELK4/EP300/HDAC4/HDAC7/HDAC9/JDP2/KDM5A/LRRK2/NIPBL/PRKD2/RCOR1/SKI/SPRED1/SPRED2/TBL1XR1/TRERF1	19
1035	Microglia	GO:0006816	calcium ion transport	58/1790	422/18722	0.00306348	0.0173402	0.0119579	ANO6/ARRB2/ATG5/ATP2C1/BAX/BCL2/BIN1/CACNA1A/CACNA1D/CAMK2D/CCR1/CD33/CD4/CD84/CDH23/CHD7/CLIC2/CORO1A/CRACR2A/CTNNB1/CYBA/CYSLTR1/EPB41/GAS6/GNAI2/HTT/IL16/ITGAV/ITPR1/ITPR2/LILRB1/LYN/MCUB/P2RX4/P2RY12/P2RY6/PDGFB/PIK3CG/PLCG2/PML/PRKCB/PTK2B/PTPRC/RASA3/RHOA/RYR1/SLC25A25/SLC8A1/SLC8B1/SNCA/STIM1/THADA/TPCN1/TPT1/TRIM27/TRPM2/UBASH3B/VMP1	58
1036	Microglia	GO:0035265	organ growth	29/1790	178/18722	0.00306404	0.0173402	0.0119579	AKAP13/ARID2/BASP1/BCL2/BNC2/ESR1/FGF20/HAMP/IGF1/JARID2/LEPR/MAPK1/MAPK14/MEF2C/PAK1/PIM1/PLAG1/PSAP/PTEN/RUNX1/SASH3/SMAD2/STK3/STK4/TENM4/TGFBR1/TGFBR2/WWC2/YBX3	29
1037	Microglia	GO:1903426	regulation of reactive oxygen species biosynthetic process	12/1790	52/18722	0.0031014	0.0175347	0.0120921	ABCB7/ALOX5/CFLAR/CYBA/FOXO3/HDAC4/PIKFYVE/PLCG2/RAB27A/RHOA/SNCA/STAT3	12
1038	Microglia	GO:0051346	negative regulation of hydrolase activity	53/1790	379/18722	0.00314087	0.0177408	0.0122341	A2M/AMOT/ANOS1/APLP2/APOC1/ARFGEF1/ARRB1/ARRB2/BIN1/BIRC6/BOD1L1/BST2/C3/CARD8/CAST/CST3/DNAJB6/EGLN1/GAS6/GMIP/GNAI2/GPX1/GSK3B/HDAC9/HERPUD1/IFI16/IKBKB/KDM5A/LEPR/LRCH1/LRP1/LRRK2/MGAT5/MICAL1/NAIP/NCKAP1L/PAK2/PICALM/PLAUR/PROS1/RCC2/RENBP/ROCK1/RPS6KA1/RPS6KA3/SERPINB1/SERPINB6/SERPINB9/SIMC1/SNCA/SORL1/TIMP2/TNFAIP8	53
1039	Microglia	GO:0007204	positive regulation of cytosolic calcium ion concentration	46/1790	319/18722	0.00315558	0.0178067	0.0122796	ABL2/ATG5/BAX/BCL2/C3AR1/C5AR1/CACNA1A/CAMK2D/CCR1/CHD7/CLIC2/CMKLR1/CORO1A/CX3CR1/CYBA/CYSLTR1/ESR1/FPR1/GNA13/GNA15/GNB1/GPR65/HTT/ITGAV/ITPR1/ITPR2/JAK2/LPAR6/LRP1/LYN/P2RX4/P2RY6/PIK3CG/PLCG2/PML/PTK2B/PTPRC/RASA3/RYR1/SLC8A1/SLC8B1/SNCA/SWAP70/TPCN1/TRPM2/UBASH3B	46
1040	Microglia	GO:0043491	protein kinase B signaling	33/1790	211/18722	0.00325497	0.0183499	0.0126542	ARFGEF1/ARRB2/AXL/CASS4/CX3CR1/ENG/GAS6/GCNT2/GPX1/HCLS1/HPSE/IGF1/IL18/MERTK/MTDH/P2RX4/P2RY12/PIK3CD/PIK3CG/PIK3R5/PLK3/PTEN/PTPRJ/RACK1/RCN3/SESN3/SETX/SH2B3/STK3/TCF7L2/TGFB1/TGFBR1/ZFP36L1	33
1041	Microglia	GO:0006606	protein import into nucleus	26/1790	155/18722	0.0032631	0.0183604	0.0126614	APPL2/CDKN1A/E2F3/HCLS1/HEATR3/JAK2/KPNA4/KPNA6/KPNB1/LRRK2/MAPK1/MAPK14/NFKBIA/NUP98/PIK3R1/PML/PRKCD/PTTG1IP/RANBP2/RPL23/SMAD3/STAT3/SUFU/SYK/TGFB1/TXNIP	26
1042	Microglia	GO:0051147	regulation of muscle cell differentiation	26/1790	155/18722	0.0032631	0.0183604	0.0126614	ANKRD17/ARRB2/ATP11A/BCL2/BHLHE41/BMPR2/ENG/HAMP/HDAC4/HDAC9/ID2/IGF1/MAPK14/MEF2C/NFATC1/NFATC2/NFATC3/PAK1/PDGFB/PIAS1/PIEZO1/PTBP1/SETD3/TGFB1/TMEM119/XBP1	26
1043	Microglia	GO:0002820	negative regulation of adaptive immune response	13/1790	59/18722	0.0032778	0.0183898	0.0126817	BCL6/HAVCR2/IL4R/JAK3/LILRB1/LILRB4/LOXL3/NCKAP1L/PTPRC/RC3H1/SAMSN1/SMAD7/TRIM27	13
1044	Microglia	GO:0035306	positive regulation of dephosphorylation	13/1790	59/18722	0.0032778	0.0183898	0.0126817	ANKLE2/CD300A/CD33/JAK2/MEF2C/PLEK/PPARGC1B/PPP1R12A/PRKCD/PTBP1/PTPRC/SMAD3/TGFB1	13
1045	Microglia	GO:0050732	negative regulation of peptidyl-tyrosine phosphorylation	13/1790	59/18722	0.0032778	0.0183898	0.0126817	CBL/CD300A/DUSP22/GGNBP2/LILRB4/LRRK1/PARP14/PRKCD/PTPN2/PTPRC/RACK1/SAMSN1/SH2B3	13
1046	Microglia	GO:0048041	focal adhesion assembly	17/1790	87/18722	0.003284	0.0183898	0.0126817	ARHGAP6/BCL2/DUSP22/FMN1/LIMS1/LRP1/NRP1/PIP5K1A/PPM1F/PTEN/PTK2B/PTPRJ/RAC1/RCC2/RHOA/ROCK1/SMAD3	17
1047	Microglia	GO:2000177	regulation of neural precursor cell proliferation	17/1790	87/18722	0.003284	0.0183898	0.0126817	ADGRG1/APPL2/BTG2/CTNNB1/CTSZ/CX3CR1/DISC1/FOXO3/GNAI2/HIF1A/ID2/KDM2B/LRRK2/LYN/NF1/RHOA/WNT5A	17
1048	Microglia	GO:0000209	protein polyubiquitination	36/1790	236/18722	0.00334979	0.0187403	0.0129234	ARIH1/BCL2/CBL/CHFR/CTNNB1/CUL1/CUL3/DDB2/FBXW11/NEDD4L/PARP10/PELI1/PELI2/RC3H1/RNF111/RNF135/RNF144B/RNF166/RNF19B/RNF216/SMURF1/SMURF2/TNKS2/TRAF3/TRIM14/TRIM22/TRIM27/TRIM38/TRIM44/TRIM56/TRIP12/UBE2D2/UBE2E1/UBE2E2/UBE2K/UBE3C	36
1049	Microglia	GO:0035264	multicellular organism growth	23/1790	132/18722	0.00335629	0.0187559	0.0129342	ATRN/ATRX/BCL2/CCM2/CELF1/CHD7/CREB1/EP300/EZR/IGF1/LGMN/NIPBL/NOTCH2/PLAG1/PLEC/SLC25A25/SOS1/STAT3/STAT5A/STK40/TNKS2/ZFP36L1/ZFX	23
1050	Microglia	GO:0051893	regulation of focal adhesion assembly	14/1790	66/18722	0.00336744	0.0187559	0.0129342	ARHGAP6/DUSP22/FMN1/LIMS1/LRP1/NRP1/PPM1F/PTEN/PTPRJ/RAC1/RCC2/RHOA/ROCK1/SMAD3	14
1051	Microglia	GO:0072678	T cell migration	14/1790	66/18722	0.00336744	0.0187559	0.0129342	ADAM10/ADAM17/CRK/CXCL16/DOCK8/GPR183/ITGAL/LRCH1/MSN/PIK3CD/PIK3CG/PLEC/RHOA/WNT5A	14
1052	Microglia	GO:0090109	regulation of cell-substrate junction assembly	14/1790	66/18722	0.00336744	0.0187559	0.0129342	ARHGAP6/DUSP22/FMN1/LIMS1/LRP1/NRP1/PPM1F/PTEN/PTPRJ/RAC1/RCC2/RHOA/ROCK1/SMAD3	14
1053	Microglia	GO:0032816	positive regulation of natural killer cell activation	7/1790	22/18722	0.00338771	0.0187559	0.0129342	AXL/GAS6/HLA-E/IL15/IL15RA/IL18/TYROBP	7
1054	Microglia	GO:0043371	negative regulation of CD4-positive, alpha-beta T cell differentiation	7/1790	22/18722	0.00338771	0.0187559	0.0129342	BCL6/IL4R/JAK3/LOXL3/RC3H1/RUNX1/SMAD7	7
1055	Microglia	GO:0060965	negative regulation of gene silencing by miRNA	7/1790	22/18722	0.00338771	0.0187559	0.0129342	ESR1/HIF1A-AS2/NCOR2/NEAT1/PPARG/STAT3/TGFB1	7
1056	Microglia	GO:0071359	cellular response to dsRNA	7/1790	22/18722	0.00338771	0.0187559	0.0129342	CGAS/COLEC12/DDX58/FLOT1/IFIH1/IRF3/RALB	7
1057	Microglia	GO:0002637	regulation of immunoglobulin production	15/1790	73/18722	0.00338831	0.0187559	0.0129342	BCL6/CD86/CGAS/EPHB2/HLA-E/IL4R/PKN1/PRKDC/PTPRC/SASH3/SHLD1/SLC15A4/STAT6/TGFB1/XBP1	15
1058	Microglia	GO:0050848	regulation of calcium-mediated signaling	15/1790	73/18722	0.00338831	0.0187559	0.0129342	CD4/CLEC7A/CMKLR1/GSK3B/HTT/IGF1/ITPR1/LRRK2/P2RX4/PLCG2/PLEK/PTBP1/PTK2B/SYK/TREM2	15
1059	Microglia	GO:0031648	protein destabilization	11/1790	46/18722	0.00339097	0.0187559	0.0129342	CHFR/CREBBP/CTSH/CUL3/EP300/FBXW11/FBXW7/GGA3/HTT/PRKDC/SNCA	11
1060	Microglia	GO:0060976	coronary vasculature development	11/1790	46/18722	0.00339097	0.0187559	0.0129342	ARID2/CNTRL/NRP1/PLXND1/PRDM1/SEC24B/SETD2/SMAD6/SPRED1/SUFU/TGFBR1	11
1061	Microglia	GO:0072676	lymphocyte migration	21/1790	117/18722	0.00344174	0.0190188	0.0131154	ADAM10/ADAM17/CRK/CXCL16/DOCK8/GAS6/GPR183/ITGAL/JAM2/LRCH1/MSN/PADI2/PIK3CD/PIK3CG/PLEC/PTK2B/RHOA/SLC8B1/SPNS2/STK10/WNT5A	21
1062	Microglia	GO:0008654	phospholipid biosynthetic process	38/1790	253/18722	0.00344837	0.0190375	0.0131283	ABHD3/AGPAT3/ATM/CEPT1/DGKA/FIG4/HEXB/IDH1/IMPA2/INPP4A/INPP5D/INPPL1/IPMK/LPCAT1/LPCAT2/MBOAT7/MTMR14/MTMR3/PDGFB/PGS1/PIGX/PIK3CD/PIK3CG/PIK3R1/PIK3R6/PIKFYVE/PIP5K1A/PIP5K1B/PLA2G4A/PLCG2/PLSCR1/PPARD/PTEN/SMG1/SOCS6/SPTLC2/TTC7A/VAC14	38
1063	Microglia	GO:0072503	cellular divalent inorganic cation homeostasis	65/1790	486/18722	0.00345985	0.0190829	0.0131597	ABL2/AP3B1/APOE/ATG5/ATP13A3/ATP2C1/BAX/BCL2/C3AR1/C5AR1/CACNA1A/CALR/CAMK2D/CCR1/CDH23/CHD7/CLIC2/CMKLR1/CORO1A/CX3CR1/CYBA/CYSLTR1/DISC1/ESR1/FPR1/GNA13/GNA15/GNB1/GPR65/HERPUD1/HEXB/HSP90B1/HTT/ITGAV/ITPR1/ITPR2/JAK2/LPAR6/LRP1/LYN/MCUB/P2RX4/P2RY6/PIK3CG/PLCG2/PML/PRKCB/PTK2B/PTPRC/RASA3/RYR1/SLC10A7/SLC11A1/SLC8A1/SLC8B1/SMAD3/SNCA/STIM1/SWAP70/THADA/TPCN1/TPT1/TRPM2/UBASH3B/WNT5A	65
1064	Microglia	GO:0002181	cytoplasmic translation	25/1790	148/18722	0.00351851	0.019372	0.0133591	CPEB3/EIF3A/EIF3H/NCK1/PKM/RPL11/RPL13/RPL13A/RPL23/RPL23A/RPL31/RPL35/RPL41/RPL5/RPL8/RPS11/RPS19/RPS2/RPS24/RPS27A/RPS6/RPS8/RPS9/YBX3/YTHDF2	25
1065	Microglia	GO:0010642	negative regulation of platelet-derived growth factor receptor signaling pathway	5/1790	12/18722	0.00354201	0.019372	0.0133591	LRP1/PTPN12/PTPN2/PTPRJ/SNCA	5
1066	Microglia	GO:0032490	detection of molecule of bacterial origin	5/1790	12/18722	0.00354201	0.019372	0.0133591	LY96/SCARB1/TLR1/TLR2/TREM2	5
1067	Microglia	GO:0032823	regulation of natural killer cell differentiation	5/1790	12/18722	0.00354201	0.019372	0.0133591	AXL/GAS6/IL15/IL15RA/PRDM1	5
1068	Microglia	GO:0042762	regulation of sulfur metabolic process	5/1790	12/18722	0.00354201	0.019372	0.0133591	ABCB7/NFE2L2/PDK1/PDK3/SNCA	5
1069	Microglia	GO:0060907	positive regulation of macrophage cytokine production	5/1790	12/18722	0.00354201	0.019372	0.0133591	CD74/LAPTM5/LILRB1/PLCG2/WNT5A	5
1070	Microglia	GO:0090385	phagosome-lysosome fusion	5/1790	12/18722	0.00354201	0.019372	0.0133591	PIKFYVE/RAB20/RAB39A/RAB7A/SPG11	5
1071	Microglia	GO:0098974	postsynaptic actin cytoskeleton organization	5/1790	12/18722	0.00354201	0.019372	0.0133591	ACTB/ARF1/DBNL/FARP1/WASF2	5
1072	Microglia	GO:1905245	regulation of aspartic-type peptidase activity	5/1790	12/18722	0.00354201	0.019372	0.0133591	BIN1/GRN/LYN/PICALM/SORL1	5
1073	Microglia	GO:1901888	regulation of cell junction assembly	32/1790	204/18722	0.00355078	0.0194019	0.0133796	ABI3/ARHGAP6/DUSP22/EPHB2/FARP1/FLOT1/FMN1/GRID2/IKBKB/IL1RAP/LIMS1/LRP1/MEF2C/NRP1/PPM1F/PRKCH/PTEN/PTPRJ/RAC1/RAP1A/RAP1B/RAPGEF1/RAPGEF2/RCC2/RHOA/ROCK1/SMAD3/SNCA/SYNDIG1/TLR2/VPS35/WNT5A	32
1074	Microglia	GO:0042982	amyloid precursor protein metabolic process	18/1790	95/18722	0.00358367	0.0195634	0.013491	ADAM10/ADAM17/APOE/BIN1/DYRK1A/FLOT2/GGA3/GSAP/IFNGR1/IGF1/ITM2B/LYN/PICALM/RANBP9/ROCK1/SLC2A13/SOAT1/SORL1	18
1075	Microglia	GO:0019318	hexose metabolic process	36/1790	237/18722	0.00359567	0.0196106	0.0135236	ADPGK/AKR1A1/AKR1B1/ATF4/B4GALT1/CHST15/ENPP1/EP300/GAA/GALM/GLB1/GSK3B/HK1/HK2/IGF1/INPPL1/IRS2/KBTBD2/KCNQ1/LEPR/MAN2B1/MAN2C1/MAPK14/NCOA2/OAS1/PDK1/PDK3/PFKFB3/PGK1/PGM5/PMM2/PPARD/PPP1CB/PTPN2/RANBP2/RUBCNL	36
1076	Microglia	GO:2001242	regulation of intrinsic apoptotic signaling pathway	27/1790	164/18722	0.00360001	0.019616	0.0135273	BAX/BCL2/BID/CD74/FBXW7/GPX1/GSDME/HERPUD1/HIF1A/HSPA1A/LRRK2/MCL1/NCK1/NCK2/NFE2L2/PLAUR/PTPN1/PTPN2/PTTG1IP/RACK1/RPL11/RRM2B/SKIL/TPT1/TREM2/XBP1/YBX3	27
1077	Microglia	GO:0042770	signal transduction in response to DNA damage	28/1790	172/18722	0.00361556	0.0196825	0.0135731	ATM/ATR/ATRX/BABAM2/BID/CCND1/CD74/CDKN1A/CHEK2/DDX5/DYRK1A/FOXN3/FOXO3/GRB2/MAP3K20/MAPK14/PLK3/PML/PRKDC/PTTG1IP/RFWD3/RNASEH2B/SP100/SPRED1/SPRED2/TAOK3/USP10/WAC	28
1078	Microglia	GO:0002714	positive regulation of B cell mediated immunity	10/1790	40/18722	0.00363136	0.0197136	0.0135946	BTK/C3/CD226/HLA-E/NECTIN2/PTPRC/SHLD1/STAT6/TGFB1/TREM2	10
1079	Microglia	GO:0002891	positive regulation of immunoglobulin mediated immune response	10/1790	40/18722	0.00363136	0.0197136	0.0135946	BTK/C3/CD226/HLA-E/NECTIN2/PTPRC/SHLD1/STAT6/TGFB1/TREM2	10
1080	Microglia	GO:0045022	early endosome to late endosome transport	10/1790	40/18722	0.00363136	0.0197136	0.0135946	DNAJC13/EZR/KIF16B/MAP2K1/MAPK1/MSN/RAB7A/STX8/WDR81/WDR91	10
1081	Microglia	GO:0051960	regulation of nervous system development	60/1790	443/18722	0.00366186	0.0198323	0.0136764	ACTR2/APPL2/ARHGAP4/ARNTL/B2M/BHLHE41/BIN1/BMPR2/CHD7/CTNNB1/CTSC/CUX1/CX3CR1/CYFIP1/DBNL/DISC1/EPHB2/ETV5/FBXW8/FIG4/GOLGA4/GRID2/HIF1A/ID2/IL1RAP/IL6ST/ITGAX/JAM2/LIMK1/LRP1/LRP8/LYN/MAP2K1/NF1/NRP1/NUMB/PAK1/PCM1/PLAG1/PLXNB2/PLXNC1/PLXND1/PRKCH/PTEN/RAPGEF2/SKI/SKIL/SORL1/SPP1/SYNDIG1/TENM4/TGFB1/TLR2/TNFRSF1B/TRAK1/TREM2/TYMP/WNT5A/XRCC5/YTHDF2	60
1082	Microglia	GO:0033157	regulation of intracellular protein transport	35/1790	229/18722	0.00366337	0.0198323	0.0136764	CD81/EDEM1/FBXW7/GAS6/GCC2/GSK3B/HCLS1/ITGAM/ITGB2/JAK2/KIF20B/KIF5B/LCP1/LRRK2/MAPK1/MAPK14/OS9/PAK1/PCM1/PIK3R1/PLK3/PRKCD/PTPN1/PTPN14/RAB29/SMAD3/SORL1/SP100/STOM/SUFU/TCF7L2/TGFB1/TM9SF4/UBAC2/USP36	35
1083	Microglia	GO:0071695	anatomical structure maturation	35/1790	229/18722	0.00366337	0.0198323	0.0136764	AKR1B1/ANKRD17/ANKS1A/AXL/BCL2/BTK/C1QA/C3/CDKN1A/CEBPA/CLEC7A/CTNNB1/CX3CR1/FOXO3/GLDN/HIF1A/IGF1/IL15/LRRK2/LYL1/PPARG/PTBP3/PTK2B/RB1/RHOA/RPS6KA2/RUNX2/RYR1/SCARF1/SCLT1/SNX10/TAL1/TUT7/WNT5A/YTHDF2	35
1084	Microglia	GO:0006895	Golgi to endosome transport	6/1790	17/18722	0.00370806	0.019851	0.0136894	DOP1B/EPS15/GBF1/KIF16B/VPS13C/WIPI1	6
1085	Microglia	GO:0035855	megakaryocyte development	6/1790	17/18722	0.00370806	0.019851	0.0136894	ABI1/EP300/FLI1/SH2B3/TAL1/WASF2	6
1086	Microglia	GO:0036092	phosphatidylinositol-3-phosphate biosynthetic process	6/1790	17/18722	0.00370806	0.019851	0.0136894	ATM/FIG4/INPP4A/PIK3CD/PIK3CG/PIKFYVE	6
1087	Microglia	GO:0045591	positive regulation of regulatory T cell differentiation	6/1790	17/18722	0.00370806	0.019851	0.0136894	BCL6/HLA-DRA/HLA-DRB1/LGALS9/LILRB4/VSIR	6
1088	Microglia	GO:0045815	positive regulation of gene expression, epigenetic	6/1790	17/18722	0.00370806	0.019851	0.0136894	ARID1A/ARID1B/EP300/PADI2/SERTAD2/ZMIZ1	6
1089	Microglia	GO:0060977	coronary vasculature morphogenesis	6/1790	17/18722	0.00370806	0.019851	0.0136894	ARID2/NRP1/SEC24B/SETD2/SPRED1/TGFBR1	6
1090	Microglia	GO:0061158	3'-UTR-mediated mRNA destabilization	6/1790	17/18722	0.00370806	0.019851	0.0136894	CPEB3/RC3H1/UPF1/ZFP36/ZFP36L1/ZFP36L2	6
1091	Microglia	GO:0072673	lamellipodium morphogenesis	6/1790	17/18722	0.00370806	0.019851	0.0136894	ABI1/PDPN/PLEKHO1/RREB1/SNX2/WASF2	6
1092	Microglia	GO:0090713	immunological memory process	6/1790	17/18722	0.00370806	0.019851	0.0136894	BCL6/CD81/FGL2/HLA-DRA/HLA-DRB1/ST3GAL1	6
1093	Microglia	GO:0007260	tyrosine phosphorylation of STAT protein	17/1790	88/18722	0.00371585	0.019851	0.0136894	CSF1R/FER/GGNBP2/HCLS1/IGF1/IL15/IL18/IL6R/IL6ST/JAK2/JAK3/LYN/PARP14/PARP9/PTPN2/SH2B3/TNFRSF1A	17
1094	Microglia	GO:0002507	tolerance induction	8/1790	28/18722	0.00372778	0.019851	0.0136894	HAVCR2/HLA-B/HLA-E/IRAK3/LGALS9/LILRB4/LYN/TGFBR2	8
1095	Microglia	GO:0010575	positive regulation of vascular endothelial growth factor production	8/1790	28/18722	0.00372778	0.019851	0.0136894	ATF4/C3/C3AR1/C5AR1/HIF1A/HPSE/IL6ST/TGFB1	8
1096	Microglia	GO:0010818	T cell chemotaxis	8/1790	28/18722	0.00372778	0.019851	0.0136894	ADAM10/ADAM17/CXCL16/GPR183/PIK3CD/PIK3CG/PLEC/WNT5A	8
1097	Microglia	GO:0032801	receptor catabolic process	8/1790	28/18722	0.00372778	0.019851	0.0136894	APOE/KIF16B/LAPTM5/LGMN/PTPN1/SMURF1/TGFB1/UVRAG	8
1098	Microglia	GO:0032958	inositol phosphate biosynthetic process	8/1790	28/18722	0.00372778	0.019851	0.0136894	HRH1/IPMK/P2RY6/PLCG2/PLEK/PTAFR/PTK2B/SNCA	8
1099	Microglia	GO:0034123	positive regulation of toll-like receptor signaling pathway	8/1790	28/18722	0.00372778	0.019851	0.0136894	CYBA/FLOT1/NINJ1/PELI1/SLC15A4/TLR1/TLR2/TLR5	8
1100	Microglia	GO:0051894	positive regulation of focal adhesion assembly	8/1790	28/18722	0.00372778	0.019851	0.0136894	FMN1/LIMS1/NRP1/PPM1F/PTPRJ/RAC1/ROCK1/SMAD3	8
1101	Microglia	GO:0070076	histone lysine demethylation	8/1790	28/18722	0.00372778	0.019851	0.0136894	KDM1B/KDM2A/KDM2B/KDM3A/KDM3B/KDM4B/KDM5A/KDM7A	8
1102	Microglia	GO:0040013	negative regulation of locomotion	54/1790	391/18722	0.00376458	0.0200232	0.0138081	ADGRG1/APOE/ARHGAP4/ARHGDIB/ARID2/BCL2/BST2/CALR/CCDC125/CD300A/CD74/CRK/CX3CR1/DUSP1/DUSP22/ENG/EVL/FOXO3/GNA13/HMOX1/LDLRAD4/LRCH1/LRP1/MEF2C/NAV3/NF1/NFE2L2/NRP1/PADI2/PPARD/PPARG/PTEN/PTPN2/PTPRJ/RAC1/RAP2A/RHOA/RIN3/SINHCAF/SMAD7/SP100/SPRED1/SRGAP1/SRGAP2/SRGAP2B/SRGAP2C/STARD13/STAT3/STK24/TGFB1/TMIGD3/VASH1/WAS/WNT5A	54
1103	Microglia	GO:0002446	neutrophil mediated immunity	9/1790	34/18722	0.00377036	0.0200232	0.0138081	ADAM17/IRAK4/ITGAM/ITGB2/PRAM1/PTAFR/SPI1/SYK/WDR1	9
1104	Microglia	GO:0010922	positive regulation of phosphatase activity	9/1790	34/18722	0.00377036	0.0200232	0.0138081	CD300A/CD33/JAK2/MEF2C/PLEK/PPARGC1B/PPP1R12A/PTPRC/SMAD3	9
1105	Microglia	GO:0034599	cellular response to oxidative stress	42/1790	288/18722	0.0037858	0.020087	0.0138521	ABCC1/ALOX5/ARNTL/ATF4/ATG7/AXL/BCL2/BTK/CTNNB1/ETV5/FBXW7/FER/FOS/FOXO3/GPX1/HIF1A/HMOX1/HSPA1A/JAK2/JUN/LRRK2/MAP3K5/MAPK1/MAPKAP1/MCL1/MGMT/NFE2L2/OXR1/PDK1/PML/PPARGC1B/PRKCD/PXN/RACK1/RIPK1/SETX/SIRPA/SNCA/STAT6/STK24/TREM2/TRPM2	42
1106	Microglia	GO:0022612	gland morphogenesis	21/1790	118/18722	0.00381865	0.020155	0.013899	BAX/BCL2/CEBPB/CFLAR/CSF1R/CUL3/EDA/ESR1/FBXW7/MSN/NOTCH2/NRP1/PLAG1/PLXND1/PML/RPS6KA1/STAT6/TGFB1/TGFBR2/WNT5A/XBP1	21
1107	Microglia	GO:0030203	glycosaminoglycan metabolic process	21/1790	118/18722	0.00381865	0.020155	0.013899	CEMIP2/CHST11/CHST15/CHSY1/CHSY3/CLTC/CSGALNACT1/GCNT2/GLB1/HEXB/HS2ST1/HS6ST1/IL15/LYVE1/PDGFB/PIM1/SLC10A7/ST3GAL1/ST3GAL6/TGFB1/UST	21
1108	Microglia	GO:1903313	positive regulation of mRNA metabolic process	21/1790	118/18722	0.00381865	0.020155	0.013899	BTG2/CELF1/CPEB3/DCP2/NUP98/PABPC1/PAN3/PATL1/PUM1/RC3H1/ROCK1/SAMD4A/THRAP3/TRA2B/TUT7/UPF1/YTHDF2/ZC3HAV1/ZFP36/ZFP36L1/ZFP36L2	21
1109	Microglia	GO:0030512	negative regulation of transforming growth factor beta receptor signaling pathway	16/1790	81/18722	0.00381925	0.020155	0.013899	ADAM17/ADAMTSL2/CHST11/DNM2/HSPA1A/LDLRAD4/PMEPA1/PPARG/SKI/SKIL/SMAD6/SMAD7/SMURF1/SMURF2/SPRED1/SPRED2	16
1110	Microglia	GO:0030641	regulation of cellular pH	16/1790	81/18722	0.00381925	0.020155	0.013899	ATP6V0E1/BCL2/DMXL2/GRN/HVCN1/LRRK2/MAFG/MAPK1/PPT1/RAB20/RAB39A/RAB7A/SLC11A1/SLC4A7/SLC9A9/TM9SF4	16
1111	Microglia	GO:0048708	astrocyte differentiation	16/1790	81/18722	0.00381925	0.020155	0.013899	BIN1/C1QA/C5AR1/CDK6/GRN/ID2/IFNGR1/IL6ST/KRAS/LRP1/MAP2K1/MAPK1/NF1/STAT3/TAL1/TREM2	16
1112	Microglia	GO:0009620	response to fungus	13/1790	60/18722	0.00382563	0.0201705	0.0139097	ATG5/BTK/CLEC7A/COTL1/CRK/CX3CR1/HAMP/MALT1/PLCG2/SCIMP/SPI1/SYK/USP15	13
1113	Microglia	GO:0019216	regulation of lipid metabolic process	47/1790	331/18722	0.00387707	0.0203956	0.0140649	APOC1/APOE/APPL2/ARF1/ASAH1/C3/CD74/CD81/CREB1/CREBL2/DAGLB/DNAJC15/FBXW7/FGR/FLT1/ID2/IDH1/INSIG2/IRS2/LACTB/LPCAT1/LYN/MBOAT7/MLXIPL/MTMR3/NPC2/P2RY12/PANK2/PDE3B/PDGFB/PDK1/PDK3/PIK3CG/PIK3IP1/PLCG2/PPARD/PPARG/PRKAG2/PRKCD/PSAP/PTK2B/RUBCNL/SCARB1/SNCA/SORL1/TGFB1/TREM2	47
1114	Microglia	GO:0002437	inflammatory response to antigenic stimulus	15/1790	74/18722	0.00388223	0.0203956	0.0140649	BTK/C3/CD81/CYSLTR1/FGR/GPX1/HCK/HLA-DRB1/HLA-E/LYN/MAPK14/NOTCH2/RHBDF2/SYK/TREM2	15
1115	Microglia	GO:0003151	outflow tract morphogenesis	15/1790	74/18722	0.00388223	0.0203956	0.0140649	BMPR2/CTNNB1/DHRS3/ENG/HIF1A/MEF2C/NIPBL/NRP1/NRP2/PLXND1/RYR1/SEC24B/SMAD6/TGFBR2/WNT5A	15
1116	Microglia	GO:1903201	regulation of oxidative stress-induced cell death	15/1790	74/18722	0.00388223	0.0203956	0.0140649	ATF4/ATG7/CTNNB1/FBXW7/FOXO3/GPX1/HIF1A/LRRK2/MCL1/NFE2L2/OXR1/RACK1/RIPK1/TREM2/TRPM2	15
1117	Microglia	GO:0042130	negative regulation of T cell proliferation	14/1790	67/18722	0.00389029	0.0204014	0.0140689	CD86/CEBPB/HAVCR2/HLA-DRB1/LGALS9/LILRB1/LILRB4/MAD1L1/PDCD1LG2/PELI1/RC3H1/TMEM131L/VSIG4/VSIR	14
1118	Microglia	GO:0072665	protein localization to vacuole	14/1790	67/18722	0.00389029	0.0204014	0.0140689	AP3B1/CD81/GCC2/GGA3/GNPTAB/LAPTM5/M6PR/MFSD1/RAB7A/SMURF1/SORL1/VPS13C/VPS13D/VPS41	14
1119	Microglia	GO:0031929	TOR signaling	22/1790	126/18722	0.00396072	0.0207337	0.014298	ARNTL/ATM/BMT2/C9orf72/CARD11/CLEC16A/DDIT4/DISC1/GAS6/GOLPH3/HIF1A/MAPKAP1/MIOS/NCKAP1L/PRR5/RPS6/RPTOR/SESN3/SMG1/TBCK/TREM2/WAC	22
1120	Microglia	GO:0032874	positive regulation of stress-activated MAPK cascade	22/1790	126/18722	0.00396072	0.0207337	0.014298	ANKRD6/CLEC7A/CRACR2A/DUSP22/EIF2AK2/LTBR/MAP3K3/MAP3K5/NOD1/PTK2B/RASSF2/RELL1/RIPK1/RIPK2/SCIMP/SDCBP/SH3RF3/SPI1/STK3/TAOK3/TRAF3/WNT5A	22
1121	Microglia	GO:0048732	gland development	59/1790	436/18722	0.00400899	0.0209676	0.0144594	ASH1L/BAX/BCL2/CCDC40/CCND1/CEBPA/CEBPB/CFLAR/CREB1/CSF1R/CTNNB1/CUL3/EAF2/EDA/ESR1/FBXW7/GPX1/HAMP/HIF1A/HK2/HMOX1/ID2/IGF2R/IRS2/JAK2/JARID2/KRAS/MAD1L1/MAFB/MAP2K1/MAPK1/MGMT/MSN/NCOR2/NF1/NOTCH2/NRP1/PLAG1/PLXND1/PML/PRKDC/PSAP/PTEN/RAP1A/RPS6KA1/RREB1/SMAD2/SMAD3/SP3/STAT5A/STAT6/TGFB1/TGFBR1/TGFBR2/TNFRSF11A/UPF2/USF2/WNT5A/XBP1	59
1122	Microglia	GO:0015914	phospholipid transport	18/1790	96/18722	0.00402563	0.0210359	0.0145065	ABCA1/ABCC1/ANO6/APOC1/APOE/ATP10D/ATP11A/ATP11C/ATP8B4/ATP9B/NPC2/PITPNA/PITPNB/PLSCR1/PRKCD/SCARB1/SCP2/XKR6	18
1123	Microglia	GO:0010761	fibroblast migration	11/1790	47/18722	0.0040519	0.0210605	0.0145235	APPL2/ARHGAP4/FER/PAK1/PIP5K1A/PLEC/PML/RAC1/RCC2/SLC8A1/TGFB1	11
1124	Microglia	GO:0014911	positive regulation of smooth muscle cell migration	11/1790	47/18722	0.0040519	0.0210605	0.0145235	BCL2/CRK/DOCK4/HDAC4/IGF1/LRP1/NRP1/P2RY6/PAK1/PDGFB/SSH1	11
1125	Microglia	GO:0043618	regulation of transcription from RNA polymerase II promoter in response to stress	11/1790	47/18722	0.0040519	0.0210605	0.0145235	ATF4/ATF6/BACH1/CEBPB/HIF1A/HMOX1/HSPA1A/JUN/NCK1/NCK2/NFE2L2	11
1126	Microglia	GO:0045332	phospholipid translocation	11/1790	47/18722	0.0040519	0.0210605	0.0145235	ABCA1/ABCC1/ANO6/ATP10D/ATP11A/ATP11C/ATP8B4/ATP9B/PLSCR1/PRKCD/XKR6	11
1127	Microglia	GO:0046677	response to antibiotic	11/1790	47/18722	0.0040519	0.0210605	0.0145235	ACTR2/CASP8/CBL/CIITA/JAK1/JAK2/MEF2C/PLA2G4A/RPL23/RSRC1/SLC1A3	11
1128	Microglia	GO:0051489	regulation of filopodium assembly	11/1790	47/18722	0.0040519	0.0210605	0.0145235	ARAP1/CAPZB/DOCK11/FNBP1L/NRP1/PIK3R1/PRKCD/RHOQ/SRGAP2C/TGFBR1/TRPM2	11
1129	Microglia	GO:0014706	striated muscle tissue development	53/1790	384/18722	0.00412557	0.0214245	0.0147744	AKAP13/ARID2/ARNTL/ARRB2/ATG5/BCL2/BTG2/CALR/CFLAR/CHD7/CREB1/CTNNB1/DDX5/ENG/EP300/FGF20/FLOT1/FOS/GPCPD1/GPX1/HAMP/HDAC4/HDAC9/HIVEP3/ID2/IGF1/JARID2/MAPK1/MAPK14/MEF2A/MEF2C/MTPN/NEB/NOTCH2/PAK1/PGM5/PIM1/PLEC/PTEN/RB1/RHOA/RUNX1/RYR1/SKI/SLC8A1/SMAD3/SMAD7/TENM4/TGFB1/TGFBR1/TGFBR2/WNT5A/YBX3	53
1130	Microglia	GO:0010498	proteasomal protein catabolic process	65/1790	490/18722	0.00418563	0.0217171	0.0149762	APOE/ARIH1/ARNTL/ARRB1/ARRB2/ASCC2/ASCC3/CALR/CD2AP/CEBPA/CHFR/COP1/CSNK1A1/CSNK1D/CTNNB1/CUL1/CUL3/DCAF12/DDI2/EDEM1/EIF3H/FBXO33/FBXW11/FBXW4/FBXW7/FBXW8/FHIT/GPX1/GSK3B/HERPUD1/HM13/HSP90B1/HSPA1A/LRRK2/MAN1A1/NEDD4L/NFE2L2/OS9/PELI1/PIAS1/PLK3/PML/PPP2R5C/PSMA1/RACK1/RCN3/RNF144B/RNF19B/RNF216/RPL11/SDCBP/SEL1L/SMAD7/SMURF1/SMURF2/SOCS6/SPOPL/TBL1XR1/TREM2/TRIM25/UBAC2/UBE2K/UBXN2B/USP25/WAC	65
1131	Microglia	GO:0014910	regulation of smooth muscle cell migration	17/1790	89/18722	0.00419346	0.0217193	0.0149777	BCL2/CRK/DOCK4/GNA13/HDAC4/IGF1/LRP1/MEF2C/NFE2L2/NRP1/P2RY6/PAK1/PDGFB/PPARD/RHOA/SORL1/SSH1	17
1132	Microglia	GO:1900407	regulation of cellular response to oxidative stress	17/1790	89/18722	0.00419346	0.0217193	0.0149777	ALOX5/ATF4/ATG7/CTNNB1/FBXW7/FOXO3/GPX1/HIF1A/LRRK2/MAPKAP1/MCL1/NFE2L2/OXR1/RACK1/RIPK1/TREM2/TRPM2	17
1133	Microglia	GO:0043647	inositol phosphate metabolic process	12/1790	54/18722	0.00431293	0.0223184	0.0153909	HRH1/IMPA2/INPP4A/INPP5B/IPMK/P2RY6/PLCG2/PLEK/PTAFR/PTEN/PTK2B/SNCA	12
1134	Microglia	GO:0021537	telencephalon development	37/1790	248/18722	0.0043253	0.0223627	0.0154214	ADGRG1/BAX/BTG2/CDK6/CELF1/CHD7/CRK/CTNNB1/DISC1/EPHB2/FOXP2/GSK3B/HIF1A/ID2/KDM2B/KIF5B/LRP1/LRP8/LRRK2/MBOAT7/MCPH1/NF1/NUMB/P2RY12/PTEN/RHOA/SKI/SLC8A1/SRGAP2/SRGAP2C/TENT2/TRA2B/TRAPPC9/WNT5A/XRN2/ZMIZ1/ZSWIM6	37
1135	Microglia	GO:0051052	regulation of DNA metabolic process	50/1790	359/18722	0.00437288	0.0225887	0.0155773	ACTR2/ARID2/ARRB2/ATM/ATR/ATRX/BABAM2/BAX/BCL6/BMPR2/CDKN1A/CGAS/CTNNB1/DCP2/DEK/DUSP1/FAM168A/FUS/HELB/HNRNPC/KDM1B/MAPK1/MBD2/MGMT/NEK7/PARP4/PARP9/PDGFB/PML/PRIM2/PRKCD/PRKD2/PRKDC/PTK2B/PTPRC/RLF/SETD2/SHLD1/SLC15A4/SMG1/SPI1/SPIDR/STAT6/TGFB1/TNKS2/TRIP12/UPF1/WAS/WDR70/XRCC5	50
1136	Microglia	GO:0006024	glycosaminoglycan biosynthetic process	15/1790	75/18722	0.00443342	0.0228813	0.0157791	CHST11/CHST15/CHSY1/CHSY3/CLTC/CSGALNACT1/GCNT2/HS2ST1/HS6ST1/PDGFB/SLC10A7/ST3GAL1/ST3GAL6/TGFB1/UST	15
1137	Microglia	GO:2000401	regulation of lymphocyte migration	13/1790	61/18722	0.0044452	0.0229219	0.0158071	ADAM10/ADAM17/CRK/DOCK8/JAM2/LRCH1/MSN/PADI2/PTK2B/RHOA/SLC8B1/STK10/WNT5A	13
1138	Microglia	GO:0010888	negative regulation of lipid storage	7/1790	23/18722	0.0044734	0.0230066	0.0158655	ABCA1/ITGAV/NFKBIA/PPARD/PPARG/PTPN2/TREM2	7
1139	Microglia	GO:0035162	embryonic hemopoiesis	7/1790	23/18722	0.0044734	0.0230066	0.0158655	ATF4/HIF1A/SH2B3/STK3/STK4/TAL1/TGFBR2	7
1140	Microglia	GO:0072576	liver morphogenesis	7/1790	23/18722	0.0044734	0.0230066	0.0158655	CEBPB/CFLAR/CUL3/FBXW7/NOTCH2/RPS6KA1/XBP1	7
1141	Microglia	GO:0005996	monosaccharide metabolic process	38/1790	257/18722	0.00450814	0.0231624	0.0159729	ADPGK/AKR1A1/AKR1B1/ATF4/B4GALT1/CHST15/ENPP1/EP300/GAA/GALM/GLB1/GSK3B/HK1/HK2/IGF1/INPPL1/IRS2/KBTBD2/KCNQ1/LEPR/MAN2B1/MAN2C1/MAPK14/NCOA2/OAS1/PDK1/PDK3/PFKFB3/PGK1/PGM5/PMM2/PPARD/PPP1CB/PTPN2/RANBP2/RUBCNL/SLC23A2/SLC2A3	38
1142	Microglia	GO:0043255	regulation of carbohydrate biosynthetic process	18/1790	97/18722	0.00451159	0.0231624	0.0159729	CLTC/ENPP1/EP300/GSK3B/HRH1/IGF1/IRS2/LEPR/P2RY6/PDGFB/PLEK/PPP1CB/PTAFR/PTK2B/PTPN2/RANBP2/SNCA/TGFB1	18
1143	Microglia	GO:0051170	import into nucleus	26/1790	159/18722	0.00463193	0.0237594	0.0163846	APPL2/CDKN1A/E2F3/HCLS1/HEATR3/JAK2/KPNA4/KPNA6/KPNB1/LRRK2/MAPK1/MAPK14/NFKBIA/NUP98/PIK3R1/PML/PRKCD/PTTG1IP/RANBP2/RPL23/SMAD3/STAT3/SUFU/SYK/TGFB1/TXNIP	26
1144	Microglia	GO:0006691	leukotriene metabolic process	9/1790	35/18722	0.00465245	0.0238438	0.0164428	ABCC1/ALOX5/ALOX5AP/DPEP2/MAPKAPK2/MGST2/PLA2G4A/SYK/TLR2	9
1145	Microglia	GO:0071901	negative regulation of protein serine/threonine kinase activity	21/1790	120/18722	0.00467602	0.0239437	0.0165117	AIDA/APOE/CD300A/CDKN1A/CEBPA/DTNBP1/DUSP1/HIPK3/IRAK3/LYN/NF1/PPARG/PRKAG2/PRKCD/PTEN/PTPN1/PTPRJ/RB1/SH2B3/SLC8A1/SORL1	21
1146	Microglia	GO:0044843	cell cycle G1/S phase transition	36/1790	241/18722	0.00473896	0.0242448	0.0167193	ADAM17/ANKRD17/APPL2/ATM/BACH1/BCAT1/BCL2/BID/BRD4/CACUL1/CCND1/CCND3/CDK6/CDKN1A/CHEK2/CRLF3/CUL1/CUL3/E2F3/FBXW7/GPR132/ID2/PIAS1/PLCG2/PLK3/PML/PRKDC/PRMT2/PTEN/RB1/RFWD3/RPS6/RPTOR/SLFN11/UBE2E2/WAC	36
1147	Microglia	GO:0040029	regulation of gene expression, epigenetic	19/1790	105/18722	0.00477632	0.0243721	0.0168071	ARID1A/ARID1B/ATF7IP/CDYL/DNMT3A/EP300/GPX1/HDAC4/IFI16/KCNQ1/KDM1B/MBD2/PADI2/PCGF3/SERTAD2/SPI1/TRIM27/UPF1/ZMIZ1	19
1148	Microglia	GO:0120034	positive regulation of plasma membrane bounded cell projection assembly	19/1790	105/18722	0.00477632	0.0243721	0.0168071	ACTR2/ACTR3/ARAP1/ARPC2/CEP135/CYFIP1/DNM2/DOCK11/EPS8/FNBP1L/HDAC4/HTT/NRP1/P2RY12/PIK3R1/RAC1/RHOQ/TGFBR1/WASF2	19
1149	Microglia	GO:2001022	positive regulation of response to DNA damage stimulus	19/1790	105/18722	0.00477632	0.0243721	0.0168071	ACTR2/ARID2/ATM/ATR/BABAM2/DDX5/FAM168A/FUS/MAP3K20/MGMT/PARP9/PRKCD/PRKDC/SHLD1/SKIL/SPIDR/SPRED1/SPRED2/WAS	19
1150	Microglia	GO:0072594	establishment of protein localization to organelle	57/1790	422/18722	0.00480553	0.0244999	0.0168952	AP3B1/APPL2/BAX/BID/CDKN1A/CHMP4B/DNAJC15/E2F3/EDEM1/FBXW7/GCC2/GGA3/GNPTAB/HCLS1/HEATR3/HERPUD1/HK1/HK2/IL10RA/IMMP2L/JAK2/KPNA4/KPNA6/KPNB1/LAPTM5/LRRK2/M6PR/MAN1A1/MAPK1/MAPK14/NFKBIA/NIPBL/NUP98/PIK3R1/PML/PRKCD/PTTG1IP/RAB10/RAB3GAP1/RAB7A/RAB8B/RANBP2/RPL23/SMAD3/SMURF1/SORL1/SPIDR/STAT3/SUFU/SYK/TGFB1/TXNIP/USP36/VPS13C/VPS13D/VPS41/ZFAND6	57
1151	Microglia	GO:0032527	protein exit from endoplasmic reticulum	11/1790	48/18722	0.00481148	0.0245088	0.0169014	CD81/EDEM1/GCC2/HERPUD1/HM13/HSP90B1/OS9/SEL1L/SORL1/TM9SF4/UBAC2	11
1152	Microglia	GO:0030336	negative regulation of cell migration	48/1790	344/18722	0.00497435	0.0253165	0.0174584	ADGRG1/APOE/ARHGAP4/ARHGDIB/ARID2/BCL2/BST2/CALR/CD300A/CD74/CX3CR1/DUSP1/DUSP22/ENG/EVL/FOXO3/GNA13/HMOX1/LDLRAD4/LRCH1/LRP1/MEF2C/NAV3/NF1/NFE2L2/PADI2/PPARD/PPARG/PTEN/PTPRJ/RAC1/RAP2A/RHOA/RIN3/SINHCAF/SMAD7/SP100/SPRED1/SRGAP1/SRGAP2/SRGAP2B/SRGAP2C/STARD13/STAT3/STK24/TGFB1/TMIGD3/VASH1	48
1153	Microglia	GO:0030900	forebrain development	52/1790	379/18722	0.0050278	0.0255298	0.0176055	ADGRG1/AKNA/ATRX/AXL/B2M/BAX/BTG2/CDK6/CELF1/CHD7/CREB1/CRK/CTNNB1/DISC1/EPHB2/FOXP2/GSK3B/HIF1A/ID2/ITGAM/KDM2B/KIF5B/KRAS/LRP1/LRP8/LRRK2/MBOAT7/MCPH1/NF1/NRP1/NRP2/NUMB/P2RY12/PCM1/PTEN/RAB3GAP1/RAPGEF2/RHOA/SETD2/SKI/SLC8A1/SRGAP2/SRGAP2C/TENT2/TRA2B/TRAPPC9/TYROBP/WNT2B/WNT5A/XRN2/ZMIZ1/ZSWIM6	52
1154	Microglia	GO:0060402	calcium ion transport into cytosol	26/1790	160/18722	0.00504066	0.0255298	0.0176055	ATG5/BAX/BCL2/CAMK2D/CHD7/CLIC2/CORO1A/CYBA/HTT/ITPR1/ITPR2/LYN/P2RX4/P2RY6/PLCG2/PML/PTK2B/PTPRC/RASA3/RYR1/SLC8A1/SLC8B1/SNCA/TPCN1/TRPM2/UBASH3B	26
1155	Microglia	GO:0090316	positive regulation of intracellular protein transport	26/1790	160/18722	0.00504066	0.0255298	0.0176055	CD81/EDEM1/FBXW7/GAS6/GSK3B/HCLS1/ITGAM/ITGB2/JAK2/KIF20B/KIF5B/MAPK1/MAPK14/PAK1/PCM1/PIK3R1/PLK3/PRKCD/RAB29/SMAD3/SORL1/STOM/TCF7L2/TGFB1/TM9SF4/USP36	26
1156	Microglia	GO:1902882	regulation of response to oxidative stress	18/1790	98/18722	0.00504477	0.0255298	0.0176055	ALOX5/ATF4/ATG7/CTNNB1/FBXW7/FOXO3/GPX1/HIF1A/LRRK2/MAPKAP1/MCL1/NFE2L2/OXR1/RACK1/RIPK1/SESN3/TREM2/TRPM2	18
1157	Microglia	GO:0043536	positive regulation of blood vessel endothelial cell migration	15/1790	76/18722	0.0050466	0.0255298	0.0176055	ADAM17/HDAC7/HDAC9/HIF1A/HMOX1/MAP3K3/NFE2L2/NRP1/P2RX4/PDGFB/PRKCA/PRKD2/STAT5A/TGFB1/TMSB4X	15
1158	Microglia	GO:0008333	endosome to lysosome transport	12/1790	55/18722	0.00504674	0.0255298	0.0176055	BIN1/CLEC16A/DENND3/LYST/M6PR/RAB12/RAB7A/SNX27/STX8/TGFBRAP1/TRAK1/VPS41	12
1159	Microglia	GO:0061098	positive regulation of protein tyrosine kinase activity	12/1790	55/18722	0.00504674	0.0255298	0.0176055	ABI1/ADAM17/CASS4/CSF1R/FBXW7/FCGR1A/GAS6/LRP8/NEDD9/PAK2/PDGFB/PTPN1	12
1160	Microglia	GO:0051480	regulation of cytosolic calcium ion concentration	49/1790	353/18722	0.00506478	0.0255989	0.0176532	ABL2/ATG5/BAX/BCL2/C3AR1/C5AR1/CACNA1A/CAMK2D/CCR1/CDH23/CHD7/CLIC2/CMKLR1/CORO1A/CX3CR1/CYBA/CYSLTR1/ESR1/FPR1/GNA13/GNA15/GNB1/GPR65/HTT/ITGAV/ITPR1/ITPR2/JAK2/LPAR6/LRP1/LYN/P2RX4/P2RY6/PIK3CG/PLCG2/PML/PTK2B/PTPRC/RASA3/RYR1/SLC8A1/SLC8B1/SMAD3/SNCA/SWAP70/TPCN1/TRPM2/UBASH3B/WNT5A	49
1161	Microglia	GO:0036499	PERK-mediated unfolded protein response	6/1790	18/18722	0.00511748	0.0257102	0.0177299	ATF4/NCK1/NCK2/NFE2L2/PTPN1/PTPN2	6
1162	Microglia	GO:0044872	lipoprotein localization	6/1790	18/18722	0.00511748	0.0257102	0.0177299	LRP1/MSR1/PPARG/PRKCB/VMP1/ZDHHC3	6
1163	Microglia	GO:0045623	negative regulation of T-helper cell differentiation	6/1790	18/18722	0.00511748	0.0257102	0.0177299	BCL6/IL4R/JAK3/LOXL3/RC3H1/SMAD7	6
1164	Microglia	GO:0048535	lymph node development	6/1790	18/18722	0.00511748	0.0257102	0.0177299	IL15/PDPN/RC3H1/SPNS2/TGFB1/TNFRSF11A	6
1165	Microglia	GO:0071800	podosome assembly	6/1790	18/18722	0.00511748	0.0257102	0.0177299	BIN2/DBNL/HCK/LCP1/MSN/RHOA	6
1166	Microglia	GO:1900151	regulation of nuclear-transcribed mRNA catabolic process, deadenylation-dependent decay	6/1790	18/18722	0.00511748	0.0257102	0.0177299	CPEB3/PABPC1/RC3H1/ZFP36/ZFP36L1/ZFP36L2	6
1167	Microglia	GO:1902683	regulation of receptor localization to synapse	6/1790	18/18722	0.00511748	0.0257102	0.0177299	ADAM10/IQSEC2/RAP1A/STX7/TYROBP/ZDHHC3	6
1168	Microglia	GO:0034605	cellular response to heat	14/1790	69/18722	0.00513388	0.0257485	0.0177563	ATM/ATR/CDKN1A/CLPB/CREBBP/DNAJB6/EP300/GSK3B/HMOX1/HSPA1A/IRAK1/LYN/MAPKAPK2/TFEC	14
1169	Microglia	GO:0060193	positive regulation of lipase activity	14/1790	69/18722	0.00513388	0.0257485	0.0177563	ABL2/ARHGAP6/C5AR1/CD86/ESR1/FLT1/GNA13/GNA15/GNAQ/P2RY12/P2RY6/PLCB2/PTAFR/RHOA	14
1170	Microglia	GO:0060135	maternal process involved in female pregnancy	13/1790	62/18722	0.00514307	0.0257725	0.0177729	ADCY7/AKR1B1/ASH1L/BMPR2/CTSB/ESR1/HAVCR2/KPNA6/LGALS9/MAPK1/PPARD/PRDM1/SPP1	13
1171	Microglia	GO:0043500	muscle adaptation	21/1790	121/18722	0.00516108	0.0258186	0.0178047	CAMK2D/CFLAR/CYBA/FOXO3/HAMP/HDAC4/HMOX1/IGF1/IL15/IL6ST/JARID2/MEF2A/MTPN/P2RX4/PAK1/PDE9A/PRKCA/ROCK1/SMAD3/TNFRSF1A/TNFRSF1B	21
1172	Microglia	GO:1904019	epithelial cell apoptotic process	21/1790	121/18722	0.00516108	0.0258186	0.0178047	ANO6/ARRB2/BID/BMPR2/CAST/CFLAR/DNMT3A/FOXO3/GAS6/HMOX1/JAK2/MAP3K5/NFE2L2/PIK3CG/RB1/STK3/STK4/TCF7L2/TGFBR2/ZFP36/ZFP36L1	21
1173	Microglia	GO:0007212	dopamine receptor signaling pathway	10/1790	42/18722	0.00528849	0.0262405	0.0180956	ARRB2/DTNBP1/GNA15/GNAI3/GNAS/GNB1/GNG2/GSK3B/LRRK2/VPS35	10
1174	Microglia	GO:0021795	cerebral cortex cell migration	10/1790	42/18722	0.00528849	0.0262405	0.0180956	ADGRG1/CTNNB1/DISC1/LRP8/MBOAT7/P2RY12/RHOA/SRGAP2/SRGAP2C/ZMIZ1	10
1175	Microglia	GO:0032689	negative regulation of interferon-gamma production	10/1790	42/18722	0.00528849	0.0262405	0.0180956	AXL/GAS6/HAVCR2/HLA-DRB1/LAPTM5/LGALS9/LILRB1/LILRB4/PDCD1LG2/VSIR	10
1176	Microglia	GO:0032691	negative regulation of interleukin-1 beta production	10/1790	42/18722	0.00528849	0.0262405	0.0180956	ARRB2/CARD8/CD33/CX3CR1/IGF1/LILRB4/NLRP3/PML/SERPINB1/TREM2	10
1177	Microglia	GO:2001222	regulation of neuron migration	10/1790	42/18722	0.00528849	0.0262405	0.0180956	ADGRG1/KIF20B/NIPBL/PLXNB2/RAPGEF2/SRGAP2/SRGAP2C/STAT3/ULK4/ZNF609	10
1178	Microglia	GO:0032494	response to peptidoglycan	5/1790	13/18722	0.00530651	0.0262405	0.0180956	C5AR1/IRAK3/IRF5/RIPK2/TREM2	5
1179	Microglia	GO:0034112	positive regulation of homotypic cell-cell adhesion	5/1790	13/18722	0.00530651	0.0262405	0.0180956	IL6ST/JAK1/JAK2/PDPN/PLAUR	5
1180	Microglia	GO:0036005	response to macrophage colony-stimulating factor	5/1790	13/18722	0.00530651	0.0262405	0.0180956	CSF1R/FER/PTPN2/TLR2/TREM2	5
1181	Microglia	GO:0036006	cellular response to macrophage colony-stimulating factor stimulus	5/1790	13/18722	0.00530651	0.0262405	0.0180956	CSF1R/FER/PTPN2/TLR2/TREM2	5
1182	Microglia	GO:0048012	hepatocyte growth factor receptor signaling pathway	5/1790	13/18722	0.00530651	0.0262405	0.0180956	NRP1/PAK1/PTPN1/PTPN2/RAC1	5
1183	Microglia	GO:0060340	positive regulation of type I interferon-mediated signaling pathway	5/1790	13/18722	0.00530651	0.0262405	0.0180956	IKBKE/IRF3/NLRC5/UBE2K/WNT5A	5
1184	Microglia	GO:1902285	semaphorin-plexin signaling pathway involved in neuron projection guidance	5/1790	13/18722	0.00530651	0.0262405	0.0180956	NRP1/NRP2/PLXNB2/PLXNC1/PLXND1	5
1185	Microglia	GO:1903977	positive regulation of glial cell migration	5/1790	13/18722	0.00530651	0.0262405	0.0180956	CX3CR1/LRP1/P2RX4/P2RY12/TREM2	5
1186	Microglia	GO:0046620	regulation of organ growth	19/1790	106/18722	0.00531075	0.0262405	0.0180956	BASP1/FGF20/HAMP/IGF1/JARID2/MAPK1/MAPK14/MEF2C/PAK1/PIM1/PTEN/RUNX1/SASH3/STK3/STK4/TGFBR1/TGFBR2/WWC2/YBX3	19
1187	Microglia	GO:0071241	cellular response to inorganic substance	34/1790	226/18722	0.00531256	0.0262405	0.0180956	ADCY7/ALOX5AP/ATRX/B2M/CALR/CAMK2D/CEBPA/CFLAR/CREB1/CRK/DDI2/DNM2/FOS/FUS/HMOX1/HVCN1/JUN/LGMN/LRRK2/MAPK1/MEF2A/MEF2C/NFE2L2/P2RX4/PLCG2/RTF2/RYR1/SNCA/SPIDR/SYT17/SYT6/TRPM2/WNT5A/XRCC4	34
1188	Microglia	GO:0032386	regulation of intracellular transport	47/1790	337/18722	0.00545506	0.0269178	0.0185627	ARF1/ARFIP1/CD81/DNAJC13/EDEM1/EZR/FBXW7/GAS6/GCC2/GSK3B/HCLS1/ITGAM/ITGB2/JAK2/KIF20B/KIF5B/LCP1/LRRK2/MAP2K1/MAPK1/MAPK14/MSN/MX2/OS9/PAK1/PCM1/PIK3R1/PLK3/PPP1R12A/PRKCD/PTPN1/PTPN14/RAB29/RHOT1/SCP2/SEC24B/SETD2/SMAD3/SORL1/SP100/STOM/SUFU/TCF7L2/TGFB1/TM9SF4/UBAC2/USP36	47
1189	Microglia	GO:0021543	pallium development	27/1790	169/18722	0.00546344	0.0269178	0.0185627	ADGRG1/BAX/BTG2/CDK6/CELF1/CRK/CTNNB1/DISC1/FOXP2/GSK3B/HIF1A/KIF5B/LRP1/LRP8/MBOAT7/MCPH1/NF1/P2RY12/PTEN/RHOA/SRGAP2/SRGAP2C/TENT2/TRA2B/TRAPPC9/XRN2/ZMIZ1	27
1190	Microglia	GO:0031214	biomineral tissue development	27/1790	169/18722	0.00546344	0.0269178	0.0185627	ALOX5/ANO6/ATF4/BMP2K/BMPR2/CCR1/CEBPB/ENPP1/FAM20A/FAM20C/FGR/GAS6/HIF1A/IGF1/MEF2C/PTK2B/ROCK1/SBNO2/SLC20A1/SLC8A1/SMAD3/SNX10/SPP1/SRGN/STIM1/TGFB1/TMEM119	27
1191	Microglia	GO:1901800	positive regulation of proteasomal protein catabolic process	20/1790	114/18722	0.0055231	0.0271888	0.0187496	ARIH1/CEBPA/CHFR/COP1/CSNK1A1/CSNK1D/FBXW7/FBXW8/GSK3B/HERPUD1/HSPA1A/LRRK2/NFE2L2/PIAS1/PLK3/RACK1/RNF144B/RNF19B/SMAD7/TREM2	20
1192	Microglia	GO:0016051	carbohydrate biosynthetic process	31/1790	202/18722	0.00563597	0.0277212	0.0191167	AKR1A1/AKR1B1/ATF4/B4GALT1/CHST11/CHST15/CLTC/CSGALNACT1/ENPP1/EP300/GBE1/GSK3B/HRH1/HS2ST1/IGF1/IMPA2/IRS2/LEPR/NANS/P2RY6/PDGFB/PGK1/PLEK/PPP1CB/PTAFR/PTK2B/PTPN2/RANBP2/SNCA/ST3GAL6/TGFB1	31
1193	Microglia	GO:0009395	phospholipid catabolic process	11/1790	49/18722	0.00567954	0.027855	0.0192089	ABHD12/APOC1/GPCPD1/IDH1/LIPC/PLA2G15/PLA2G4A/PLA2G7/PLCG2/PRKCD/SCARB1	11
1194	Microglia	GO:0032692	negative regulation of interleukin-1 production	11/1790	49/18722	0.00567954	0.027855	0.0192089	ARRB2/CARD8/CD33/CX3CR1/GAS6/IGF1/LILRB4/NLRP3/PML/SERPINB1/TREM2	11
1195	Microglia	GO:1902041	regulation of extrinsic apoptotic signaling pathway via death domain receptors	11/1790	49/18722	0.00567954	0.027855	0.0192089	CFLAR/GPX1/GSK3B/HMOX1/ITPRIP/PTEN/SKIL/SP100/STK3/STK4/TMC8	11
1196	Microglia	GO:0036314	response to sterol	9/1790	36/18722	0.00568691	0.027855	0.0192089	ABCA1/GRAMD1A/GRAMD1B/INSIG2/LRP8/SMAD2/TGFB1/TGFBR1/TGFBR2	9
1197	Microglia	GO:0071402	cellular response to lipoprotein particle stimulus	9/1790	36/18722	0.00568691	0.027855	0.0192089	ABCA1/ADAM17/APOE/CD81/FCER1G/ITGB2/PPARG/SYK/TREM2	9
1198	Microglia	GO:0002726	positive regulation of T cell cytokine production	7/1790	24/18722	0.00580222	0.028278	0.0195007	B2M/CD81/HLA-A/IL18/MALT1/NLRP3/SASH3	7
1199	Microglia	GO:0036010	protein localization to endosome	7/1790	24/18722	0.00580222	0.028278	0.0195007	EZR/MSN/NRP1/PACSIN2/RAB35/SORL1/VPS35	7
1200	Microglia	GO:0043302	positive regulation of leukocyte degranulation	7/1790	24/18722	0.00580222	0.028278	0.0195007	FGR/GAB2/IL4R/ITGAM/ITGB2/PTAFR/SYK	7
1201	Microglia	GO:0044321	response to leptin	7/1790	24/18722	0.00580222	0.028278	0.0195007	CCND1/EBI3/LEPR/PID1/PTEN/STAT3/UGCG	7
1202	Microglia	GO:0060149	negative regulation of posttranscriptional gene silencing	7/1790	24/18722	0.00580222	0.028278	0.0195007	ESR1/HIF1A-AS2/NCOR2/NEAT1/PPARG/STAT3/TGFB1	7
1203	Microglia	GO:0060967	negative regulation of gene silencing by RNA	7/1790	24/18722	0.00580222	0.028278	0.0195007	ESR1/HIF1A-AS2/NCOR2/NEAT1/PPARG/STAT3/TGFB1	7
1204	Microglia	GO:0034764	positive regulation of transmembrane transport	33/1790	219/18722	0.00581983	0.0283402	0.0195436	ACSL1/ANO6/ARF1/AZIN2/BAX/C3/CRACR2A/CREBL2/CTSS/DNM2/EPHB2/GLRX/HTT/IFNGR2/IGF1/IRS2/KCNMB1/KCNQ1/KIF5B/MAPK14/MEF2A/NFE2L2/P2RY6/PIK3R1/PLCG2/PTAFR/RAP1A/RHOQ/SNCA/STIM1/TMSB4X/TREM2/VMP1	33
1205	Microglia	GO:0006109	regulation of carbohydrate metabolic process	28/1790	178/18722	0.00587048	0.0285458	0.0196853	CLTC/DDIT4/ENPP1/EP300/GSK3B/HDAC4/HIF1A/HRH1/IGF1/IRS2/LEPR/MLXIPL/NCOA2/P2RY6/PDGFB/PDK1/PDK3/PLEK/PPP1CB/PRKAG2/PTAFR/PTK2B/PTPN2/RANBP2/RUBCNL/SNCA/STAT3/TGFB1	28
1206	Microglia	GO:0000288	nuclear-transcribed mRNA catabolic process, deadenylation-dependent decay	12/1790	56/18722	0.00587664	0.0285458	0.0196853	BTG2/CPEB3/DCP2/PABPC1/PAN3/PATL1/RC3H1/SAMD4A/TUT7/ZFP36/ZFP36L1/ZFP36L2	12
1207	Microglia	GO:0048255	mRNA stabilization	12/1790	56/18722	0.00587664	0.0285458	0.0196853	FUS/HNRNPC/IKBKE/LARP4B/MAPK14/MAPKAPK2/PABPC1/SLC11A1/SYNCRIP/THRAP3/YBX3/ZFP36	12
1208	Microglia	GO:0007202	activation of phospholipase C activity	8/1790	30/18722	0.00591063	0.0285688	0.0197012	ARHGAP6/C5AR1/CD86/GNA15/GNAQ/P2RY12/P2RY6/PLCB2	8
1209	Microglia	GO:0010800	positive regulation of peptidyl-threonine phosphorylation	8/1790	30/18722	0.00591063	0.0285688	0.0197012	CAB39/MAPK1/PRKAG2/RIPK2/RPTOR/TGFB1/UBE2K/WNT5A	8
1210	Microglia	GO:0050858	negative regulation of antigen receptor-mediated signaling pathway	8/1790	30/18722	0.00591063	0.0285688	0.0197012	CD300A/EZR/LAPTM5/LILRB4/LPXN/PLCL2/PTPN2/PTPRJ	8
1211	Microglia	GO:0060218	hematopoietic stem cell differentiation	8/1790	30/18722	0.00591063	0.0285688	0.0197012	CHD2/EIF2AK2/LMBR1L/NFE2L2/PRKDC/TAL1/XRCC5/YTHDF2	8
1212	Microglia	GO:0070168	negative regulation of biomineral tissue development	8/1790	30/18722	0.00591063	0.0285688	0.0197012	CCR1/ENPP1/GAS6/HIF1A/PTK2B/ROCK1/SRGN/TGFB1	8
1213	Microglia	GO:1903579	negative regulation of ATP metabolic process	8/1790	30/18722	0.00591063	0.0285688	0.0197012	DDIT4/DNAJC15/HDAC4/MLXIPL/PID1/RHOA/SNCA/STAT3	8
1214	Microglia	GO:1902373	negative regulation of mRNA catabolic process	13/1790	63/18722	0.00592601	0.0286042	0.0197256	DHX34/FUS/HNRNPC/IKBKE/LARP4B/MAPK14/MAPKAPK2/PABPC1/SLC11A1/SYNCRIP/THRAP3/YBX3/ZFP36	13
1215	Microglia	GO:0048525	negative regulation of viral process	17/1790	92/18722	0.00593672	0.0286042	0.0197256	BST2/CIITA/EIF2AK2/FAM111A/IFI16/IFIH1/MX1/OAS1/PARP10/PLSCR1/PML/STAT1/TRIM14/TRIM25/TRIM27/ZC3HAV1/ZFP36	17
1216	Microglia	GO:0042542	response to hydrogen peroxide	24/1790	146/18722	0.00593746	0.0286042	0.0197256	ADAM9/AXL/BCL2/CRK/DUSP1/FOXO3/GPX1/HMOX1/JUN/LRRK2/MAP3K5/NFE2L2/PRKCD/PTK2B/RACK1/RIPK1/SETX/SIRPA/SLC8A1/STAT1/STAT6/STK24/TRPM2/TXNIP	24
1217	Microglia	GO:0048813	dendrite morphogenesis	24/1790	146/18722	0.00593746	0.0286042	0.0197256	ABI1/ABI3/ACTR2/ADAM10/CUX1/DBNL/DIP2A/DTNBP1/EPHB2/FARP1/FBXW8/GSK3B/LRP8/LRRK2/MEF2A/NEDD4L/NRP1/PICALM/PTEN/RAP2A/RAPGEF2/SLC11A2/TANC2/TRAK1	24
1218	Microglia	GO:0034250	positive regulation of cellular amide metabolic process	26/1790	162/18722	0.00594869	0.0286348	0.0197467	CDC123/CPEB3/DNAJC3/GSAP/IFNGR1/LARP4/LARP4B/MAPK1/NCK1/NCK2/NFE2L2/PABPC1/PICALM/PKM/PLXNB2/PRKCD/PRKDC/PTAFR/PTK2B/RHOA/RPL5/RPS9/SAMD4A/SLC2A13/YBX3/YTHDF2	26
1219	Microglia	GO:0061136	regulation of proteasomal protein catabolic process	29/1790	187/18722	0.00626042	0.0300886	0.0207493	APOE/ARIH1/CEBPA/CHFR/COP1/CSNK1A1/CSNK1D/EIF3H/FBXW7/FBXW8/FHIT/GPX1/GSK3B/HERPUD1/HSPA1A/LRRK2/NFE2L2/PIAS1/PLK3/RACK1/RNF144B/RNF19B/RPL11/SDCBP/SMAD7/TREM2/UBE2K/USP25/WAC	29
1220	Microglia	GO:0006641	triglyceride metabolic process	18/1790	100/18722	0.00626611	0.0300886	0.0207493	ACSL1/ACSL4/APOC1/APOE/C3/DAGLB/FBXW7/GK/GPX1/INSIG2/LIPC/LPIN2/MBOAT7/PANK2/PIK3CG/SCARB1/SEL1L/SORL1	18
1221	Microglia	GO:0060840	artery development	18/1790	100/18722	0.00626611	0.0300886	0.0207493	APOE/ARID2/BMPR2/CHD7/CNTRL/ENG/LRP1/LUZP1/NF1/NRP1/PLXND1/PRDM1/SEC24B/SMAD6/SMAD7/SUFU/TGFBR1/ZMIZ1	18
1222	Microglia	GO:0048469	cell maturation	27/1790	171/18722	0.00640603	0.0307102	0.0211779	AKR1B1/ANKS1A/AXL/BCL2/BTK/C1QA/C3/CDKN1A/CEBPA/CLEC7A/CTNNB1/FOXO3/GLDN/HIF1A/IL15/LRRK2/PPARG/PTBP3/PTK2B/RB1/RPS6KA2/RUNX2/SCARF1/SCLT1/TAL1/TUT7/YTHDF2	27
1223	Microglia	GO:0110148	biomineralization	27/1790	171/18722	0.00640603	0.0307102	0.0211779	ALOX5/ANO6/ATF4/BMP2K/BMPR2/CCR1/CEBPB/ENPP1/FAM20A/FAM20C/FGR/GAS6/HIF1A/IGF1/MEF2C/PTK2B/ROCK1/SBNO2/SLC20A1/SLC8A1/SMAD3/SNX10/SPP1/SRGN/STIM1/TGFB1/TMEM119	27
1224	Microglia	GO:0006665	sphingolipid metabolic process	25/1790	155/18722	0.00647381	0.030983	0.021366	ASAH1/BAX/CERK/CERS6/CSNK1G2/GLB1/HACD4/HEXB/NAAA/NSMAF/PLA2G15/PPT1/PRKCD/PRKD2/PRKD3/PSAP/SGPP1/SPNS2/SPTLC2/SPTLC3/ST3GAL1/ST6GALNAC3/ST8SIA4/SUMF1/UGCG	25
1225	Microglia	GO:0046434	organophosphate catabolic process	25/1790	155/18722	0.00647381	0.030983	0.021366	ABHD12/AMPD3/APOC1/DERA/ENPP1/ENTPD1/FHIT/GPCPD1/IDH1/IMPA2/INPP5B/LIPC/MBD4/NT5C2/PDE4A/PDE9A/PLA2G15/PLA2G4A/PLA2G7/PLCG2/PRKCD/PTEN/SAMHD1/SCARB1/TYMP	25
1226	Microglia	GO:0070373	negative regulation of ERK1 and ERK2 cascade	15/1790	78/18722	0.00647878	0.030983	0.021366	ARRB1/CSK/DUSP1/EIF3A/EPHB2/EZR/LYN/PTEN/PTPN1/PTPN2/PTPRC/RANBP9/SIRPA/SPRED1/SPRED2	15
1227	Microglia	GO:0007173	epidermal growth factor receptor signaling pathway	19/1790	108/18722	0.00652696	0.0311879	0.0215074	ADAM17/BCAR3/CBL/FBXW7/FER/GRB2/KIF16B/NCK2/PLAUR/PTK2B/PTPN12/PTPN2/PTPRJ/RAB7A/RASSF2/RHBDF2/SNX5/SOS1/TGFB1	19
1228	Microglia	GO:0051591	response to cAMP	17/1790	93/18722	0.00663396	0.0316734	0.0218421	DUSP1/EZR/FOS/ITPR2/JUN/KCNQ1/PIK3CG/PPARGC1B/PTAFR/PTK2B/RAP1A/RAP1B/RAPGEF1/RAPGEF2/SLC8A1/STAT1/ZFP36L1	17
1229	Microglia	GO:0060425	lung morphogenesis	11/1790	50/18722	0.00666627	0.0317501	0.021895	AP3B1/CTNNB1/CTSH/CTSZ/KRAS/MAP2K1/MAPK1/SEC24B/STK40/TGFBR2/WNT2B	11
1230	Microglia	GO:0070231	T cell apoptotic process	11/1790	50/18722	0.00666627	0.0317501	0.021895	BAX/DOCK8/GIMAP8/HIF1A/JAK3/LGALS9/LMBR1L/RIPK1/RPS6/ST3GAL1/WNT5A	11
1231	Microglia	GO:0071709	membrane assembly	11/1790	50/18722	0.00666627	0.0317501	0.021895	ANKLE2/CHMP4B/EPHB2/FLOT1/FLOT2/GAK/PACSIN2/PICALM/PTEN/UBXN2B/UGCG	11
1232	Microglia	GO:0030518	intracellular steroid hormone receptor signaling pathway	20/1790	116/18722	0.0067263	0.031984	0.0220564	ARID1A/ARNTL/CALR/DDX5/EP300/ESR1/JAK2/KDM3A/NCOR2/NR3C1/PADI2/PAK1/PKN1/PMEPA1/PPARGC1B/PRMT2/RHOA/SAFB/TRERF1/ZMIZ1	20
1233	Microglia	GO:0035967	cellular response to topologically incorrect protein	20/1790	116/18722	0.0067263	0.031984	0.0220564	ATF4/ATF6/BAX/CCND1/CREB3L2/CUL3/EIF2AK2/EP300/HERPUD1/HSPA1A/NCK1/NCK2/NFE2L2/OS9/PIK3R1/PTPN1/PTPN2/RACK1/TM7SF3/XBP1	20
1234	Microglia	GO:1903409	reactive oxygen species biosynthetic process	13/1790	64/18722	0.00680107	0.0322561	0.022244	ABCB7/ALOX5/CFLAR/CYBA/FOXO3/GBF1/HDAC4/PIKFYVE/PLCG2/RAB27A/RHOA/SNCA/STAT3	13
1235	Microglia	GO:0051962	positive regulation of nervous system development	39/1790	272/18722	0.00680609	0.0322561	0.022244	ACTR2/BIN1/BMPR2/CTNNB1/CUX1/CX3CR1/CYFIP1/DBNL/DISC1/EPHB2/ETV5/FBXW8/GOLGA4/GRID2/HIF1A/ID2/IL1RAP/IL6ST/LIMK1/LRP1/LRP8/LYN/MAP2K1/NRP1/NUMB/PAK1/PLAG1/PLXNB2/PLXNC1/PLXND1/PRKCH/SKIL/SYNDIG1/TENM4/TGFB1/TLR2/TNFRSF1B/TRAK1/XRCC5	39
1236	Microglia	GO:0002011	morphogenesis of an epithelial sheet	12/1790	57/18722	0.00681103	0.0322561	0.022244	ADAM17/ARHGAP12/ARHGAP24/ITGA5/MRTFA/NOTCH2/PDPN/PTEN/RHOA/RREB1/SOS1/WNT5A	12
1237	Microglia	GO:0033619	membrane protein proteolysis	12/1790	57/18722	0.00681103	0.0322561	0.022244	ADAM10/ADAM17/ADAM9/APOE/CTSH/ERAP1/HM13/MYH9/ROCK1/TGFB1/TIMP2/TNFRSF1B	12
1238	Microglia	GO:0034205	amyloid-beta formation	12/1790	57/18722	0.00681103	0.0322561	0.022244	ADAM10/APOE/BIN1/DYRK1A/GGA3/GSAP/IFNGR1/IGF1/PICALM/ROCK1/SLC2A13/SORL1	12
1239	Microglia	GO:0007213	G protein-coupled acetylcholine receptor signaling pathway	6/1790	19/18722	0.00688285	0.0322918	0.0222686	GNA15/GNAI2/GNAQ/GNB1/GRK2/RGS10	6
1240	Microglia	GO:0010885	regulation of cholesterol storage	6/1790	19/18722	0.00688285	0.0322918	0.0222686	ABCA1/MSR1/PPARD/PPARG/SCARB1/TREM2	6
1241	Microglia	GO:0030220	platelet formation	6/1790	19/18722	0.00688285	0.0322918	0.0222686	EP300/MEF2C/MYH9/PRKDC/TAL1/WDR1	6
1242	Microglia	GO:0036344	platelet morphogenesis	6/1790	19/18722	0.00688285	0.0322918	0.0222686	EP300/MEF2C/MYH9/PRKDC/TAL1/WDR1	6
1243	Microglia	GO:0044320	cellular response to leptin stimulus	6/1790	19/18722	0.00688285	0.0322918	0.0222686	EBI3/LEPR/PID1/PTEN/STAT3/UGCG	6
1244	Microglia	GO:0060039	pericardium development	6/1790	19/18722	0.00688285	0.0322918	0.0222686	CCM2/SETD2/SMAD2/SMAD3/SOS1/WNT5A	6
1245	Microglia	GO:1903204	negative regulation of oxidative stress-induced neuron death	6/1790	19/18722	0.00688285	0.0322918	0.0222686	ATF4/ATG7/CTNNB1/HIF1A/OXR1/RACK1	6
1246	Microglia	GO:1903975	regulation of glial cell migration	6/1790	19/18722	0.00688285	0.0322918	0.0222686	CX3CR1/GPR183/LRP1/P2RX4/P2RY12/TREM2	6
1247	Microglia	GO:0016202	regulation of striated muscle tissue development	9/1790	37/18722	0.00689017	0.0322918	0.0222686	BCL2/CREB1/CTNNB1/FLOT1/MEF2C/MTPN/SMAD3/TGFB1/YBX3	9
1248	Microglia	GO:0043029	T cell homeostasis	9/1790	37/18722	0.00689017	0.0322918	0.0222686	BAX/BCL2/CORO1A/JAK3/LGALS9/NCKAP1L/RC3H1/RPS6/SPNS2	9
1249	Microglia	GO:0043368	positive T cell selection	9/1790	37/18722	0.00689017	0.0322918	0.0222686	BCL2/CD74/DOCK2/IL6R/LOXL3/PTPN2/PTPRC/STAT3/STAT6	9
1250	Microglia	GO:0060416	response to growth hormone	9/1790	37/18722	0.00689017	0.0322918	0.0222686	JAK2/JAK3/LYN/PIK3R1/PTPN1/PXN/STAT3/STAT5A/STAT6	9
1251	Microglia	GO:1900077	negative regulation of cellular response to insulin stimulus	9/1790	37/18722	0.00689017	0.0322918	0.0222686	APPL2/ENPP1/NCK1/PID1/PRKCB/PRKCD/PTPN1/PTPN2/PTPRE	9
1252	Microglia	GO:0060537	muscle tissue development	54/1790	403/18722	0.0069629	0.0326066	0.0224857	AKAP13/ARID2/ARNTL/ARRB2/ATG5/BCL2/BTG2/CALR/CFLAR/CHD7/CREB1/CTNNB1/DDX5/ENG/EP300/FGF20/FLOT1/FOS/GPCPD1/GPX1/HAMP/HDAC4/HDAC9/HIVEP3/ID2/IGF1/JARID2/MAPK1/MAPK14/MEF2A/MEF2C/MTPN/NEB/NF1/NOTCH2/PAK1/PGM5/PIM1/PLEC/PTEN/RB1/RHOA/RUNX1/RYR1/SKI/SLC8A1/SMAD3/SMAD7/TENM4/TGFB1/TGFBR1/TGFBR2/WNT5A/YBX3	54
1253	Microglia	GO:1903510	mucopolysaccharide metabolic process	16/1790	86/18722	0.00698615	0.0326894	0.0225428	CEMIP2/CHST11/CHST15/CHSY1/CHSY3/CLTC/CSGALNACT1/GLB1/IL15/PDGFB/PIM1/SLC10A7/ST3GAL1/ST3GAL6/TGFB1/UST	16
1254	Microglia	GO:0043161	proteasome-mediated ubiquitin-dependent protein catabolic process	55/1790	412/18722	0.00701132	0.032781	0.022606	ARIH1/ARNTL/ARRB1/ARRB2/ASCC2/ASCC3/CALR/CD2AP/CEBPA/CHFR/COP1/CSNK1A1/CSNK1D/CTNNB1/CUL1/CUL3/DCAF12/EDEM1/EIF3H/FBXO33/FBXW11/FBXW4/FBXW7/FBXW8/FHIT/GSK3B/HERPUD1/HSP90B1/HSPA1A/LRRK2/MAN1A1/NEDD4L/NFE2L2/OS9/PELI1/PIAS1/PLK3/PML/PPP2R5C/RACK1/RNF144B/RNF19B/RNF216/RPL11/SDCBP/SEL1L/SMAD7/SMURF1/SMURF2/SPOPL/TBL1XR1/TRIM25/UBE2K/UBXN2B/WAC	55
1255	Microglia	GO:0001764	neuron migration	25/1790	156/18722	0.00702829	0.0328342	0.0226426	ADGRG1/AXL/BAX/CRK/CTNNB1/DDIT4/DISC1/GAS6/KIF20B/MARK2/MEF2C/NIPBL/NRP1/NRP2/PCM1/PLXNB2/RAC1/RAPGEF2/SDCCAG8/SRGAP2/SRGAP2C/STAT3/ULK4/ZMIZ1/ZNF609	25
1256	Microglia	GO:0034504	protein localization to nucleus	41/1790	290/18722	0.00716259	0.0334349	0.0230569	APPL2/BANP/CALR/CD2AP/CDKN1A/DNAJB6/E2F3/GSK3B/HCLS1/HEATR3/JAK2/KPNA4/KPNA6/KPNB1/LILRB4/LIMK2/LRRK2/MAPK1/MAPK14/MORC3/NFKBIA/NOL8/NUP98/PARP9/PIK3R1/PIKFYVE/PML/PRKCD/PTTG1IP/RANBP2/RASSF5/RPL11/RPL23/SMAD3/SP100/STAT3/SUFU/SYK/TAF3/TGFB1/TXNIP	41
1257	Microglia	GO:0006023	aminoglycan biosynthetic process	15/1790	79/18722	0.00730813	0.0339413	0.0234061	CHST11/CHST15/CHSY1/CHSY3/CLTC/CSGALNACT1/GCNT2/HS2ST1/HS6ST1/PDGFB/SLC10A7/ST3GAL1/ST3GAL6/TGFB1/UST	15
1258	Microglia	GO:0050772	positive regulation of axonogenesis	15/1790	79/18722	0.00730813	0.0339413	0.0234061	BMPR2/CYFIP1/DBNL/DISC1/GOLGA4/LIMK1/LRP1/MAP2K1/NRP1/PAK1/PLXNB2/PLXNC1/PLXND1/SKIL/TRAK1	15
1259	Microglia	GO:1901184	regulation of ERBB signaling pathway	15/1790	79/18722	0.00730813	0.0339413	0.0234061	ADAM17/BCAR3/CBL/FBXW7/FER/LGMN/PLAUR/PTPN12/PTPN18/PTPN2/PTPRJ/RAB7A/RHBDF2/SNX5/SOS1	15
1260	Microglia	GO:0002828	regulation of type 2 immune response	8/1790	31/18722	0.00731159	0.0339413	0.0234061	BCL6/CD74/CD81/CD86/IL18/IL4R/NLRP3/STAT6	8
1261	Microglia	GO:0031063	regulation of histone deacetylation	8/1790	31/18722	0.00731159	0.0339413	0.0234061	BCL6/CAMK2D/JDP2/KDM5A/LRRK2/NIPBL/PRKD2/SKI	8
1262	Microglia	GO:0070723	response to cholesterol	8/1790	31/18722	0.00731159	0.0339413	0.0234061	ABCA1/GRAMD1A/GRAMD1B/LRP8/SMAD2/TGFB1/TGFBR1/TGFBR2	8
1263	Microglia	GO:0110150	negative regulation of biomineralization	8/1790	31/18722	0.00731159	0.0339413	0.0234061	CCR1/ENPP1/GAS6/HIF1A/PTK2B/ROCK1/SRGN/TGFB1	8
1264	Microglia	GO:0032091	negative regulation of protein binding	17/1790	94/18722	0.00739593	0.0341587	0.023556	ACTB/ARRB2/B2M/BAX/CDKN1A/CTSZ/DISC1/DTNBP1/GSK3B/LRRK2/PDGFB/PRKCD/RACK1/RALB/ROCK1/SORL1/TMC8	17
1265	Microglia	GO:1990830	cellular response to leukemia inhibitory factor	17/1790	94/18722	0.00739593	0.0341587	0.023556	CREB1/CTBP2/EPS8/HK2/JARID2/KDM3A/NRP2/PADI2/PML/RNMT/SBNO2/SHMT1/SMAD7/SNX10/SRSF7/TRIM25/XRCC5	17
1266	Microglia	GO:1903828	negative regulation of cellular protein localization	20/1790	117/18722	0.00740353	0.0341587	0.023556	ABI3/CLTC/CSK/GSK3B/LILRB4/LRRK2/LYPLA1/NEDD4L/NUMB/OS9/PICALM/PID1/PPFIA1/RHOQ/SP100/SPI1/SUFU/TGFB1/UBAC2/UBXN2B	20
1267	Microglia	GO:0032469	endoplasmic reticulum calcium ion homeostasis	7/1790	25/18722	0.00740503	0.0341587	0.023556	BAX/BCL2/CAMK2D/HERPUD1/ITPR1/PML/THADA	7
1268	Microglia	GO:0070423	nucleotide-binding oligomerization domain containing signaling pathway	7/1790	25/18722	0.00740503	0.0341587	0.023556	HSPA1A/NFKBIA/OTULIN/RIPK2/SLC15A2/SLC15A3/SLC15A4	7
1269	Microglia	GO:1901798	positive regulation of signal transduction by p53 class mediator	7/1790	25/18722	0.00740503	0.0341587	0.023556	ATM/ATR/DDX5/RPL11/RPL23/SPRED1/SPRED2	7
1270	Microglia	GO:1903055	positive regulation of extracellular matrix organization	7/1790	25/18722	0.00740503	0.0341587	0.023556	CFLAR/COLGALT1/PDPN/RB1/RUNX1/SMAD3/TGFB1	7
1271	Microglia	GO:1903798	regulation of production of miRNAs involved in gene silencing by miRNA	7/1790	25/18722	0.00740503	0.0341587	0.023556	DDX5/ESR1/MAP2K1/NCOR2/RIPK1/STAT3/TGFB1	7
1272	Microglia	GO:0030521	androgen receptor signaling pathway	10/1790	44/18722	0.00748494	0.034419	0.0237355	ARID1A/DDX5/EP300/KDM3A/NCOR2/PKN1/PMEPA1/PRMT2/RHOA/ZMIZ1	10
1273	Microglia	GO:0031295	T cell costimulation	10/1790	44/18722	0.00748494	0.034419	0.0237355	CARD11/CD81/CD86/CSK/LILRB4/LYN/MAP3K8/PDCD1LG2/TNFSF13B/VAV1	10
1274	Microglia	GO:0060711	labyrinthine layer development	10/1790	44/18722	0.00748494	0.034419	0.0237355	BIRC6/CASP8/DNAJB6/FBXW8/GGNBP2/GRB2/MAP2K1/MAPK1/VASH1/ZFP36L1	10
1275	Microglia	GO:1903573	negative regulation of response to endoplasmic reticulum stress	10/1790	44/18722	0.00748494	0.034419	0.0237355	ALOX5/HERPUD1/HSPA1A/LRRK2/NCK1/NCK2/PTPN1/RACK1/USP25/XBP1	10
1276	Microglia	GO:0071621	granulocyte chemotaxis	21/1790	125/18722	0.0075346	0.0345429	0.023821	ADGRE2/C3AR1/C5AR1/CAMK1D/CD74/CMKLR1/CSF1R/CSF3R/FCER1G/GBF1/HRH1/ITGB2/MAPK1/NCKAP1L/PIK3CD/PIK3CG/PIKFYVE/PREX1/RAC1/SYK/VAV1	21
1277	Microglia	GO:0005977	glycogen metabolic process	14/1790	72/18722	0.00758012	0.0345429	0.023821	ENPP1/GAA/GBE1/GSK3B/IGF1/IL6ST/IRS2/LEPR/PHKB/PPP1CB/PRKAG2/PYGL/RUBCNL/STK40	14
1278	Microglia	GO:0043903	regulation of biological process involved in symbiotic interaction	14/1790	72/18722	0.00758012	0.0345429	0.023821	CD4/CD74/CIITA/EXOC2/HLA-DRB1/ITGAV/LGALS9/NECTIN2/PML/TRIM14/TRIM22/TRIM25/TRIM27/TRIM38	14
1279	Microglia	GO:0051057	positive regulation of small GTPase mediated signal transduction	14/1790	72/18722	0.00758012	0.0345429	0.023821	ADGRG1/AKAP13/ARRB1/GPR65/IGF1/ITGAV/KRAS/LPAR6/NOTCH2/PIK3CG/PRAG1/RAC1/SHOC2/SOS1	14
1280	Microglia	GO:0009101	glycoprotein biosynthetic process	44/1790	317/18722	0.00760815	0.0345429	0.023821	ARFGEF1/B3GNT5/B4GALT1/BCL2/BMPR2/CHST11/CHST15/CHSY1/CHSY3/CSGALNACT1/CTNNB1/GAL3ST4/GALNT1/GALNT10/GALNT11/GALNT2/GCNT2/GOLPH3/HS2ST1/HS6ST1/IGF1/IL15/ITM2B/JAK3/MAGT1/MAN1A1/MAN1C1/MGAT1/MGAT4A/MGAT5/PMM2/RPN2/SOAT1/ST3GAL1/ST3GAL6/ST6GAL1/ST6GALNAC3/ST8SIA4/TCF7L2/TET2/TET3/TMEM106A/TRAK1/UST	44
1281	Microglia	GO:0001767	establishment of lymphocyte polarity	5/1790	14/18722	0.00761205	0.0345429	0.023821	DOCK2/DOCK8/FLOT2/MYH9/SNX27	5
1282	Microglia	GO:0034616	response to laminar fluid shear stress	5/1790	14/18722	0.00761205	0.0345429	0.023821	ABCA1/ADAM9/NFE2L2/SMAD6/SMAD7	5
1283	Microglia	GO:0035589	G protein-coupled purinergic nucleotide receptor signaling pathway	5/1790	14/18722	0.00761205	0.0345429	0.023821	GPR34/P2RY12/P2RY13/P2RY6/PTAFR	5
1284	Microglia	GO:0035672	oligopeptide transmembrane transport	5/1790	14/18722	0.00761205	0.0345429	0.023821	ABCC1/ABCC4/SLC15A2/SLC15A3/SLC15A4	5
1285	Microglia	GO:0035791	platelet-derived growth factor receptor-beta signaling pathway	5/1790	14/18722	0.00761205	0.0345429	0.023821	LRP1/PDGFB/PTPN1/PTPN12/PTPN2	5
1286	Microglia	GO:0036151	phosphatidylcholine acyl-chain remodeling	5/1790	14/18722	0.00761205	0.0345429	0.023821	LPCAT1/LPCAT2/MBOAT7/PLA2G4A/PLB1	5
1287	Microglia	GO:0043374	CD8-positive, alpha-beta T cell differentiation	5/1790	14/18722	0.00761205	0.0345429	0.023821	BCL2/LILRB4/NCKAP1L/RUNX1/TNFSF8	5
1288	Microglia	GO:0043517	positive regulation of DNA damage response, signal transduction by p53 class mediator	5/1790	14/18722	0.00761205	0.0345429	0.023821	ATM/ATR/DDX5/SPRED1/SPRED2	5
1289	Microglia	GO:0045579	positive regulation of B cell differentiation	5/1790	14/18722	0.00761205	0.0345429	0.023821	BTK/INPP5D/NCKAP1L/SYK/XBP1	5
1290	Microglia	GO:0071481	cellular response to X-ray	5/1790	14/18722	0.00761205	0.0345429	0.023821	ATM/DNM2/HAMP/NIPBL/XRCC5	5
1291	Microglia	GO:0090715	immunological memory formation process	5/1790	14/18722	0.00761205	0.0345429	0.023821	BCL6/FGL2/HLA-DRA/HLA-DRB1/ST3GAL1	5
1292	Microglia	GO:0099188	postsynaptic cytoskeleton organization	5/1790	14/18722	0.00761205	0.0345429	0.023821	ACTB/ARF1/DBNL/FARP1/WASF2	5
1293	Microglia	GO:0043489	RNA stabilization	13/1790	65/18722	0.00777549	0.03523	0.0242948	FUS/HNRNPC/IKBKE/LARP4B/MAPK14/MAPKAPK2/PABPC1/SLC11A1/SYNCRIP/TENT2/THRAP3/YBX3/ZFP36	13
1294	Microglia	GO:0060389	pathway-restricted SMAD protein phosphorylation	13/1790	65/18722	0.00777549	0.03523	0.0242948	BMPR2/ENG/LDLRAD4/LRP1/PMEPA1/PPARG/SDCBP/SMAD6/SMAD7/TGFB1/TGFBR1/TGFBR2/USP15	13
1295	Microglia	GO:0007405	neuroblast proliferation	12/1790	58/18722	0.00785857	0.0355516	0.0245166	AKNA/CTNNB1/CX3CR1/DAGLB/DISC1/EML1/HIF1A/LRRK2/NF1/NUMB/PLXNB2/RAB10	12
1296	Microglia	GO:0043506	regulation of JUN kinase activity	12/1790	58/18722	0.00785857	0.0355516	0.0245166	AIDA/DTNBP1/FGD2/HIPK3/MAP3K5/PAK1/PTK2B/PTPN1/SYK/TAOK3/TNFRSF11A/WNT5A	12
1297	Microglia	GO:0014812	muscle cell migration	19/1790	110/18722	0.00796081	0.0359365	0.024782	BCL2/CRK/DOCK4/GNA13/HDAC4/IGF1/LRP1/MEF2C/NFE2L2/NRP1/P2RY6/PAK1/PDGFB/PLEKHO1/PPARD/RHOA/ROCK1/SORL1/SSH1	19
1298	Microglia	GO:1905954	positive regulation of lipid localization	19/1790	110/18722	0.00796081	0.0359365	0.024782	ABCA1/ACSL1/APOE/ASXL2/C3/IKBKE/LRP1/MSR1/NFKBIA/OSBPL11/P2RX4/PLA2G4A/PPARG/PRKCD/SCARB1/SCP2/SPP1/TNFRSF11A/TREM2	19
1299	Microglia	GO:0045926	negative regulation of growth	36/1790	249/18722	0.00796205	0.0359365	0.024782	ARHGAP4/BCL2/BCL6/BMPR2/BST2/BTG1/CDKN1A/CRLF3/EAF2/ENPP1/HIF1A/HSPA1A/JARID2/LGMN/NOTCH2/NRP1/PAK1/PML/PPARD/PPT1/PRDM11/PTEN/PTPRJ/RACK1/RB1/SERTAD2/SIPA1/SMAD3/SMARCA2/SPP1/STK3/STK4/TGFB1/TGFBR2/WNT5A/WWC2	36
1300	Microglia	GO:0007584	response to nutrient	27/1790	174/18722	0.00806957	0.0363937	0.0250973	ABCA1/ACSL1/ACSL4/APAF1/ARSB/CCND1/DNMT3A/FES/GAS6/GNAI2/HAMP/HMOX1/IL15/KYNU/MGMT/MTHFR/PIM1/PPARD/PPARG/PTEN/SLC8A1/SPP1/STAT1/TGFBR2/TRIM25/USF2/XBP1	27
1301	Microglia	GO:1990823	response to leukemia inhibitory factor	17/1790	95/18722	0.00822681	0.0370744	0.0255667	CREB1/CTBP2/EPS8/HK2/JARID2/KDM3A/NRP2/PADI2/PML/RNMT/SBNO2/SHMT1/SMAD7/SNX10/SRSF7/TRIM25/XRCC5	17
1302	Microglia	GO:0010613	positive regulation of cardiac muscle hypertrophy	9/1790	38/18722	0.00827904	0.0372811	0.0257093	CAMK2D/HAMP/IGF1/IL6ST/MEF2A/MTPN/PDE9A/PRKCA/ROCK1	9
1303	Microglia	GO:0097553	calcium ion transmembrane import into cytosol	23/1790	142/18722	0.00832905	0.0374775	0.0258447	ATG5/BAX/CAMK2D/CHD7/CLIC2/CORO1A/CYBA/HTT/ITPR1/ITPR2/LYN/P2RY6/PLCG2/PTK2B/PTPRC/RASA3/RYR1/SLC8A1/SLC8B1/SNCA/TPCN1/TRPM2/UBASH3B	23
1304	Microglia	GO:0006073	cellular glucan metabolic process	14/1790	73/18722	0.00857479	0.0384946	0.0265461	ENPP1/GAA/GBE1/GSK3B/IGF1/IL6ST/IRS2/LEPR/PHKB/PPP1CB/PRKAG2/PYGL/RUBCNL/STK40	14
1305	Microglia	GO:0032456	endocytic recycling	14/1790	73/18722	0.00857479	0.0384946	0.0265461	ACAP2/CMTM6/DENND1A/DENND1C/EHD4/EPS15/GGA3/RAB35/RAB7A/SNX27/SORL1/STX6/VPS29/VPS35	14
1306	Microglia	GO:0044042	glucan metabolic process	14/1790	73/18722	0.00857479	0.0384946	0.0265461	ENPP1/GAA/GBE1/GSK3B/IGF1/IL6ST/IRS2/LEPR/PHKB/PPP1CB/PRKAG2/PYGL/RUBCNL/STK40	14
1307	Microglia	GO:0048599	oocyte development	10/1790	45/18722	0.00881799	0.0395259	0.0272573	BCL2/CTNNB1/FOXO3/IGF1/PTK2B/RPS6KA2/TUT7/YTHDC2/YTHDF2/ZFX	10
1308	Microglia	GO:1904646	cellular response to amyloid-beta	10/1790	45/18722	0.00881799	0.0395259	0.0272573	ABCC1/CACNA1A/CASP4/FOXO3/GSK3B/IGF1/LGMN/LRP1/NAMPT/TREM2	10
1309	Microglia	GO:0001894	tissue homeostasis	38/1790	268/18722	0.00893696	0.0399257	0.027533	ACTB/AKR1B1/B2M/BAX/BCL2/CDH23/CHMP4B/CORO1A/CSF1R/CSK/CTNNB1/CTSH/DRAM2/GCNT2/HAMP/INPP5D/IQCB1/JAM2/KRAS/LPCAT1/LRRK1/NF1/OAS1/P2RX4/PECAM1/PPARGC1B/PRKCA/PTK2B/RAC1/RB1/RCN3/SASH3/SNX10/SPP1/SYK/TMEM119/TNFRSF11A/UBASH3B	38
1310	Microglia	GO:0045761	regulation of adenylate cyclase activity	8/1790	32/18722	0.00894865	0.0399257	0.027533	CACNA1D/CAP1/GNAI2/GNAI3/NF1/P2RY13/STIM1/TIMP2	8
1311	Microglia	GO:0046475	glycerophospholipid catabolic process	8/1790	32/18722	0.00894865	0.0399257	0.027533	ABHD12/APOC1/GPCPD1/LIPC/PLA2G15/PLA2G4A/PLA2G7/SCARB1	8
1312	Microglia	GO:0050850	positive regulation of calcium-mediated signaling	8/1790	32/18722	0.00894865	0.0399257	0.027533	CD4/CLEC7A/IGF1/P2RX4/PLCG2/PTBP1/SYK/TREM2	8
1313	Microglia	GO:1901185	negative regulation of ERBB signaling pathway	8/1790	32/18722	0.00894865	0.0399257	0.027533	CBL/LGMN/PTPN12/PTPN18/PTPN2/PTPRJ/RAB7A/SNX5	8
1314	Microglia	GO:1902235	regulation of endoplasmic reticulum stress-induced intrinsic apoptotic signaling pathway	8/1790	32/18722	0.00894865	0.0399257	0.027533	HERPUD1/HSPA1A/LRRK2/NCK1/NCK2/PTPN1/PTPN2/XBP1	8
1315	Microglia	GO:0043535	regulation of blood vessel endothelial cell migration	24/1790	151/18722	0.00900821	0.0399257	0.027533	ADAM17/APOE/FBXW7/HDAC7/HDAC9/HIF1A/HMOX1/MAP3K3/MEF2C/NF1/NFE2L2/NRP1/P2RX4/PDGFB/PPARG/PRKCA/PRKD2/RHOA/SPRED1/STARD13/STAT5A/TGFB1/TMSB4X/VASH1	24
1316	Microglia	GO:0006911	phagocytosis, engulfment	21/1790	127/18722	0.00901819	0.0399257	0.027533	ABCA1/ANO6/APPL2/ARHGAP12/ARHGAP25/BIN2/C3/CD300A/ELMO1/FCGR1A/ITGAM/ITGB2/MSR1/MYH9/NCKAP1L/PLCG2/RAB31/RAC1/RHOH/TREM2/XKR6	21
1317	Microglia	GO:0021885	forebrain cell migration	12/1790	59/18722	0.00902813	0.0399257	0.027533	ADGRG1/AXL/CTNNB1/DISC1/LRP8/LRRK2/MBOAT7/P2RY12/RHOA/SRGAP2/SRGAP2C/ZMIZ1	12
1318	Microglia	GO:0030042	actin filament depolymerization	12/1790	59/18722	0.00902813	0.0399257	0.027533	CAPZA1/CAPZA2/CAPZB/EPS8/MICAL1/MTPN/PLEK/SCIN/SWAP70/TMOD3/TRIOBP/WDR1	12
1319	Microglia	GO:0048278	vesicle docking	12/1790	59/18722	0.00902813	0.0399257	0.027533	CTBP2/EXOC4/PLEK/RAB10/RAB12/RAB8B/RALB/SCFD2/STX12/STX6/STX7/STX8	12
1320	Microglia	GO:0010718	positive regulation of epithelial to mesenchymal transition	11/1790	52/18722	0.00903799	0.0399257	0.027533	CTNNB1/ENG/GCNT2/PDPN/SDCBP/SMAD2/SMAD3/TCF7L2/TGFB1/TGFBR1/TGFBR2	11
1321	Microglia	GO:0034204	lipid translocation	11/1790	52/18722	0.00903799	0.0399257	0.027533	ABCA1/ABCC1/ANO6/ATP10D/ATP11A/ATP11C/ATP8B4/ATP9B/PLSCR1/PRKCD/XKR6	11
1322	Microglia	GO:0002577	regulation of antigen processing and presentation	6/1790	20/18722	0.00905018	0.0399257	0.027533	CD74/FGL2/NOD1/SLC11A1/TREM2/WAS	6
1323	Microglia	GO:0003159	morphogenesis of an endothelium	6/1790	20/18722	0.00905018	0.0399257	0.027533	CCM2/CTNNB1/ITGAX/PRKD2/RHOA/STARD13	6
1324	Microglia	GO:0032495	response to muramyl dipeptide	6/1790	20/18722	0.00905018	0.0399257	0.027533	IRF5/MAPK14/NFKBIA/NLRP1/NOD1/RIPK2	6
1325	Microglia	GO:0033005	positive regulation of mast cell activation	6/1790	20/18722	0.00905018	0.0399257	0.027533	CD226/FGR/GAB2/IL4R/NECTIN2/SYK	6
1326	Microglia	GO:0034104	negative regulation of tissue remodeling	6/1790	20/18722	0.00905018	0.0399257	0.027533	CSK/CST3/HAMP/INPP5D/TMEM119/UBASH3B	6
1327	Microglia	GO:0039535	regulation of RIG-I signaling pathway	6/1790	20/18722	0.00905018	0.0399257	0.027533	ANKRD17/DDX60/PUM1/PUM2/SEC14L1/USP15	6
1328	Microglia	GO:0043555	regulation of translation in response to stress	6/1790	20/18722	0.00905018	0.0399257	0.027533	DNAJC3/EIF2AK2/NCK1/NCK2/RPS6KA1/RPS6KA3	6
1329	Microglia	GO:0061154	endothelial tube morphogenesis	6/1790	20/18722	0.00905018	0.0399257	0.027533	CCM2/CTNNB1/ITGAX/PRKD2/RHOA/STARD13	6
1330	Microglia	GO:0044264	cellular polysaccharide metabolic process	17/1790	96/18722	0.00913086	0.0402513	0.0277575	AOAH/CSGALNACT1/ENPP1/GAA/GBE1/GSK3B/HS2ST1/IGF1/IL6ST/IRS2/LEPR/PHKB/PPP1CB/PRKAG2/PYGL/RUBCNL/STK40	17
1331	Microglia	GO:0060968	regulation of gene silencing	15/1790	81/18722	0.00922033	0.0406152	0.0280085	ATF7IP/DDX5/ESR1/HIF1A-AS2/LIMD1/MAP2K1/NCOR2/NEAT1/PPARG/PUM1/PUM2/RIPK1/STAT3/TGFB1/ZFP36	15
1332	Microglia	GO:0032515	negative regulation of phosphoprotein phosphatase activity	7/1790	26/18722	0.00931287	0.0407777	0.0281205	BOD1L1/GNAI2/GSK3B/IKBKB/MGAT5/NCKAP1L/ROCK1	7
1333	Microglia	GO:0035872	nucleotide-binding domain, leucine rich repeat containing receptor signaling pathway	7/1790	26/18722	0.00931287	0.0407777	0.0281205	HSPA1A/NFKBIA/OTULIN/RIPK2/SLC15A2/SLC15A3/SLC15A4	7
1334	Microglia	GO:0045672	positive regulation of osteoclast differentiation	7/1790	26/18722	0.00931287	0.0407777	0.0281205	CCR1/CREB1/FOS/NOTCH2/PPARGC1B/TREM2/TYROBP	7
1335	Microglia	GO:0046639	negative regulation of alpha-beta T cell differentiation	7/1790	26/18722	0.00931287	0.0407777	0.0281205	BCL6/IL4R/JAK3/LOXL3/RC3H1/RUNX1/SMAD7	7
1336	Microglia	GO:0051016	barbed-end actin filament capping	7/1790	26/18722	0.00931287	0.0407777	0.0281205	CAPZA1/CAPZA2/CAPZB/EPS8/MTPN/SCIN/TRIOBP	7
1337	Microglia	GO:0070920	regulation of production of small RNA involved in gene silencing by RNA	7/1790	26/18722	0.00931287	0.0407777	0.0281205	DDX5/ESR1/MAP2K1/NCOR2/RIPK1/STAT3/TGFB1	7
1338	Microglia	GO:0071425	hematopoietic stem cell proliferation	7/1790	26/18722	0.00931287	0.0407777	0.0281205	EIF2AK2/ETV6/PIM1/RUNX1/WNT2B/WNT5A/YTHDF2	7
1339	Microglia	GO:2000108	positive regulation of leukocyte apoptotic process	7/1790	26/18722	0.00931287	0.0407777	0.0281205	BAX/LGALS9/LYN/MEF2C/PIK3CD/RAPGEF2/WNT5A	7
1340	Microglia	GO:0051054	positive regulation of DNA metabolic process	30/1790	201/18722	0.00942844	0.0412232	0.0284277	ACTR2/ARID2/ARRB2/ATM/ATR/ATRX/BABAM2/BAX/CTNNB1/FAM168A/FUS/MAPK1/MGMT/NEK7/PARP9/PDGFB/PML/PRIM2/PRKCD/PRKD2/PRKDC/PTK2B/PTPRC/SHLD1/SPIDR/STAT6/TGFB1/TNKS2/WAS/XRCC5	30
1341	Microglia	GO:0014896	muscle hypertrophy	18/1790	104/18722	0.00942867	0.0412232	0.0284277	AKAP13/CAMK2D/CYBA/HAMP/HDAC4/IGF1/IL6ST/JARID2/MEF2A/MTPN/P2RX4/PAK1/PDE9A/PRKCA/ROCK1/SMAD3/TNFRSF1A/TNFRSF1B	18
1342	Microglia	GO:0099173	postsynapse organization	26/1790	168/18722	0.00951907	0.0415874	0.0286789	ABI3/ACTB/ACTR2/ADAM10/APOE/ARF1/ARHGAP22/DBNL/DIP2A/EPHB2/FARP1/GRID2/IL1RAP/LGMN/LRP8/LRRK2/NRP1/NRP2/PTEN/SRGN/SSH1/TANC2/TREM2/VPS35/WASF2/WNT5A	26
1343	Microglia	GO:0045930	negative regulation of mitotic cell cycle	34/1790	235/18722	0.00959922	0.0419063	0.0288988	ATM/BABAM2/BCL2/BCL6/BTG1/BTG2/CCND1/CDKN1A/CHEK2/CHFR/CTNNB1/DUSP1/FOXN3/GPR132/HECA/MAD1L1/MAP3K20/NABP1/PLK3/PML/PRKDC/PRMT2/PTEN/RB1/RFWD3/SLFN11/SMAD3/TAOK3/TGFB1/TIMP2/WAC/YTHDC2/ZFP36L1/ZFP36L2	34
1344	Microglia	GO:0046330	positive regulation of JNK cascade	16/1790	89/18722	0.00972744	0.0424345	0.0292631	ANKRD6/CRACR2A/DUSP22/LTBR/MAP3K5/NOD1/PTK2B/RASSF2/RIPK1/RIPK2/SDCBP/SH3RF3/STK3/TAOK3/TRAF3/WNT5A	16
1345	Microglia	GO:0050871	positive regulation of B cell activation	24/1790	152/18722	0.00975547	0.0425252	0.0293256	BCL2/BCL6/BTK/CARD11/CD74/CD81/CDKN1A/EPHB2/GPR183/INPP5D/IRS2/MEF2C/NCKAP1L/NFATC2/PELI1/PTPRC/SASH3/SH3KBP1/SHLD1/STAT6/SYK/TGFB1/TNFSF13B/XBP1	24
1346	Microglia	GO:0003158	endothelium development	22/1790	136/18722	0.00985878	0.0428067	0.0295197	BMPR2/BTG1/CCM2/CTNNB1/EZR/GPX1/IKBKB/ITGAX/MSN/NRP1/PDPN/PECAM1/PRKD2/RAP1A/RAP1B/RAPGEF1/RAPGEF2/RHOA/ROCK1/STARD13/TNFRSF1A/ZEB1	22
1347	Microglia	GO:0043401	steroid hormone mediated signaling pathway	22/1790	136/18722	0.00985878	0.0428067	0.0295197	ARID1A/ARNTL/CALR/DDX5/EP300/ESR1/ESRRA/JAK2/KDM3A/NCOR2/NR3C1/PADI2/PAK1/PKN1/PMEPA1/PPARD/PPARGC1B/PRMT2/RHOA/SAFB/TRERF1/ZMIZ1	22
1348	Microglia	GO:0014742	positive regulation of muscle hypertrophy	9/1790	39/18722	0.00987057	0.0428067	0.0295197	CAMK2D/HAMP/IGF1/IL6ST/MEF2A/MTPN/PDE9A/PRKCA/ROCK1	9
1349	Microglia	GO:0046326	positive regulation of glucose import	9/1790	39/18722	0.00987057	0.0428067	0.0295197	CREBL2/IGF1/IRS2/MAPK14/MEF2A/NFE2L2/PIK3R1/RAP1A/RHOQ	9
1350	Microglia	GO:0090207	regulation of triglyceride metabolic process	9/1790	39/18722	0.00987057	0.0428067	0.0295197	APOE/C3/DAGLB/FBXW7/MBOAT7/PANK2/PIK3CG/SCARB1/SORL1	9
1351	Microglia	GO:1901861	regulation of muscle tissue development	9/1790	39/18722	0.00987057	0.0428067	0.0295197	BCL2/CREB1/CTNNB1/FLOT1/MEF2C/MTPN/SMAD3/TGFB1/YBX3	9
1352	Microglia	GO:0051896	regulation of protein kinase B signaling	28/1790	185/18722	0.00987117	0.0428067	0.0295197	ARFGEF1/ARRB2/AXL/CASS4/CX3CR1/ENG/GAS6/GCNT2/GPX1/HCLS1/HPSE/IL18/MTDH/P2RX4/P2RY12/PIK3CD/PIK3CG/PIK3R5/PTEN/PTPRJ/RACK1/RCN3/SESN3/SH2B3/STK3/TCF7L2/TGFB1/TGFBR1	28
1353	Microglia	GO:0019722	calcium-mediated signaling	30/1790	202/18722	0.0100899	0.0436907	0.0301293	BTK/CAMK2D/CCR1/CD4/CLEC7A/CLIC2/CMKLR1/CX3CR1/GSK3B/HDAC4/HTT/IGF1/ITPR1/LAT2/LRRK2/NFATC1/NFATC2/NFATC3/P2RX4/P2RY12/PLCG2/PLEK/PTBP1/PTK2B/PTPRC/PTPRJ/SLC8A1/SYK/TREM2/TRPM2	30
1354	Microglia	GO:0032388	positive regulation of intracellular transport	30/1790	202/18722	0.0100899	0.0436907	0.0301293	ARF1/CD81/EDEM1/EZR/FBXW7/GAS6/GSK3B/HCLS1/ITGAM/ITGB2/JAK2/KIF20B/KIF5B/MAPK1/MAPK14/MSN/PAK1/PCM1/PIK3R1/PLK3/PRKCD/RAB29/SCP2/SMAD3/SORL1/STOM/TCF7L2/TGFB1/TM9SF4/USP36	30
1355	Microglia	GO:0014909	smooth muscle cell migration	17/1790	97/18722	0.0101125	0.0437237	0.0301521	BCL2/CRK/DOCK4/GNA13/HDAC4/IGF1/LRP1/MEF2C/NFE2L2/NRP1/P2RY6/PAK1/PDGFB/PPARD/RHOA/SORL1/SSH1	17
1356	Microglia	GO:0070167	regulation of biomineral tissue development	17/1790	97/18722	0.0101125	0.0437237	0.0301521	ALOX5/ANO6/BMP2K/BMPR2/CCR1/CEBPB/ENPP1/GAS6/HIF1A/MEF2C/PTK2B/ROCK1/SLC8A1/SMAD3/SRGN/TGFB1/TMEM119	17
1357	Microglia	GO:0016575	histone deacetylation	15/1790	82/18722	0.0103144	0.044332	0.0305716	BCL6/CAMK2D/ELK4/HDAC4/HDAC7/HDAC9/JDP2/KDM5A/LRRK2/NIPBL/PRKD2/RCOR1/SKI/TBL1XR1/TRERF1	15
1358	Microglia	GO:0060395	SMAD protein signal transduction	15/1790	82/18722	0.0103144	0.044332	0.0305716	BMPR2/FOS/JAK2/JUN/LRP1/NCEH1/PPARG/SKI/SMAD2/SMAD3/SMAD6/SMAD7/TGFB1/TGFBR1/ZMIZ1	15
1359	Microglia	GO:1905897	regulation of response to endoplasmic reticulum stress	15/1790	82/18722	0.0103144	0.044332	0.0305716	ALOX5/ATF6/BAX/HERPUD1/HSPA1A/LRRK2/NCK1/NCK2/NFE2L2/PIK3R1/PTPN1/PTPN2/RACK1/USP25/XBP1	15
1360	Microglia	GO:0010828	positive regulation of glucose transmembrane transport	10/1790	46/18722	0.0103255	0.044332	0.0305716	C3/CREBL2/IGF1/IRS2/MAPK14/MEF2A/NFE2L2/PIK3R1/RAP1A/RHOQ	10
1361	Microglia	GO:0031294	lymphocyte costimulation	10/1790	46/18722	0.0103255	0.044332	0.0305716	CARD11/CD81/CD86/CSK/LILRB4/LYN/MAP3K8/PDCD1LG2/TNFSF13B/VAV1	10
1362	Microglia	GO:0061028	establishment of endothelial barrier	10/1790	46/18722	0.0103255	0.044332	0.0305716	EZR/IKBKB/MSN/PECAM1/RAP1A/RAP1B/RAPGEF1/RAPGEF2/ROCK1/TNFRSF1A	10
1363	Microglia	GO:0061462	protein localization to lysosome	10/1790	46/18722	0.0103255	0.044332	0.0305716	AP3B1/CD81/GCC2/GGA3/GNPTAB/LAPTM5/M6PR/MFSD1/RAB7A/SORL1	10
1364	Microglia	GO:0002712	regulation of B cell mediated immunity	12/1790	60/18722	0.0103288	0.044332	0.0305716	BCL6/BTK/C3/CD226/HLA-E/NECTIN2/PTPRC/SHLD1/SLC15A4/STAT6/TGFB1/TREM2	12
1365	Microglia	GO:0002889	regulation of immunoglobulin mediated immune response	12/1790	60/18722	0.0103288	0.044332	0.0305716	BCL6/BTK/C3/CD226/HLA-E/NECTIN2/PTPRC/SHLD1/SLC15A4/STAT6/TGFB1/TREM2	12
1366	Microglia	GO:0060038	cardiac muscle cell proliferation	12/1790	60/18722	0.0103288	0.044332	0.0305716	ARID2/FGF20/JARID2/MAPK1/MAPK14/MEF2C/PIM1/PTEN/RUNX1/TENM4/TGFBR1/TGFBR2	12
1367	Microglia	GO:1901654	response to ketone	29/1790	194/18722	0.0103459	0.0443729	0.0305998	AKR1B1/CALR/CBL/CCND1/CDKN1A/CFLAR/CYBA/DDIT4/DUSP1/FOS/FOXO3/FOXP2/GAS6/GLB1/GNB1/GNG2/GOLPH3/MSN/NCOA2/NR3C1/P2RY6/PTAFR/SMYD3/SPP1/TGFB1/TLR2/TRERF1/TXNIP/USP8	29
1368	Microglia	GO:0071320	cellular response to cAMP	11/1790	53/18722	0.0104447	0.0447639	0.0308695	EZR/ITPR2/KCNQ1/PIK3CG/PTAFR/RAP1A/RAP1B/RAPGEF1/RAPGEF2/SLC8A1/ZFP36L1	11
1369	Microglia	GO:0010452	histone H3-K36 methylation	5/1790	15/18722	0.0105318	0.0449405	0.0309912	ASH1L/BRD4/NSD1/SETD2/SETD3	5
1370	Microglia	GO:0030852	regulation of granulocyte differentiation	5/1790	15/18722	0.0105318	0.0449405	0.0309912	C1QC/HCLS1/INPP5D/RUNX1/ZBTB46	5
1371	Microglia	GO:0031958	corticosteroid receptor signaling pathway	5/1790	15/18722	0.0105318	0.0449405	0.0309912	ARID1A/ARNTL/CALR/JAK2/NR3C1	5
1372	Microglia	GO:0045064	T-helper 2 cell differentiation	5/1790	15/18722	0.0105318	0.0449405	0.0309912	BCL6/CD86/IL18/IL4R/NLRP3	5
1373	Microglia	GO:1900153	positive regulation of nuclear-transcribed mRNA catabolic process, deadenylation-dependent decay	5/1790	15/18722	0.0105318	0.0449405	0.0309912	CPEB3/PABPC1/ZFP36/ZFP36L1/ZFP36L2	5
1374	Microglia	GO:1901741	positive regulation of myoblast fusion	5/1790	15/18722	0.0105318	0.0449405	0.0309912	CD53/FLOT1/IL4R/MAPK14/NFATC2	5
1375	Microglia	GO:0042177	negative regulation of protein catabolic process	20/1790	121/18722	0.0106872	0.0454024	0.0313098	AZIN2/BANP/CST3/EIF3H/FHIT/IRAK3/MYCBP2/PML/RIC1/ROCK1/RPL11/RPL23/RPL5/SDCBP/SMAD3/SNCA/SUFU/TIMP2/USP25/WAC	20
1376	Microglia	GO:0043244	regulation of protein-containing complex disassembly	20/1790	121/18722	0.0106872	0.0454024	0.0313098	CAPZA1/CAPZA2/CAPZB/CLEC16A/EPS8/IRAK3/MAP1S/MTPN/NAV3/PLEK/SCAF8/SCIN/SETX/SWAP70/TMEM39A/TMOD3/TRIOBP/UPF1/UVRAG/WDR1	20
1377	Microglia	GO:0006986	response to unfolded protein	22/1790	137/18722	0.0107152	0.0454024	0.0313098	ATF4/ATF6/BAX/CCND1/CREB3L2/DNAJC3/EDEM1/EIF2AK2/EP300/ERP44/HERPUD1/HSPA1A/NCK1/NCK2/NFE2L2/OS9/PIK3R1/PTPN1/PTPN2/RACK1/TM7SF3/XBP1	22
1378	Microglia	GO:0006022	aminoglycan metabolic process	21/1790	129/18722	0.0107294	0.0454024	0.0313098	CEMIP2/CHST11/CHST15/CHSY1/CHSY3/CLTC/CSGALNACT1/GCNT2/GLB1/HEXB/HS2ST1/HS6ST1/IL15/LYVE1/PDGFB/PIM1/SLC10A7/ST3GAL1/ST3GAL6/TGFB1/UST	21
1379	Microglia	GO:0006643	membrane lipid metabolic process	30/1790	203/18722	0.0107889	0.0454024	0.0313098	ASAH1/B3GNT5/BAX/CERK/CERS6/CSNK1G2/GAL3ST4/GLB1/HACD4/HEXB/MGST2/NAAA/NSMAF/PIGX/PLA2G15/PPT1/PRKCD/PRKD2/PRKD3/PSAP/SGPP1/SPNS2/SPTLC2/SPTLC3/ST3GAL1/ST3GAL6/ST6GALNAC3/ST8SIA4/SUMF1/UGCG	30
1380	Microglia	GO:0099175	regulation of postsynapse organization	16/1790	90/18722	0.0108101	0.0454024	0.0313098	ABI3/ACTR2/ADAM10/APOE/ARHGAP22/DBNL/GRID2/IL1RAP/LRP8/LRRK2/NRP2/PTEN/SRGN/TANC2/VPS35/WNT5A	16
1381	Microglia	GO:1904705	regulation of vascular associated smooth muscle cell proliferation	16/1790	90/18722	0.0108101	0.0454024	0.0313098	CDKN1A/GNA13/GNAI2/GNAI3/HMOX1/IGF1/JAK2/JUN/MAP3K5/MEF2C/P2RY6/PAK1/PDGFB/PPARG/PTEN/RHOA	16
1382	Microglia	GO:0021700	developmental maturation	39/1790	280/18722	0.0108439	0.0454024	0.0313098	AKR1B1/ANKRD17/ANKS1A/AXL/BCL2/BTK/C1QA/C3/CDKN1A/CEBPA/CLEC7A/CTNNB1/CX3CR1/DISC1/FOXO3/GLDN/HIF1A/IGF1/IGSF21/IL15/LRRK2/LYL1/PICALM/PPARG/PTBP3/PTEN/PTK2B/RB1/RHOA/RPS6KA2/RUNX2/RYR1/SCARF1/SCLT1/SNX10/TAL1/TUT7/WNT5A/YTHDF2	39
1383	Microglia	GO:0071539	protein localization to centrosome	8/1790	33/18722	0.0108443	0.0454024	0.0313098	CEP350/CSNK1D/DISC1/GSK3B/MCPH1/PCM1/SNX10/UBXN2B	8
1384	Microglia	GO:1902992	negative regulation of amyloid precursor protein catabolic process	8/1790	33/18722	0.0108443	0.0454024	0.0313098	APOE/BIN1/FLOT2/GGA3/IGF1/PICALM/ROCK1/SORL1	8
1385	Microglia	GO:0051453	regulation of intracellular pH	14/1790	75/18722	0.0108715	0.0454024	0.0313098	ATP6V0E1/BCL2/DMXL2/GRN/HVCN1/LRRK2/PPT1/RAB20/RAB39A/RAB7A/SLC11A1/SLC4A7/SLC9A9/TM9SF4	14
1386	Microglia	GO:1902369	negative regulation of RNA catabolic process	14/1790	75/18722	0.0108715	0.0454024	0.0313098	DHX34/FUS/HNRNPC/IKBKE/LARP4B/MAPK14/MAPKAPK2/PABPC1/SLC11A1/SYNCRIP/TENT2/THRAP3/YBX3/ZFP36	14
1387	Microglia	GO:0002765	immune response-inhibiting signal transduction	4/1790	10/18722	0.0109111	0.0454024	0.0313098	CD33/LILRB1/LILRB4/LYN	4
1388	Microglia	GO:0007028	cytoplasm organization	4/1790	10/18722	0.0109111	0.0454024	0.0313098	ETV6/KIF5B/SOS1/ZMIZ1	4
1389	Microglia	GO:0010944	negative regulation of transcription by competitive promoter binding	4/1790	10/18722	0.0109111	0.0454024	0.0313098	BHLHE41/CREB1/KDM2A/SMAD7	4
1390	Microglia	GO:0010998	regulation of translational initiation by eIF2 alpha phosphorylation	4/1790	10/18722	0.0109111	0.0454024	0.0313098	DNAJC3/EIF2AK2/NCK1/NCK2	4
1391	Microglia	GO:0031642	negative regulation of myelination	4/1790	10/18722	0.0109111	0.0454024	0.0313098	CTSC/FIG4/JAM2/PTEN	4
1392	Microglia	GO:0035999	tetrahydrofolate interconversion	4/1790	10/18722	0.0109111	0.0454024	0.0313098	MTHFD1L/MTHFD2/MTHFR/SHMT1	4
1393	Microglia	GO:0042996	regulation of Golgi to plasma membrane protein transport	4/1790	10/18722	0.0109111	0.0454024	0.0313098	ATP2C1/CSK/LYPLA1/RACK1	4
1394	Microglia	GO:0044557	relaxation of smooth muscle	4/1790	10/18722	0.0109111	0.0454024	0.0313098	GRK2/GUCY1A1/KCNMA1/SLC8A1	4
1395	Microglia	GO:0045348	positive regulation of MHC class II biosynthetic process	4/1790	10/18722	0.0109111	0.0454024	0.0313098	CIITA/JAK2/TMEM106A/XBP1	4
1396	Microglia	GO:0048340	paraxial mesoderm morphogenesis	4/1790	10/18722	0.0109111	0.0454024	0.0313098	EXOC4/SMAD2/SMAD3/WNT5A	4
1397	Microglia	GO:0050861	positive regulation of B cell receptor signaling pathway	4/1790	10/18722	0.0109111	0.0454024	0.0313098	CD81/NFAM1/PRKCB/PRKCH	4
1398	Microglia	GO:0060439	trachea morphogenesis	4/1790	10/18722	0.0109111	0.0454024	0.0313098	CTNNB1/MAP2K1/MAPK1/TGFBR2	4
1399	Microglia	GO:0060736	prostate gland growth	4/1790	10/18722	0.0109111	0.0454024	0.0313098	ESR1/PLAG1/PSAP/PTEN	4
1400	Microglia	GO:0070099	regulation of chemokine-mediated signaling pathway	4/1790	10/18722	0.0109111	0.0454024	0.0313098	HIF1A/PADI2/SH2B3/TREM2	4
1401	Microglia	GO:0070544	histone H3-K36 demethylation	4/1790	10/18722	0.0109111	0.0454024	0.0313098	KDM2A/KDM2B/KDM4B/KDM7A	4
1402	Microglia	GO:0071421	manganese ion transmembrane transport	4/1790	10/18722	0.0109111	0.0454024	0.0313098	ATP2C1/SLC11A1/SLC11A2/TRPM2	4
1403	Microglia	GO:0090209	negative regulation of triglyceride metabolic process	4/1790	10/18722	0.0109111	0.0454024	0.0313098	APOE/FBXW7/PIK3CG/SORL1	4
1404	Microglia	GO:1901725	regulation of histone deacetylase activity	4/1790	10/18722	0.0109111	0.0454024	0.0313098	CAMK2D/KDM5A/LRRK2/PRKD2	4
1405	Microglia	GO:1902946	protein localization to early endosome	4/1790	10/18722	0.0109111	0.0454024	0.0313098	EZR/MSN/NRP1/SORL1	4
1406	Microglia	GO:1902959	regulation of aspartic-type endopeptidase activity involved in amyloid precursor protein catabolic process	4/1790	10/18722	0.0109111	0.0454024	0.0313098	BIN1/LYN/PICALM/SORL1	4
1407	Microglia	GO:2000510	positive regulation of dendritic cell chemotaxis	4/1790	10/18722	0.0109111	0.0454024	0.0313098	CALR/GAS6/LGALS9/SPI1	4
1408	Microglia	GO:2000601	positive regulation of Arp2/3 complex-mediated actin nucleation	4/1790	10/18722	0.0109111	0.0454024	0.0313098	CYFIP1/FCHSD2/WAS/WASF2	4
1409	Microglia	GO:2001269	positive regulation of cysteine-type endopeptidase activity involved in apoptotic signaling pathway	4/1790	10/18722	0.0109111	0.0454024	0.0313098	BAX/JAK2/LGALS9/SMAD3	4
1410	Microglia	GO:0043502	regulation of muscle adaptation	17/1790	98/18722	0.011176	0.0464388	0.0320245	CAMK2D/FOXO3/HAMP/HDAC4/IGF1/IL6ST/JARID2/MEF2A/MTPN/P2RX4/PAK1/PDE9A/PRKCA/ROCK1/SMAD3/TNFRSF1A/TNFRSF1B	17
1411	Microglia	GO:2001243	negative regulation of intrinsic apoptotic signaling pathway	17/1790	98/18722	0.011176	0.0464388	0.0320245	BCL2/BID/CD74/GPX1/HERPUD1/HIF1A/HSPA1A/LRRK2/MCL1/NFE2L2/PLAUR/PTPN1/PTTG1IP/RRM2B/TPT1/XBP1/YBX3	17
1412	Microglia	GO:0048511	rhythmic process	41/1790	298/18722	0.0112083	0.0465397	0.0320941	ARNTL/ARRB1/ARRB2/ATF4/ATG7/AXL/BHLHE41/CREB1/CREBBP/CSNK1D/DDX5/DYRK1A/EP300/ESR1/FBXW11/FBXW7/FOXO3/GNAQ/GSK3B/ID2/JUN/KCNQ1/KDM2A/KDM5A/MYCBP2/NAMPT/NCOA2/NCOR2/NRIP1/PML/PPARG/PPP1CB/PRKDC/PTEN/RACK1/SETX/THRAP3/TNFRSF11A/TOP1/TRPM2/ZFHX3	41
1413	Microglia	GO:0045861	negative regulation of proteolysis	47/1790	351/18722	0.0113543	0.0471114	0.0324883	A2M/ANOS1/APLP2/ARRB2/BIN1/BIRC6/BST2/C3/CARD8/CAST/CST3/CTSZ/DNAJB6/EIF3H/FHIT/GAS6/GPX1/HERPUD1/IFI16/LRP1/LRRK2/MICAL1/NAIP/PAK2/PICALM/PLAUR/PML/PROS1/RENBP/ROCK1/RPL11/RPL23/RPL5/RPS6KA1/RPS6KA3/SDCBP/SERPINB1/SERPINB6/SERPINB9/SIMC1/SNCA/SORL1/SUFU/TIMP2/TNFAIP8/USP25/WAC	47
1414	Microglia	GO:0051148	negative regulation of muscle cell differentiation	13/1790	68/18722	0.0113701	0.0471114	0.0324883	ANKRD17/BHLHE41/BMPR2/HDAC4/ID2/NFATC1/NFATC2/NFATC3/PAK1/PDGFB/PTBP1/TMEM119/XBP1	13
1415	Microglia	GO:1904888	cranial skeletal system development	13/1790	68/18722	0.0113701	0.0471114	0.0324883	CHST11/CTNNB1/FOXN3/INSIG2/MTHFD1L/NIPBL/RIC1/RUNX2/SETD2/SMAD2/SMAD3/TGFBR1/TGFBR2	13
1416	Microglia	GO:0050770	regulation of axonogenesis	24/1790	154/18722	0.0114008	0.0472053	0.0325531	ARHGAP4/BMPR2/CYFIP1/DBNL/DISC1/EPHB2/GOLGA4/GSK3B/LIMK1/LRP1/MAP2K1/MARK2/NRP1/PAK1/PAK2/PLXNB2/PLXNC1/PLXND1/PTEN/SKIL/SPP1/TRAK1/UST/WNT5A	24
1417	Microglia	GO:0031397	negative regulation of protein ubiquitination	15/1790	83/18722	0.0115081	0.0476159	0.0328362	ARRB1/ARRB2/ATG5/HSPA1A/LIMK1/NXN/PARP10/RPL11/RPL23/RPL5/SMAD7/SPOPL/TRIM44/TRIP12/USP4	15
1418	Microglia	GO:0071383	cellular response to steroid hormone stimulus	30/1790	204/18722	0.0115268	0.04766	0.0328666	ARID1A/ARNTL/CALR/CFLAR/DDIT4/DDX5/EP300/ESR1/ESRRA/FOXO3/JAK2/KDM3A/NCOR2/NR3C1/PADI2/PAK1/PKN1/PMEPA1/PPARD/PPARGC1B/PRMT2/RHOA/SAFB/SMYD3/TRERF1/USP8/ZFP36/ZFP36L1/ZFP36L2/ZMIZ1	30
1419	Microglia	GO:0002825	regulation of T-helper 1 type immune response	7/1790	27/18722	0.0115565	0.0476819	0.0328817	HAVCR2/IL18/IL4R/JAK3/PLA2G4A/RIPK2/SLC11A1	7
1420	Microglia	GO:0033688	regulation of osteoblast proliferation	7/1790	27/18722	0.0115565	0.0476819	0.0328817	BCL2/EIF2AK2/HPSE/ITGAV/RHOA/SMAD3/TMEM119	7
1421	Microglia	GO:0070861	regulation of protein exit from endoplasmic reticulum	7/1790	27/18722	0.0115565	0.0476819	0.0328817	CD81/EDEM1/GCC2/OS9/SORL1/TM9SF4/UBAC2	7
1422	Microglia	GO:0060562	epithelial tube morphogenesis	44/1790	325/18722	0.0116318	0.0478291	0.0329832	BCL2/BRD2/CCDC40/CCM2/CSF1R/CTNNB1/CTSH/CTSZ/ENG/ESR1/FMN1/HIF1A/ITGAX/KDM2B/KIF20B/KRAS/LUZP1/MEF2C/MTHFD1L/MTHFR/MTSS1/NOTCH2/NRP1/PAK1/PIK3CD/PLXNB2/PLXND1/PML/PRKD2/PRKX/RHOA/SEC24B/SETD2/SKI/SMAD3/STARD13/STK3/STK4/SUFU/TGFB1/TGFBR2/VASP/WNT2B/WNT5A	44
1423	Microglia	GO:0003177	pulmonary valve development	6/1790	21/18722	0.0116643	0.0478291	0.0329832	BMPR2/NFATC1/NOTCH2/SMAD6/TNFRSF1A/TNFRSF1B	6
1424	Microglia	GO:0035455	response to interferon-alpha	6/1790	21/18722	0.0116643	0.0478291	0.0329832	AXL/BST2/EIF2AK2/GAS6/IFNAR1/MX2	6
1425	Microglia	GO:0044766	multi-organism transport	6/1790	21/18722	0.0116643	0.0478291	0.0329832	BST2/EPS15/KPNA6/PIKFYVE/RAB7A/TPCN1	6
1426	Microglia	GO:0045056	transcytosis	6/1790	21/18722	0.0116643	0.0478291	0.0329832	CLTC/FCGRT/LRP1/PICALM/PTAFR/VPS35	6
1427	Microglia	GO:0051767	nitric-oxide synthase biosynthetic process	6/1790	21/18722	0.0116643	0.0478291	0.0329832	JAK2/LRRK2/NAMPT/PGGT1B/STAT1/TLR2	6
1428	Microglia	GO:0051769	regulation of nitric-oxide synthase biosynthetic process	6/1790	21/18722	0.0116643	0.0478291	0.0329832	JAK2/LRRK2/NAMPT/PGGT1B/STAT1/TLR2	6
1429	Microglia	GO:1902579	multi-organism localization	6/1790	21/18722	0.0116643	0.0478291	0.0329832	BST2/EPS15/KPNA6/PIKFYVE/RAB7A/TPCN1	6
1430	Microglia	GO:1990266	neutrophil migration	20/1790	122/18722	0.0116677	0.0478291	0.0329832	C3AR1/C5AR1/CAMK1D/CD74/CSF3R/FCER1G/GBF1/IRAK4/ITGB2/NCKAP1L/PECAM1/PIK3CD/PIK3CG/PIKFYVE/PREX1/RAC1/RHOH/SYK/VAV1/WDR1	20
1431	Microglia	GO:0150077	regulation of neuroinflammatory response	9/1790	40/18722	0.011682	0.0478291	0.0329832	CTSC/GRN/IGF1/IL18/LRRK2/PLCG2/PTPRC/TNFRSF1B/TREM2	9
1432	Microglia	GO:2000781	positive regulation of double-strand break repair	9/1790	40/18722	0.011682	0.0478291	0.0329832	ACTR2/ARID2/FUS/MGMT/PARP9/PRKDC/SHLD1/SPIDR/WAS	9
1433	Microglia	GO:0040014	regulation of multicellular organism growth	12/1790	61/18722	0.0117696	0.0481209	0.0331844	ATRN/BCL2/CELF1/CHD7/CREB1/EZR/IGF1/LGMN/NIPBL/STAT3/STAT5A/TNKS2	12
1434	Microglia	GO:0060998	regulation of dendritic spine development	12/1790	61/18722	0.0117696	0.0481209	0.0331844	ACTR2/APOE/ARF1/CPEB3/DBNL/DISC1/LRP8/MEF2C/PTEN/SDK1/SRGAP2C/TANC2	12
1435	Microglia	GO:1901990	regulation of mitotic cell cycle phase transition	41/1790	299/18722	0.0118258	0.0483167	0.0333194	ADAM17/ANKRD17/APPL2/ATM/BABAM2/BCL2/BID/BRD4/CCND1/CCND3/CDC14A/CDKN1A/CHEK2/CHFR/CUL3/DUSP1/FOXN3/GPR132/ID2/KLHL18/MAD1L1/NABP1/NEK6/PLK3/PML/PRKDC/PRMT2/PTEN/RAD51B/RB1/RCC2/RFWD3/RNASEH2B/RPTOR/SLFN11/TAOK3/TMOD3/UBE2E2/WAC/ZFP36L1/ZFP36L2	41
1436	Microglia	GO:0006885	regulation of pH	16/1790	91/18722	0.0119855	0.0489012	0.0337225	ATP6V0E1/BCL2/DMXL2/GRN/HVCN1/LRRK2/MAFG/MAPK1/PPT1/RAB20/RAB39A/RAB7A/SLC11A1/SLC4A7/SLC9A9/TM9SF4	16
1437	Microglia	GO:1990874	vascular associated smooth muscle cell proliferation	16/1790	91/18722	0.0119855	0.0489012	0.0337225	CDKN1A/GNA13/GNAI2/GNAI3/HMOX1/IGF1/JAK2/JUN/MAP3K5/MEF2C/P2RY6/PAK1/PDGFB/PPARG/PTEN/RHOA	16
1438	Microglia	GO:0002823	negative regulation of adaptive immune response based on somatic recombination of immune receptors built from immunoglobulin superfamily domains	11/1790	54/18722	0.0120132	0.0489441	0.0337521	BCL6/HAVCR2/IL4R/JAK3/LILRB1/LILRB4/LOXL3/NCKAP1L/PTPRC/RC3H1/SMAD7	11
1439	Microglia	GO:0030834	regulation of actin filament depolymerization	11/1790	54/18722	0.0120132	0.0489441	0.0337521	CAPZA1/CAPZA2/CAPZB/EPS8/MTPN/PLEK/SCIN/SWAP70/TMOD3/TRIOBP/WDR1	11
1440	Microglia	GO:0031641	regulation of myelination	10/1790	47/18722	0.0120211	0.0489441	0.0337521	CTNNB1/CTSC/CYFIP1/FIG4/ITGAX/JAM2/PTEN/TENM4/TNFRSF1B/TYMP	10
1441	Microglia	GO:0072332	intrinsic apoptotic signaling pathway by p53 class mediator	14/1790	76/18722	0.0121868	0.04955	0.03417	BAX/BCL2/CD74/CDKN1A/CHEK2/DDIT4/DDX5/EP300/FHIT/IFI16/PML/PTTG1IP/RPL11/RRM2B	14
1442	Microglia	GO:0140029	exocytic process	14/1790	76/18722	0.0121868	0.04955	0.03417	BTK/CTBP2/EXOC4/EXOC6/LYN/PLEK/RAB10/RAB12/RAB8B/RALB/SCFD2/SNAP23/SNCA/SYK	14
1443	Microglia	GO:0044772	mitotic cell cycle phase transition	55/1790	424/18722	0.0122152	0.0496311	0.0342259	ADAM17/ANKRD17/APPL2/ATM/BABAM2/BACH1/BCAT1/BCL2/BID/BRD4/CACUL1/CCND1/CCND3/CCNI/CCNY/CDC14A/CDK6/CDKN1A/CHEK2/CHFR/CHMP4B/CRLF3/CUL1/CUL3/DNM2/DUSP1/E2F3/EPS8/FOXN3/GPR132/ID2/KLHL18/MAD1L1/NABP1/NEK6/PIAS1/PLK3/PML/PRKDC/PRMT2/PTEN/RAD51B/RB1/RCC2/RFWD3/RNASEH2B/RPS6/RPTOR/SLFN11/TAOK3/TMOD3/UBE2E2/WAC/ZFP36L1/ZFP36L2	55
1444	Astrocytes	GO:0007409	axonogenesis	82/1330	418/18722	1.97896e-17	1.09397e-13	8.17413e-14	ADGRB1/ANOS1/APOE/B4GALT5/BAIAP2/BCL2/BMP7/BMPR1B/BMPR2/BOC/BSG/CDH11/CDH2/CDH4/CHL1/CHN1/CRMP1/CTNNA2/DAG1/DCLK1/DOCK7/DPYSL2/EFNA5/EPHA6/EPHB1/ERBB2/ETV1/FLRT2/FOXG1/FYN/FZD3/GLI2/GLI3/KALRN/KIAA0319/KLF7/LAMA1/LAMA5/LAMB2/LGI1/LHX2/LRP1/LRP4/MACF1/METRN/MT3/NFIB/NOTCH1/NOTCH2/NR2E1/NRCAM/NRP1/NRXN1/NTNG2/NTRK2/NUMB/OPHN1/PALLD/PARD3/PAX6/PLXNA2/PLXNB1/PLXNB2/POU3F2/PTCH1/PTPRZ1/RGMA/ROBO3/RUFY…	82
1445	Astrocytes	GO:0051056	regulation of small GTPase mediated signal transduction	66/1330	302/18722	1.08911e-16	2.99209e-13	2.2357e-13	ABCA1/ABR/ADCYAP1R1/ADGRG1/ADRA1A/AKAP13/AMOT/APOE/ARFGAP1/ARHGAP24/ARHGAP26/ARHGAP29/ARHGAP31/ARHGAP32/ARHGAP39/ARHGAP42/ARHGAP5/ARHGEF10L/ARHGEF11/ARHGEF12/ARHGEF17/ARHGEF3/ARHGEF4/ARHGEF40/BCL6/BCR/CCDC125/CGNL1/CHN1/CSF1/DAB2IP/DENND1A/FAM13A/FGD4/GNA13/ITGAV/ITPKB/ITSN1/KALRN/KANK1/KANK2/KITLG/MMD2/MYO9A/NOTCH1/NOTCH2/NRP1/OPHN1/PDGFRB/PLCE1/PLEKHG1/PPP2CB/PRAG1/PREX2/PSD2/PSD3/RALGAPA2/RGL2…	66
1446	Astrocytes	GO:0061564	axon development	86/1330	467/18722	1.80183e-16	2.99209e-13	2.2357e-13	ADGRB1/ANOS1/APOE/B4GALT5/BAIAP2/BCL2/BMP7/BMPR1B/BMPR2/BOC/BSG/CDH11/CDH2/CDH4/CHL1/CHN1/CRMP1/CTNNA2/DAG1/DCLK1/DOCK7/DPYSL2/EFNA5/EPHA6/EPHB1/ERBB2/ETV1/FLNA/FLRT2/FOXG1/FYN/FZD3/GLI2/GLI3/KALRN/KIAA0319/KLF7/KREMEN1/LAMA1/LAMA5/LAMB2/LGI1/LHX2/LRP1/LRP4/MACF1/METRN/MT3/NFIB/NOTCH1/NOTCH2/NR2E1/NRCAM/NRP1/NRXN1/NTNG2/NTRK2/NUMB/OPHN1/PALLD/PARD3/PAX6/PLXNA2/PLXNB1/PLXNB2/POU3F2/PTCH1/PTN/PTPRZ…	86
1447	Astrocytes	GO:0051960	regulation of nervous system development	83/1330	443/18722	2.16505e-16	2.99209e-13	2.2357e-13	ADGRB1/ADGRB3/APPL2/ARNTL/BAIAP2/BHLHE40/BMP7/BMPR1A/BMPR2/BRINP1/CAMK2B/CDH4/DAG1/DLG5/DOCK7/EEF2K/EGFR/EPHB1/FLRT2/FOXG1/FZD3/GFAP/GLI3/GPR37L1/HAP1/HES1/HGF/HIF1A/ID2/IDH2/JAM2/KIAA0319/LDLR/LGI4/LHX2/LPIN1/LRP1/LRP4/LRRN1/LRRN3/MACF1/METRN/MT3/NFATC4/NOTCH1/NR2E1/NRP1/NRXN1/NTRK2/NTRK3/NUMB/OBSL1/PARD3/PARP6/PAX6/PER2/PLXNA2/PLXNB1/PLXNB2/PPP3CA/PRTG/PTN/PTPRZ1/RARB/RARG/RGMA/RHEB/RUFY3/SEMA3…	83
1448	Astrocytes	GO:0010975	regulation of neuron projection development	82/1330	445/18722	8.95327e-16	9.89873e-13	7.39634e-13	ABI2/ADGRB3/AGT/ALK/APOE/ATP1B2/BAIAP2/BMP7/BMPR2/CAMK1D/CAMK2B/CAMK2G/CD38/CDH2/CDH4/CHN1/CNTN1/CRMP1/CTNNA2/DAB2IP/DGKG/DPYSL3/EEF2K/EFHC2/FLNA/FUT9/FYN/GFAP/HGF/ITGA6/ITM2C/KANK1/KIAA0319/KNDC1/KREMEN1/LRP1/LRP4/MACF1/METRN/MT3/NCS1/NDRG4/NEDD4/NEDD4L/NFATC4/NR2E1/NR2F1/NRP1/NSMF/NTNG2/NTRK2/NTRK3/OBSL1/PARP6/PDLIM5/PLXNA2/PLXNB1/PLXNB2/POU3F2/PPP3CA/PRAG1/PRKD1/PRRX1/PTN/PTPN9/PTPRG/RGMA/RUFY…	82
1449	Astrocytes	GO:0007411	axon guidance	53/1330	227/18722	6.52179e-15	6.00874e-12	4.48974e-12	ANOS1/BMP7/BMPR1B/BMPR2/BOC/BSG/CDH4/CHL1/CHN1/CRMP1/DAG1/DPYSL2/EFNA5/EPHA6/EPHB1/ERBB2/ETV1/FLRT2/FOXG1/FYN/FZD3/GLI2/GLI3/KALRN/KLF7/LAMA1/LAMA5/LAMB2/LGI1/LHX2/LRP1/NFIB/NOTCH1/NOTCH2/NRCAM/NRP1/NRXN1/OPHN1/PALLD/PAX6/PLXNA2/PLXNB1/PLXNB2/PTCH1/ROBO3/SEMA3A/SEMA3D/SEMA4A/SEMA4B/SMO/TRIO/TUBB2B/VEGFA	53
1450	Astrocytes	GO:0097485	neuron projection guidance	53/1330	228/18722	7.92447e-15	6.25807e-12	4.67603e-12	ANOS1/BMP7/BMPR1B/BMPR2/BOC/BSG/CDH4/CHL1/CHN1/CRMP1/DAG1/DPYSL2/EFNA5/EPHA6/EPHB1/ERBB2/ETV1/FLRT2/FOXG1/FYN/FZD3/GLI2/GLI3/KALRN/KLF7/LAMA1/LAMA5/LAMB2/LGI1/LHX2/LRP1/NFIB/NOTCH1/NOTCH2/NRCAM/NRP1/NRXN1/OPHN1/PALLD/PAX6/PLXNA2/PLXNB1/PLXNB2/PTCH1/ROBO3/SEMA3A/SEMA3D/SEMA4A/SEMA4B/SMO/TRIO/TUBB2B/VEGFA	53
1451	Astrocytes	GO:0050767	regulation of neurogenesis	67/1330	364/18722	4.3064e-13	2.97572e-10	2.22346e-10	APPL2/ARNTL/BAIAP2/BHLHE40/BMP7/BMPR1A/BMPR2/BRINP1/CAMK2B/CDH4/DAG1/DOCK7/EEF2K/EGFR/FOXG1/FZD3/GFAP/GLI3/GPR37L1/HAP1/HES1/HIF1A/ID2/IDH2/KIAA0319/LDLR/LHX2/LRP1/LRP4/MACF1/METRN/MT3/NFATC4/NOTCH1/NR2E1/NRP1/NTRK2/NTRK3/NUMB/OBSL1/PARP6/PAX6/PER2/PLXNA2/PLXNB1/PLXNB2/PPP3CA/PRTG/PTN/PTPRZ1/RGMA/RHEB/RUFY3/SEMA3A/SEMA3D/SEMA4A/SEMA4B/SERPINE2/SMARCD3/SMO/SRRT/SYNGAP1/TENM4/TP53/TRAK1/VEGFA/YAP1	67
1452	Astrocytes	GO:0034329	cell junction assembly	73/1330	420/18722	7.38042e-13	4.53322e-10	3.38722e-10	ACTN1/ADGRB1/ADGRB3/ADGRL3/AGT/APC/ARVCF/BCL2/BCR/CDH10/CDH11/CDH2/CDH20/CDHR3/CLDN10/COL16A1/CTNND2/DLG5/DST/EEF2K/EFNA5/EIF4G1/EPB41L5/EPHB1/ERBB4/FAM107A/FARP1/FERMT2/FLRT2/FRMPD2/GABRA2/GJA1/GJB6/GPC4/GPC6/GPM6A/HDAC7/ITGA6/ITGB4/LAMC1/LRP1/LRP4/LRRN1/LRRN3/MACF1/MICALL2/MYO9A/NLGN4X/NPHP1/NRCAM/NRP1/NRXN1/NTNG2/NTRK2/NTRK3/OBSL1/OPHN1/PARD3/PATJ/PDLIM5/PLEC/PLXNB1/PLXNB2/PRKCA/SDC4/SEMA4A/SM…	73
1453	Astrocytes	GO:0035265	organ growth	42/1330	178/18722	2.90237e-12	1.60443e-09	1.19883e-09	ACACB/ADRA1A/AGT/AKAP13/AR/BCL2/BMPR1A/BNC2/COL27A1/DDR2/ERBB4/EVC/FGF2/FGFR3/GJA1/JARID2/LATS2/LEPR/MAPK11/NDRG4/NLGN4X/NOTCH1/PDGFRB/PDLIM5/POR/PPARA/RARB/RARG/S1PR1/SERP1/SMAD1/SMO/SOX9/SPRY2/STK3/TENM4/TGFB2/TGFBR3/VGLL4/WWC1/YAP1/YBX3	42
1454	Astrocytes	GO:0061351	neural precursor cell proliferation	37/1330	145/18722	4.73684e-12	2.38048e-09	1.77869e-09	ADGRG1/APPL2/CDH2/DISP3/DOCK7/EGF/EMX2/EPHB1/FGF2/FLNA/FOXG1/FRS2/FZD3/GLI2/GLI3/GPR37L1/HIF1A/ID2/LHX2/NOTCH1/NR2E1/NUMB/PAX6/PLXNB2/POU3F2/PTN/PTPRZ1/RARB/RORA/SMARCD3/SMO/SOX5/TEAD3/TOX/TP53/VEGFA/ZNF423	37
[truncated: 1,964 more rows]

## Sheet: Table 1B KEGG Path
Table 1 Functional enrichment results of highly expressed genes specific to active cell subpopulations
[truncated: 312 more rows]
