# Supplementary material for: Expression and potential regulatory mechanism of cellular senescence-related genes in Alzheimer’s disease based on single-cell and bulk RNA datasets
Source: Front Neurosci. 2025 May 21;19:1595847. doi: 10.3389/fnins.2025.1595847 (PMC12133858; doi:10.3389/fnins.2025.1595847)
Supplement: Supplementary file 1 [file Supplementary_file_1.zip › Supplementary Files/Table S4(Supplementary material of Figure3C and 3D).xls]

## Sheet: Table 3A_GO BP
Table 3 The enrichment function of scRNA seq active cell subsets intersects with the enrichment results of Bulk RNA Seq DEG.
Table 3A GO BP:The enrichment function of scRNA seq active cell subsets intersects with the enrichment results of Bulk RNA Seq DEG
	Functional enrichment results of BulkRNA Seq DEGs										GO BP functional enrichment results of highly expressed genes specific to active cell subpopulations
	ID	Description.x	GeneRatio.x	BgRatio.x	pvalue.x	p.adjust.x	qvalue.x	geneID.x	Count.x	X.y	Cluster	Description.y	GeneRatio.y	BgRatio.y	pvalue.y	p.adjust.y	qvalue.y	geneID.y	Count.y
23	GO:0001659	temperature homeostasis	5/168	174/18722	0.0204651	0.527874	0.518069	PLCL1/EGR1/ADCYAP1/ADORA1/WNT10B	5	2993	Pericytes/Endothelial	temperature homeostasis	23/1208	174/18722	0.00083133	0.00779201	0.0056985	ACADL/CAV1/CEBPB/EPAS1/GNAS/ID1/IGF1R/IL18/IL18R1/IL4R/JAK2/KDM6B/LAMA4/LEPR/NOTCH1/PPARGC1B/RB1/RHEB/STAT3/STAT6/VEGFA/ZNF423/ZNF516	23
24	GO:0001659	temperature homeostasis	5/168	174/18722	0.0204651	0.527874	0.518069	PLCL1/EGR1/ADCYAP1/ADORA1/WNT10B	5	1498	Astrocytes	temperature homeostasis	34/1330	174/18722	5.67032e-08	5.69919e-06	4.25844e-06	ABAT/ACADVL/ACOT11/ALDH1A1/APC/APPL2/ARNTL/DECR1/DIO2/DOCK7/EDNRB/EHMT1/EPAS1/ESRRG/FOXO1/GJA1/KDM3A/LAMA4/LEPR/LGR4/LPIN1/NOTCH1/PCTP/PDGFC/PER2/PPARGC1A/PRDM16/RHEB/SLC27A1/STAT3/TLE3/VEGFA/ZNF423/ZNF516	34
25	GO:0001662	behavioral fear response	2/168	34/18722	0.0372238	0.596343	0.585267	ADCYAP1/NPY2R	2	2106	Astrocytes	behavioral fear response	8/1330	34/18722	0.00217987	0.0181698	0.0135765	APOE/ATP1A2/BCL2/BRINP1/EIF4G1/GJA1/NPAS2/NR2E1	8
74	GO:0002209	behavioral defense response	2/168	35/18722	0.0392517	0.596343	0.585267	ADCYAP1/NPY2R	2	2150	Astrocytes	behavioral defense response	8/1330	35/18722	0.00265253	0.0206815	0.0154532	APOE/ATP1A2/BCL2/BRINP1/EIF4G1/GJA1/NPAS2/NR2E1	8
124	GO:0002790	peptide secretion	7/168	242/18722	0.00629951	0.438847	0.430697	RAPGEF4/VGF/CCN3/ADCYAP1/VIP/ADORA1/NPY2R	7	1794	Astrocytes	peptide secretion	33/1330	242/18722	0.000232731	0.00366534	0.00273875	ABAT/ABCA1/ADCY8/ARNTL/BAIAP3/CAMK2G/CD38/CPT1A/EFNA5/EGFR/ENSA/GJA1/GLUD1/GLUL/HIF1A/IRS2/ITSN1/KLF7/LRP1/LRP5/LRRC8A/MIDN/PER2/PFKFB2/PFKL/PPP3CA/PRKN/RAB11FIP2/RFX3/SERP1/SRI/SYTL4/TCF7L2	33
209	GO:0006874	cellular calcium ion homeostasis	10/168	448/18722	0.00732579	0.438847	0.430697	TMEM38A/CCKBR/HTR2B/ADCYAP1/ATP13A2/ADORA1/MTLN/SLC24A3/NPY2R/LPAR1	10	852	Microglia	cellular calcium ion homeostasis	63/1790	448/18722	0.00119021	0.00819035	0.00564811	ABL2/APOE/ATG5/ATP13A3/ATP2C1/BAX/BCL2/C3AR1/C5AR1/CACNA1A/CALR/CAMK2D/CCR1/CDH23/CHD7/CLIC2/CMKLR1/CORO1A/CX3CR1/CYBA/CYSLTR1/DISC1/ESR1/FPR1/GNA13/GNA15/GNB1/GPR65/HERPUD1/HEXB/HSP90B1/HTT/ITGAV/ITPR1/ITPR2/JAK2/LPAR6/LRP1/LYN/MCUB/P2RX4/P2RY6/PIK3CG/PLCG2/PML/PRKCB/PTK2B/PTPRC/RASA3/RYR1/SLC10A7/SLC8A1/SLC8B1/SMAD3/SNCA/STIM1/SWAP70/THADA/TPCN1/TPT1/TRPM2/UBASH3B/WNT5A	63
210	GO:0006874	cellular calcium ion homeostasis	10/168	448/18722	0.00732579	0.438847	0.430697	TMEM38A/CCKBR/HTR2B/ADCYAP1/ATP13A2/ADORA1/MTLN/SLC24A3/NPY2R/LPAR1	10	2067	Astrocytes	cellular calcium ion homeostasis	49/1330	448/18722	0.00171795	0.0152193	0.0113719	ACKR3/ADCY8/ADCYAP1R1/ADRA1A/AGT/APOE/ATP13A4/ATP13A5/ATP1A2/ATP2B2/ATP2B4/BCL2/CACNB2/CALCB/CD38/CDH23/DMPK/EDNRB/FGF2/FYN/GJA1/GNA13/GRIN2C/GRINA/HAP1/HMGB1/ITGAV/ITPR2/LRP1/NCS1/P2RY1/PLCE1/PLCG1/PRKD1/PTH1R/RIC3/RYR1/RYR3/S1PR1/SLC24A3/SLC24A4/SMAD3/SRI/STIM1/STIM2/TMEM38A/TPCN1/TSPOAP1/WFS1	49
211	GO:0006882	cellular zinc ion homeostasis	2/168	38/18722	0.0455787	0.596343	0.585267	SLC30A3/ATP13A2	2	1993	Astrocytes	cellular zinc ion homeostasis	9/1330	38/18722	0.00111295	0.011166	0.00834327	MT1E/MT1F/MT1G/MT1M/MT2A/MT3/SLC30A10/SLC39A12/SLC39A14	9
229	GO:0006970	response to osmotic stress	3/168	84/18722	0.0398819	0.596343	0.585267	SST/STK39/CYTB	3	2119	Astrocytes	response to osmotic stress	14/1330	84/18722	0.00226338	0.0184815	0.0138094	AQP1/DDX3X/EGFR/KCNMA1/LRRC8A/MAPK10/MLC1/MYLK/NFAT5/TP53/TSC22D2/TSC22D4/YBX3/ZFP36L1	14
234	GO:0007015	actin filament organization	9/168	441/18722	0.0182712	0.526062	0.516291	FSCN1/ELMO3/RGS4/ERMN/PSTPIP1/ELMO1/MARCKSL1/C15orf62/LPAR1	9	2440	Pericytes/Endothelial	actin filament organization	72/1208	441/18722	2.3358e-13	4.39614e-11	3.21501e-11	ABL1/ACTN1/ARHGAP6/ARHGEF10L/BAIAP2L1/CALD1/CAPZB/CD2AP/CDC42EP4/CGNL1/CTNNA1/CYFIP1/DIAPH2/DLC1/EMP2/EPS8/ESAM/EZR/FAM107A/FERMT2/FLNA/ID1/ITGB5/JAK2/KANK3/LIMA1/MYO1B/MYO1C/MYO5C/NCKAP1/NEBL/NEDD9/NRP1/PAWR/PDLIM1/PHLDB2/PLEKHG2/PLEKHH2/PPARGC1B/PXN/RHOA/RHOB/RHOBTB2/RHOC/RND3/ROCK1/ROCK2/S1PR1/SEMA5A/SHROOM2/SMAD3/SORBS1/SORBS2/SORBS3/SPTAN1/SPTBN1/SSH1/SVIL/SWAP70/SYNPO2/TJP1/TMOD1/TMOD3/TMSB…	72
235	GO:0007015	actin filament organization	9/168	441/18722	0.0182712	0.526062	0.516291	FSCN1/ELMO3/RGS4/ERMN/PSTPIP1/ELMO1/MARCKSL1/C15orf62/LPAR1	9	1632	Astrocytes	actin filament organization	56/1330	441/18722	1.62827e-05	0.000476249	0.000355854	ABI1/ABI2/ACTN1/ADD3/ARHGEF10L/ASAP3/BAIAP2/BCL2/CARMIL1/CDC42EP4/CGNL1/COTL1/CTNNA2/CYFIP2/DIAPH3/DPYSL3/ELN/EZR/FAM107A/FAM171A1/FAT1/FERMT2/FHOD3/FLNA/FMN2/GAS2L1/INPPL1/ITGB5/KANK1/LMOD1/MICALL2/NCKAP1/NEB/NEBL/NRP1/PLEC/PPFIA1/PRKN/RAPGEF3/RHOB/RHOBTB3/RHPN2/RUFY3/S1PR1/SDC4/SHROOM2/SHROOM3/SMAD3/SORBS1/SORBS3/SPIRE1/SPTAN1/SYNPO2/TTN/USH1C/WASF3	56
236	GO:0007015	actin filament organization	9/168	441/18722	0.0182712	0.526062	0.516291	FSCN1/ELMO3/RGS4/ERMN/PSTPIP1/ELMO1/MARCKSL1/C15orf62/LPAR1	9	30	Microglia	actin filament organization	98/1790	441/18722	9.9255e-16	1.91779e-13	1.32252e-13	ABI1/ACTR2/ACTR3/ARAP1/ARF1/ARFGEF1/ARFIP1/ARHGAP12/ARHGAP18/ARHGAP25/ARHGAP6/ARHGEF10L/ARPC1B/ARPC2/ARRB1/BCL2/BIN1/C9orf72/CAPZA1/CAPZA2/CAPZB/CASS4/CD2AP/CORO1A/COTL1/CUL3/CYFIP1/DBNL/DIAPH2/ELMO1/EPS8/EVL/EZR/FCHSD2/FER/FHOD1/FMN1/GMFG/GPR65/GRB2/HCK/HCLS1/HSP90B1/INPPL1/IQGAP2/ITGB5/JAK2/LCP1/LIMK1/MARCKS/MICAL1/MTPN/MTSS1/MYO1F/MYO7A/NCK1/NCK2/NCKAP1L/NEB/NEDD9/NRP1/PAK1/PAK2/PIK3R1/PLEC/PL…	98
259	GO:0007188	adenylate cyclase-modulating G protein-coupled receptor signaling pathway	9/168	233/18722	0.000261613	0.170283	0.16712	ADGRE5/ADCYAP1/VIP/ADORA1/RXFP1/S1PR5/NPY2R/LPAR1/GRM3	9	2000	Astrocytes	adenylate cyclase-modulating G protein-coupled receptor signaling pathway	30/1330	233/18722	0.00113386	0.0112531	0.00840832	ABCA1/ADCY2/ADCY8/ADCY9/ADCYAP1R1/ADGRB1/ADGRB3/ADGRG1/ADGRL3/ADRA1A/AKAP12/AKAP13/ATP2B4/CALCB/FLNA/GABBR1/GNA12/GNA13/GNA14/GNAQ/GPR161/GPR37L1/LGR4/P2RY1/PALM/PRKCA/PTH1R/RAMP1/S1PR1/SLC9A3R1	30
260	GO:0007188	adenylate cyclase-modulating G protein-coupled receptor signaling pathway	9/168	233/18722	0.000261613	0.170283	0.16712	ADGRE5/ADCYAP1/VIP/ADORA1/RXFP1/S1PR5/NPY2R/LPAR1/GRM3	9	3412	Pericytes/Endothelial	adenylate cyclase-modulating G protein-coupled receptor signaling pathway	25/1208	233/18722	0.00868883	0.0473762	0.0346475	ABCA1/ADCY6/ADCY9/ADGRD1/ADGRL2/ADGRL4/AKAP12/AKAP13/CALCRL/EDNRA/FLNA/GNAL/GNAS/GNB1/GPER1/GRK5/GRM8/PALM/PDE4D/PRKCA/PTH1R/RAPGEF2/S1PR1/S1PR3/WASF2	25
261	GO:0007189	adenylate cyclase-activating G protein-coupled receptor signaling pathway	6/168	146/18722	0.00205839	0.345256	0.338844	ADGRE5/ADCYAP1/VIP/RXFP1/S1PR5/LPAR1	6	3330	Pericytes/Endothelial	adenylate cyclase-activating G protein-coupled receptor signaling pathway	18/1208	146/18722	0.00612448	0.0363737	0.026601	ABCA1/ADCY6/ADCY9/ADGRD1/ADGRL2/ADGRL4/AKAP13/CALCRL/GNAL/GNAS/GNB1/GPER1/PDE4D/PRKCA/PTH1R/RAPGEF2/S1PR1/S1PR3	18
262	GO:0007189	adenylate cyclase-activating G protein-coupled receptor signaling pathway	6/168	146/18722	0.00205839	0.345256	0.338844	ADGRE5/ADCYAP1/VIP/RXFP1/S1PR5/LPAR1	6	2050	Astrocytes	adenylate cyclase-activating G protein-coupled receptor signaling pathway	21/1330	146/18722	0.00153154	0.0139249	0.0104047	ABCA1/ADCY2/ADCY8/ADCY9/ADGRB1/ADGRB3/ADGRG1/ADGRL3/ADRA1A/AKAP13/ATP2B4/CALCB/GNA13/GNAQ/GPR161/LGR4/PRKCA/PTH1R/RAMP1/S1PR1/SLC9A3R1	21
263	GO:0007202	activation of phospholipase C activity	2/168	30/18722	0.0295412	0.596343	0.585267	HTR2B/LPAR1	2	1208	Microglia	activation of phospholipase C activity	8/1790	30/18722	0.00591063	0.0285688	0.0197012	ARHGAP6/C5AR1/CD86/GNA15/GNAQ/P2RY12/P2RY6/PLCB2	8
283	GO:0007272	ensheathment of neurons	5/168	136/18722	0.00768429	0.438847	0.430697	BCAS1/FA2H/MAL/MBP/OLIG2	5	1721	Astrocytes	ensheathment of neurons	23/1330	136/18722	8.47029e-05	0.00167228	0.00124953	ABCD2/ACSBG1/B4GALT5/CLU/DAG1/ERBB2/GPC1/HGF/ITGB4/JAM2/KCNJ10/LGI4/LPIN1/NTRK2/PARD3/PLEC/POU3F2/PTN/PTPRZ1/RARB/RARG/TENM4/WASF3	23
335	GO:0008366	axon ensheathment	5/168	136/18722	0.00768429	0.438847	0.430697	BCAS1/FA2H/MAL/MBP/OLIG2	5	1722	Astrocytes	axon ensheathment	23/1330	136/18722	8.47029e-05	0.00167228	0.00124953	ABCD2/ACSBG1/B4GALT5/CLU/DAG1/ERBB2/GPC1/HGF/ITGB4/JAM2/KCNJ10/LGI4/LPIN1/NTRK2/PARD3/PLEC/POU3F2/PTN/PTPRZ1/RARB/RARG/TENM4/WASF3	23
352	GO:0009306	protein secretion	8/168	359/18722	0.0159414	0.50357	0.494217	CBLN4/RAPGEF4/VGF/CCN3/ADCYAP1/VIP/ATP13A2/BLOC1S3	8	1891	Astrocytes	protein secretion	43/1330	359/18722	0.00053474	0.00659831	0.00493026	ABAT/ABCA1/ADCY8/APOE/ARNTL/BAIAP3/CAMK2G/CD38/CPT1A/EFNA5/EGFR/ENSA/EXPH5/EZR/GJA1/GLUD1/GLUL/HIF1A/IDH2/IRS2/KLF7/LRP1/LRP5/LRRC8A/MIDN/MYOM1/OLFM2/PCSK5/PER2/PFKFB2/PFKL/PPP3CA/PRKN/RAB11FIP2/RFX3/SERP1/SRI/STXBP5/SYTL4/TCF7L2/TGFB2/TTN/WLS	43
425	GO:0010863	positive regulation of phospholipase C activity	2/168	40/18722	0.0499904	0.596343	0.585267	HTR2B/LPAR1	2	2327	Astrocytes	positive regulation of phospholipase C activity	8/1330	40/18722	0.00632393	0.0394567	0.0294821	ADCYAP1R1/ADRA1A/AGT/EGFR/FGF2/FGFR1/GNAQ/PDGFRB	8
426	GO:0010863	positive regulation of phospholipase C activity	2/168	40/18722	0.0499904	0.596343	0.585267	HTR2B/LPAR1	2	656	Microglia	positive regulation of phospholipase C activity	12/1790	40/18722	0.00024634	0.00220166	0.00151828	ABL2/ARHGAP6/C5AR1/CD86/ESR1/FLT1/GNA15/GNAQ/P2RY12/P2RY6/PLCB2/PTAFR	12
485	GO:0015833	peptide transport	7/168	264/18722	0.00992159	0.438847	0.430697	RAPGEF4/VGF/CCN3/ADCYAP1/VIP/ADORA1/NPY2R	7	1682	Astrocytes	peptide transport	37/1330	264/18722	5.61755e-05	0.0012969	0.000969041	ABAT/ABCA1/ADCY8/ARNTL/BAIAP3/CAMK2G/CD38/CPT1A/EFNA5/EGFR/ENSA/GJA1/GLUD1/GLUL/HIF1A/IRS2/ITSN1/KLF7/LRP1/LRP5/LRRC8A/MGST1/MIDN/PER2/PFKFB2/PFKL/PPP3CA/PRKN/RAB11FIP2/RFX3/SERP1/SLC15A2/SLC7A11/SLC9A3R1/SRI/SYTL4/TCF7L2	37
546	GO:0019935	cyclic-nucleotide-mediated signaling	4/168	91/18722	0.00913179	0.438847	0.430697	RAPGEF4/HTR2B/ADCYAP1/NPY2R	4	2261	Astrocytes	cyclic-nucleotide-mediated signaling	14/1330	91/18722	0.00480059	0.0324421	0.0242408	ADCY2/ADCYAP1R1/APOE/AQP1/EDNRB/NUDT4/PDE3A/PDE3B/PDE7B/PDE9A/PRKG1/RAPGEF3/SLC9A3R1/SOX9	14
594	GO:0023061	signal release	9/168	463/18722	0.024117	0.545512	0.53538	RPH3A/RAPGEF4/PLA2G4A/VGF/CCN3/ADCYAP1/VIP/ADORA1/NPY2R	9	1788	Astrocytes	signal release	54/1330	463/18722	0.000220482	0.00353282	0.00263973	ABAT/ABCA1/ADCY8/ADRA1A/AGT/ARNTL/BAIAP3/CACNB2/CADPS2/CAMK2G/CASK/CD38/CPT1A/CRY2/CSPG5/CTBP2/EFNA5/EGFR/ENSA/GJA1/GLUD1/GLUL/GRIK5/HIF1A/IRS2/ITSN1/KCNA2/KDM5B/KLF7/LRP1/LRP5/LRRC8A/MAOB/MIDN/NCS1/NRXN1/P2RY1/PCSK5/PER2/PFKFB2/PFKL/PPP3CA/PRKN/RAB11FIP2/RFX3/RHOT1/SERP1/SNCAIP/SRI/STXBP5/SYT17/SYTL4/TCF7L2/WLS	54
697	GO:0031579	membrane raft organization	2/168	25/18722	0.0209751	0.527874	0.518069	FA2H/MAL	2	3254	Pericytes/Endothelial	membrane raft organization	6/1208	25/18722	0.00436135	0.0281374	0.0205776	ANXA2/CAV1/CAV2/EMP2/PACSIN2/RFTN1	6
750	GO:0032722	positive regulation of chemokine production	3/168	71/18722	0.0260056	0.560978	0.550559	EGR1/ADCYAP1/MBP	3	324	Microglia	positive regulation of chemokine production	21/1790	71/18722	1.72707e-06	3.12525e-05	2.15519e-05	ADAM17/CD74/CD84/CLEC7A/CSF1R/EIF2AK2/HAVCR2/HIF1A/HMOX1/IL17RA/IL18/IL4R/IL6R/LGALS9/LRP1/OAS1/RIPK2/SYK/TLR2/TLR7/WNT5A	21
753	GO:0032732	positive regulation of interleukin-1 production	3/168	73/18722	0.0279372	0.585561	0.574685	NOD1/EGR1/IL16	3	230	Microglia	positive regulation of interleukin-1 production	23/1790	73/18722	1.57374e-07	4.01167e-06	2.76647e-06	CARD8/CASP1/CASP8/CLEC7A/GSDMD/HAVCR2/HK1/IFI16/IL16/JAK2/LGALS9/MALT1/MNDA/NLRC4/NLRP1/NLRP3/NOD1/RIPK2/SMAD3/STAT3/TMEM106A/TYROBP/WNT5A	23
754	GO:0032732	positive regulation of interleukin-1 production	3/168	73/18722	0.0279372	0.585561	0.574685	NOD1/EGR1/IL16	3	3348	Pericytes/Endothelial	positive regulation of interleukin-1 production	11/1208	73/18722	0.006862	0.0398858	0.0291695	CARD8/GSDMD/HK1/HSPB1/IFI16/JAK2/LPL/NLRP1/NOD1/SMAD3/STAT3	11
756	GO:0032755	positive regulation of interleukin-6 production	4/168	93/18722	0.0098399	0.438847	0.430697	NOD1/ADCYAP1/IL16/MBP	4	310	Microglia	positive regulation of interleukin-6 production	25/1790	93/18722	1.33837e-06	2.51126e-05	1.73178e-05	CD74/CLEC7A/CYBA/DDX58/IFIH1/IL16/IL17RA/IL1RAP/IL6R/LGALS9/NOD1/PLCG2/POU2F2/PTAFR/RIPK2/SCIMP/STAT3/SYK/TLR1/TLR2/TLR7/TMEM106A/TYROBP/WNT5A/XBP1	25
770	GO:0032874	positive regulation of stress-activated MAPK cascade	4/168	126/18722	0.0269265	0.574975	0.564296	RASSF2/NOD1/MTURN/STK39	4	1120	Microglia	positive regulation of stress-activated MAPK cascade	22/1790	126/18722	0.00396072	0.0207337	0.014298	ANKRD6/CLEC7A/CRACR2A/DUSP22/EIF2AK2/LTBR/MAP3K3/MAP3K5/NOD1/PTK2B/RASSF2/RELL1/RIPK1/RIPK2/SCIMP/SDCBP/SH3RF3/SPI1/STK3/TAOK3/TRAF3/WNT5A	22
771	GO:0032874	positive regulation of stress-activated MAPK cascade	4/168	126/18722	0.0269265	0.574975	0.564296	RASSF2/NOD1/MTURN/STK39	4	2037	Astrocytes	positive regulation of stress-activated MAPK cascade	19/1330	126/18722	0.00143505	0.0133552	0.00997899	ANKRD6/DAB2IP/GADD45A/HMGB1/MAP3K5/MFHAS1/MID1/MINK1/NOD1/PLCB1/RELL1/SASH1/SEMA3A/STK3/TGFB2/TNIK/TPD52L1/TRAF3/VEGFA	19
847	GO:0035592	establishment of protein localization to extracellular region	8/168	360/18722	0.0161831	0.50357	0.494217	CBLN4/RAPGEF4/VGF/CCN3/ADCYAP1/VIP/ATP13A2/BLOC1S3	8	1903	Astrocytes	establishment of protein localization to extracellular region	43/1330	360/18722	0.000566653	0.00680969	0.0050882	ABAT/ABCA1/ADCY8/APOE/ARNTL/BAIAP3/CAMK2G/CD38/CPT1A/EFNA5/EGFR/ENSA/EXPH5/EZR/GJA1/GLUD1/GLUL/HIF1A/IDH2/IRS2/KLF7/LRP1/LRP5/LRRC8A/MIDN/MYOM1/OLFM2/PCSK5/PER2/PFKFB2/PFKL/PPP3CA/PRKN/RAB11FIP2/RFX3/SERP1/SRI/STXBP5/SYTL4/TCF7L2/TGFB2/TTN/WLS	43
877	GO:0042063	gliogenesis	7/168	301/18722	0.0191265	0.526062	0.516291	FA2H/ADCYAP1/CDK5R2/CLCF1/OLIG1/OPALIN/OLIG2	7	823	Microglia	gliogenesis	46/1790	301/18722	0.000967028	0.00688905	0.00475073	ADGRG1/BIN1/C1QA/C5AR1/CDK6/CREB1/CSK/CTNNB1/CX3CR1/DISC1/ETV5/GPR183/GRN/HEXB/ID2/IFNGR1/IL6ST/KRAS/LEPR/LRP1/LRP8/LYN/MAP2K1/MAPK1/MBOAT7/NF1/P2RX4/P2RY12/PLAG1/PLEC/PRKCH/PTEN/PTK2B/RHOA/SKI/SRGAP2/SRGAP2C/STAT3/TAL1/TENM4/TGFB1/TLR2/TNFRSF1B/TREM2/WDR1/ZMIZ1	46
878	GO:0042063	gliogenesis	7/168	301/18722	0.0191265	0.526062	0.516291	FA2H/ADCYAP1/CDK5R2/CLCF1/OLIG1/OPALIN/OLIG2	7	1460	Astrocytes	gliogenesis	55/1330	301/18722	7.36247e-11	2.3941e-08	1.78887e-08	ADGRG1/ATP1B2/B4GALT5/CDH2/CLU/CRB1/CSF1/CSPG5/DAB2IP/DAG1/DTX1/EGFR/ERBB2/FGF2/FOXG1/GFAP/GLI3/GPC1/GPR37L1/HES1/ID2/IDH2/ITGB4/KCNJ10/LAMB2/LDLR/LEPR/LGI4/LRP1/METRN/MT3/NFIB/NOTCH1/NR2E1/NTRK2/NTRK3/P2RY1/PARD3/PAX6/PLEC/POU3F2/PTN/PTPRZ1/RHEB/SERPINE2/SMO/SOX13/SOX6/SOX9/STAT3/TENM4/TGFB2/VIM/WASF3/ZMIZ1	55
879	GO:0042063	gliogenesis	7/168	301/18722	0.0191265	0.526062	0.516291	FA2H/ADCYAP1/CDK5R2/CLCF1/OLIG1/OPALIN/OLIG2	7	2794	Pericytes/Endothelial	gliogenesis	37/1208	301/18722	0.00012356	0.00176081	0.00128772	ABL1/BACE2/CSPG4/CTNNB1/DAB2IP/DISC1/EGFR/EPHA4/GLI3/GSTP1/HES1/IFNGR1/ILK/LAMA2/LAMB1/LAMB2/LAMC3/LEF1/LEPR/LRP1/MXRA8/NOTCH1/NTRK3/PARD3/PRKCH/PTEN/PTN/RHEB/RHOA/SKI/SOX13/STAT3/TGFB1/TNFRSF1B/TRPC4/VIM/WDR1	37
901	GO:0042552	myelination	5/168	134/18722	0.00722967	0.438847	0.430697	BCAS1/FA2H/MAL/MBP/OLIG2	5	1698	Astrocytes	myelination	23/1330	134/18722	6.69381e-05	0.00145111	0.00108427	ABCD2/ACSBG1/B4GALT5/CLU/DAG1/ERBB2/GPC1/HGF/ITGB4/JAM2/KCNJ10/LGI4/LPIN1/NTRK2/PARD3/PLEC/POU3F2/PTN/PTPRZ1/RARB/RARG/TENM4/WASF3	23
904	GO:0042596	fear response	2/168	38/18722	0.0455787	0.596343	0.585267	ADCYAP1/NPY2R	2	2257	Astrocytes	fear response	8/1330	38/18722	0.00456076	0.0309348	0.0231145	APOE/ATP1A2/BCL2/BRINP1/EIF4G1/GJA1/NPAS2/NR2E1	8
910	GO:0042886	amide transport	7/168	301/18722	0.0191265	0.526062	0.516291	RAPGEF4/VGF/CCN3/ADCYAP1/VIP/ADORA1/NPY2R	7	1672	Astrocytes	amide transport	41/1330	301/18722	4.45741e-05	0.00107601	0.000803994	ABAT/ABCA1/ADCY8/ARNTL/BAIAP3/CAMK2G/CD38/CPT1A/EFNA5/EGFR/ENSA/GJA1/GLUD1/GLUL/HIF1A/IRS2/ITSN1/KLF7/LRP1/LRP5/LRRC8A/MGST1/MIDN/PER2/PFKFB2/PFKL/PLEKHA8/PLTP/PPP3CA/PRKN/RAB11FIP2/RFX3/SERP1/SLC14A1/SLC15A2/SLC27A1/SLC7A11/SLC9A3R1/SRI/SYTL4/TCF7L2	41
1044	GO:0045685	regulation of glial cell differentiation	3/168	76/18722	0.030974	0.596343	0.585267	CLCF1/OPALIN/OLIG2	3	2144	Astrocytes	regulation of glial cell differentiation	13/1330	76/18722	0.00252713	0.0198884	0.0148606	DAG1/GPR37L1/HES1/ID2/LDLR/NOTCH1/NR2E1/NTRK3/PTN/PTPRZ1/RHEB/SERPINE2/TENM4	13
1076	GO:0046330	positive regulation of JNK cascade	3/168	89/18722	0.0460375	0.596343	0.585267	RASSF2/NOD1/MTURN	3	2229	Astrocytes	positive regulation of JNK cascade	14/1330	89/18722	0.00391321	0.0275219	0.0205644	ANKRD6/DAB2IP/GADD45A/HMGB1/MAP3K5/MFHAS1/MINK1/NOD1/PLCB1/SEMA3A/STK3/TNIK/TPD52L1/TRAF3	14
1077	GO:0046330	positive regulation of JNK cascade	3/168	89/18722	0.0460375	0.596343	0.585267	RASSF2/NOD1/MTURN	3	1344	Microglia	positive regulation of JNK cascade	16/1790	89/18722	0.00972744	0.0424345	0.0292631	ANKRD6/CRACR2A/DUSP22/LTBR/MAP3K5/NOD1/PTK2B/RASSF2/RIPK1/RIPK2/SDCBP/SH3RF3/STK3/TAOK3/TRAF3/WNT5A	16
1082	GO:0046474	glycerophospholipid biosynthetic process	5/168	211/18722	0.0418266	0.596343	0.585267	EFR3B/PLA2G4A/HTR2B/AGPAT1/PI4KAP1	5	1879	Astrocytes	glycerophospholipid biosynthetic process	29/1330	211/18722	0.000474681	0.00601844	0.00449698	ABHD3/ABHD8/ACP6/AGPAT5/CAPN2/CDS1/CHPT1/DGKG/DGKZ/EFR3A/EFR3B/FGF2/GPAM/IMPA2/INPP4B/INPPL1/ITPKB/ITPKC/LCAT/LPIN1/MTM1/MTMR1/MTMR3/PIK3C2A/PITPNM2/PLSCR1/SLC27A1/SLC44A2/SLC44A3	29
1083	GO:0046474	glycerophospholipid biosynthetic process	5/168	211/18722	0.0418266	0.596343	0.585267	EFR3B/PLA2G4A/HTR2B/AGPAT1/PI4KAP1	5	930	Microglia	glycerophospholipid biosynthetic process	34/1790	211/18722	0.00172481	0.0108737	0.00749857	ABHD3/AGPAT3/ATM/CEPT1/DGKA/FIG4/IMPA2/INPP4A/INPP5D/INPPL1/IPMK/LPCAT1/LPCAT2/MBOAT7/MTMR14/MTMR3/PDGFB/PGS1/PIGX/PIK3CD/PIK3CG/PIK3R1/PIK3R6/PIKFYVE/PIP5K1A/PIP5K1B/PLA2G4A/PLCG2/PLSCR1/PTEN/SMG1/SOCS6/TTC7A/VAC14	34
1177	GO:0048709	oligodendrocyte differentiation	4/168	95/18722	0.0105827	0.447035	0.438732	FA2H/OLIG1/OPALIN/OLIG2	4	1744	Astrocytes	oligodendrocyte differentiation	18/1330	95/18722	0.000110536	0.00203004	0.00151685	B4GALT5/CLU/DAG1/ERBB2/GLI3/HES1/KCNJ10/NOTCH1/NTRK2/PAX6/PTN/PTPRZ1/RHEB/SOX13/SOX6/SOX9/TENM4/WASF3	18
1243	GO:0050804	modulation of chemical synaptic transmission	11/168	439/18722	0.00208596	0.345256	0.338844	NPTX2/PLCL1/RGS4/VGF/ADCYAP1/ADORA1/BDNF/NPY2R/ARC/GRM3/NPTXR	11	1482	Astrocytes	modulation of chemical synaptic transmission	66/1330	439/18722	5.14275e-09	7.28953e-07	5.44674e-07	ABR/ADCY8/ADGRB1/ADRA1A/AGT/AKAP12/AKAP7/APOE/ATP1A2/BAIAP2/BAIAP3/BCR/BTBD9/CACNB2/CAMK2B/CASK/CD38/CDH11/CDH2/CPEB3/CSPG5/CYP46A1/DGKZ/EGFR/EPHB1/FAM107A/FYN/GFAP/GLUL/GRIK4/GRIK5/GRIN2C/HAP1/HRH1/KCNJ10/LGI1/NCS1/NFATC4/NLGN4X/NR2E1/NRG3/NRXN1/NSMF/NTNG2/NTRK2/OPHN1/P2RY1/PLCB1/PLCG1/PPP3CA/PRKN/PTN/RHOT1/RNF19A/SERPINE2/SHISA6/SLC1A3/SLC6A1/SLC7A11/SNCAIP/SORCS2/STAT3/STXBP5/SYNGAP1/TMEM108/T…	66
1244	GO:0050804	modulation of chemical synaptic transmission	11/168	439/18722	0.00208596	0.345256	0.338844	NPTX2/PLCL1/RGS4/VGF/ADCYAP1/ADORA1/BDNF/NPY2R/ARC/GRM3/NPTXR	11	3251	Pericytes/Endothelial	modulation of chemical synaptic transmission	43/1208	439/18722	0.00419614	0.0272649	0.0199396	ABL1/AKAP12/AKAP9/ATP1A2/BCR/BTBD9/CACNB2/CDH11/CNTN4/CYFIP1/DISC1/EGFR/EIF4EBP2/EPHA4/ERC1/FAM107A/FYN/GPER1/GRM8/ITGB1/ITPR3/JAK2/LAMA2/LRRK2/LZTS1/NFATC4/PACSIN2/PLCB4/PTEN/PTN/RAP1B/RAPGEF2/RNF19A/SHISA6/SLC1A1/SLC30A1/SLC6A1/SLC7A11/SNCAIP/SRGN/SSH1/STAT3/TSHZ3	43
1261	GO:0050878	regulation of body fluid levels	8/168	379/18722	0.0212959	0.52964	0.519803	ELOVL1/FA2H/PLA2G4A/VIP/ADORA1/BLOC1S3/STK39/COX2	8	2378	Astrocytes	regulation of body fluid levels	40/1330	379/18722	0.00785045	0.0461468	0.0344809	ABAT/AK3/ANO6/APOE/AQP1/AQP4/AXL/CSRP1/CYP4F11/DGKG/DGKZ/EDNRB/EGFR/ENTPD1/ENTPD2/ERBB4/F3/FBLN1/FLNA/GJA1/GNA12/GNAQ/HIF1A/HSPB1/KLKB1/MERTK/NCOA1/P2RY1/PLEC/PLSCR1/PRKCA/PRKG1/SERPINE2/SLC7A11/TRAF3IP2/VAV2/VAV3/VCL/VEGFA/WFS1	40
1262	GO:0050878	regulation of body fluid levels	8/168	379/18722	0.0212959	0.52964	0.519803	ELOVL1/FA2H/PLA2G4A/VIP/ADORA1/BLOC1S3/STK39/COX2	8	456	Microglia	regulation of body fluid levels	62/1790	379/18722	1.85248e-05	0.000237771	0.000163969	ACTB/AKR1B1/ANO6/ANXA5/AP3B1/APOE/ATG5/AXL/CCND1/CREB1/CYBA/DGKA/DTNBP1/ENTPD1/EPHB2/F13A1/FCER1G/FERMT3/FLI1/GAS6/GNAI2/GNAQ/GNAS/HIF1A/HK2/HPSE/IL6ST/JAK2/LYN/MAPK14/MERTK/MLLT6/MYH9/NCOR2/NFE2L2/P2RY12/PABPC4/PDGFB/PDPN/PDSS2/PIK3CG/PLA2G4A/PLAUR/PLCG2/PLEC/PLEK/PLSCR1/PRKCA/PRKCD/PROS1/RAB27A/SH2B3/STAT5A/SYK/TEC/TLN1/UBASH3B/UGCG/USF2/VAV1/WAS/XBP1	62
1263	GO:0050878	regulation of body fluid levels	8/168	379/18722	0.0212959	0.52964	0.519803	ELOVL1/FA2H/PLA2G4A/VIP/ADORA1/BLOC1S3/STK39/COX2	8	2615	Pericytes/Endothelial	regulation of body fluid levels	49/1208	379/18722	2.61031e-06	6.98386e-05	5.10748e-05	ACTB/ADCY6/ANO6/ANXA2/ANXA5/AXL/C1QTNF1/CAV1/CD34/COL3A1/DGKH/EGFR/EMP2/F3/FBLN1/FLI1/FLNA/FN1/FZD6/GNAS/HEG1/HIF1A/HSPB1/ILK/JAK2/JMJD1C/MLLT6/MYH9/MYL12A/MYL9/NCOA1/PAM/PEAR1/PLA2G4A/PLAT/PLAUR/PLSCR1/PRKCA/PRKG1/PROS1/SERPING1/SH2B3/SLC7A11/TFPI/TLN1/TP63/VCL/VEGFA/VWF	49
1282	GO:0051047	positive regulation of secretion	7/168	310/18722	0.0220539	0.542117	0.532048	PLA2G4A/ADCYAP1/VIP/ATP13A2/ADORA1/CDK5R2/NPY2R	7	546	Microglia	positive regulation of secretion	51/1790	310/18722	8.51232e-05	0.000914061	0.000630342	ACSL4/ADAM9/ARF1/ATG5/CD2AP/CD33/CREB1/CYBA/DTNBP1/EZR/FGR/FRMD4A/GAB2/GNAI2/GOLPH3/GOLPH3L/GRK2/HIF1A/HLA-DRB1/IGF1/IL4R/IRS2/ITGAM/ITGB2/JAK2/KIF5B/LRP1/P2RX4/PLA2G4A/PPARD/PTAFR/RAB27A/RAB3GAP1/RAB7A/RAB8B/RAC1/SCIN/SDCBP/SNCA/SNX5/SPP1/SYK/TCF7L2/TGFB1/TLR2/TM7SF3/TNFRSF11A/TREM2/TRPM2/UNC13D/XBP1	51
1283	GO:0051047	positive regulation of secretion	7/168	310/18722	0.0220539	0.542117	0.532048	PLA2G4A/ADCYAP1/VIP/ATP13A2/ADORA1/CDK5R2/NPY2R	7	2376	Astrocytes	positive regulation of secretion	34/1330	310/18722	0.00774946	0.0459153	0.034308	ABAT/ADCY8/AGT/AQP1/BAIAP3/CACNB2/CADPS2/CD38/EDNRB/EGFR/EXPH5/EZR/GJA1/GLUD1/GLUL/HIF1A/IRS2/ITSN1/LRP1/LRRC8A/MYOM1/NCS1/P2RY1/PFKFB2/SDC4/SERP1/SLC6A1/SRI/STXBP5/SYTL4/TCF7L2/TGFB2/TTN/WLS	34
1306	GO:0051146	striated muscle cell differentiation	6/168	283/18722	0.0426516	0.596343	0.585267	RGS4/LDB3/CCN3/WNT10B/MTLN/BDNF	6	1015	Microglia	striated muscle cell differentiation	42/1790	283/18722	0.0027424	0.0158411	0.0109241	AKAP13/ARRB2/ATG5/ATP11A/BCL2/BHLHE41/CALR/CD53/CD81/CFLAR/FLOT1/GPX1/HAMP/HDAC4/HDAC9/IGF1/IL4R/JAM2/KRAS/MAPK14/MEF2A/MEF2C/MTPN/MYH9/MYOF/NEB/NFATC2/PAK1/PGM5/PIEZO1/PLEC/PLEKHO1/RB1/RYR1/SKI/SLC8A1/SMYD3/TGFB1/TMEM119/TMOD3/WDR1/XBP1	42
1307	GO:0051146	striated muscle cell differentiation	6/168	283/18722	0.0426516	0.596343	0.585267	RGS4/LDB3/CCN3/WNT10B/MTLN/BDNF	6	1647	Astrocytes	striated muscle cell differentiation	40/1330	283/18722	2.34826e-05	0.000636334	0.000475469	ADGRB1/ADGRB3/ADRA1A/AGT/AKAP13/BCL2/BCL9/BMPR1A/CAPN2/CASP7/CD81/CDH2/CSRP1/DMPK/FHOD3/FRS2/HOPX/IGFBP5/JAM2/LMOD1/MYORG/NEB/NEBL/NOTCH1/OBSL1/PDGFRB/PDLIM5/PIEZO1/PLEC/PLEKHO1/PPARA/PPP3CA/RARB/RIPOR2/RYR1/SMO/SMYD3/SOX6/TTN/VEGFA	40
1308	GO:0051146	striated muscle cell differentiation	6/168	283/18722	0.0426516	0.596343	0.585267	RGS4/LDB3/CCN3/WNT10B/MTLN/BDNF	6	2723	Pericytes/Endothelial	striated muscle cell differentiation	37/1208	283/18722	3.33686e-05	0.000583737	0.000426902	ACVR1/AKAP13/CAV2/CFLAR/EHD2/FHL2/HEY2/IL4R/ITGB1/JAM2/KDM6B/MYH9/MYOF/NEBL/NOTCH1/OBSCN/PDGFRB/PDLIM5/PGM5/PIEZO1/PRKAR1A/RARB/RB1/RIPOR2/SKI/SMYD3/SORBS2/TANC1/TBX18/TBX3/TGFB1/TMOD1/TMOD3/TPM1/TTN/VEGFA/WDR1	37
1310	GO:0051148	negative regulation of muscle cell differentiation	3/168	68/18722	0.0232481	0.545512	0.53538	RGS4/CCN3/BDNF	3	1414	Microglia	negative regulation of muscle cell differentiation	13/1790	68/18722	0.0113701	0.0471114	0.0324883	ANKRD17/BHLHE41/BMPR2/HDAC4/ID2/NFATC1/NFATC2/NFATC3/PAK1/PDGFB/PTBP1/TMEM119/XBP1	13
1341	GO:0051480	regulation of cytosolic calcium ion concentration	7/168	353/18722	0.0403519	0.596343	0.585267	TMEM38A/CCKBR/HTR2B/ADCYAP1/ADORA1/NPY2R/LPAR1	7	2123	Astrocytes	regulation of cytosolic calcium ion concentration	40/1330	353/18722	0.0023246	0.0188747	0.0141032	ACKR3/ADCY8/ADCYAP1R1/ADRA1A/AGT/ATP1A2/ATP2B2/ATP2B4/BCL2/CACNB2/CALCB/CD38/CDH23/EDNRB/FGF2/FYN/GJA1/GNA13/GRIN2C/HAP1/HMGB1/ITGAV/ITPR2/LRP1/NCS1/P2RY1/PLCE1/PLCG1/PRKD1/PTH1R/RIC3/RYR1/RYR3/S1PR1/SLC24A4/SMAD3/SRI/TMEM38A/TPCN1/TSPOAP1	40
1342	GO:0051480	regulation of cytosolic calcium ion concentration	7/168	353/18722	0.0403519	0.596343	0.585267	TMEM38A/CCKBR/HTR2B/ADCYAP1/ADORA1/NPY2R/LPAR1	7	1160	Microglia	regulation of cytosolic calcium ion concentration	49/1790	353/18722	0.00506478	0.0255989	0.0176532	ABL2/ATG5/BAX/BCL2/C3AR1/C5AR1/CACNA1A/CAMK2D/CCR1/CDH23/CHD7/CLIC2/CMKLR1/CORO1A/CX3CR1/CYBA/CYSLTR1/ESR1/FPR1/GNA13/GNA15/GNB1/GPR65/HTT/ITGAV/ITPR1/ITPR2/JAK2/LPAR6/LRP1/LYN/P2RX4/P2RY6/PIK3CG/PLCG2/PML/PTK2B/PTPRC/RASA3/RYR1/SLC8A1/SLC8B1/SMAD3/SNCA/SWAP70/TPCN1/TRPM2/UBASH3B/WNT5A	49
1397	GO:0055069	zinc ion homeostasis	2/168	40/18722	0.0499904	0.596343	0.585267	SLC30A3/ATP13A2	2	1848	Astrocytes	zinc ion homeostasis	10/1330	40/18722	0.000374523	0.00511201	0.0038197	MT1E/MT1F/MT1G/MT1M/MT2A/MT3/PRKN/SLC30A10/SLC39A12/SLC39A14	10
1398	GO:0055074	calcium ion homeostasis	10/168	460/18722	0.00873647	0.438847	0.430697	TMEM38A/CCKBR/HTR2B/ADCYAP1/ATP13A2/ADORA1/MTLN/SLC24A3/NPY2R/LPAR1	10	2168	Astrocytes	calcium ion homeostasis	49/1330	460/18722	0.00294249	0.0223455	0.0166965	ACKR3/ADCY8/ADCYAP1R1/ADRA1A/AGT/APOE/ATP13A4/ATP13A5/ATP1A2/ATP2B2/ATP2B4/BCL2/CACNB2/CALCB/CD38/CDH23/DMPK/EDNRB/FGF2/FYN/GJA1/GNA13/GRIN2C/GRINA/HAP1/HMGB1/ITGAV/ITPR2/LRP1/NCS1/P2RY1/PLCE1/PLCG1/PRKD1/PTH1R/RIC3/RYR1/RYR3/S1PR1/SLC24A3/SLC24A4/SMAD3/SRI/STIM1/STIM2/TMEM38A/TPCN1/TSPOAP1/WFS1	49
1399	GO:0055074	calcium ion homeostasis	10/168	460/18722	0.00873647	0.438847	0.430697	TMEM38A/CCKBR/HTR2B/ADCYAP1/ATP13A2/ADORA1/MTLN/SLC24A3/NPY2R/LPAR1	10	805	Microglia	calcium ion homeostasis	65/1790	460/18722	0.000885952	0.00645259	0.00444975	ABL2/APOE/ATG5/ATP13A3/ATP2C1/BAX/BCL2/C3AR1/C5AR1/CACNA1A/CALR/CAMK2D/CCR1/CDH23/CHD7/CLIC2/CMKLR1/CORO1A/CX3CR1/CYBA/CYSLTR1/DISC1/ESR1/FAM20A/FPR1/GNA13/GNA15/GNB1/GPR65/HERPUD1/HEXB/HSP90B1/HTT/ITGAV/ITPR1/ITPR2/JAK2/LPAR6/LRP1/LYN/MCUB/P2RX4/P2RY6/PIK3CG/PLCG2/PML/PRKCB/PTK2B/PTPRC/RASA3/RYR1/SLC10A7/SLC8A1/SLC8B1/SMAD3/SNCA/SNX10/STIM1/SWAP70/THADA/TPCN1/TPT1/TRPM2/UBASH3B/WNT5A	65
1512	GO:0070304	positive regulation of stress-activated protein kinase signaling cascade	4/168	128/18722	0.0283119	0.586777	0.575879	RASSF2/NOD1/MTURN/STK39	4	2068	Astrocytes	positive regulation of stress-activated protein kinase signaling cascade	19/1330	128/18722	0.00173217	0.0152989	0.0114314	ANKRD6/DAB2IP/GADD45A/HMGB1/MAP3K5/MFHAS1/MID1/MINK1/NOD1/PLCB1/RELL1/SASH1/SEMA3A/STK3/TGFB2/TNIK/TPD52L1/TRAF3/VEGFA	19
1513	GO:0070304	positive regulation of stress-activated protein kinase signaling cascade	4/168	128/18722	0.0283119	0.586777	0.575879	RASSF2/NOD1/MTURN/STK39	4	971	Microglia	positive regulation of stress-activated protein kinase signaling cascade	23/1790	128/18722	0.0022375	0.0134108	0.00924818	ANKRD6/CLEC7A/CRACR2A/DUSP22/EIF2AK2/LTBR/LYN/MAP3K3/MAP3K5/NOD1/PTK2B/RASSF2/RELL1/RIPK1/RIPK2/SCIMP/SDCBP/SH3RF3/SPI1/STK3/TAOK3/TRAF3/WNT5A	23
1574	GO:0071692	protein localization to extracellular region	8/168	368/18722	0.0182135	0.526062	0.516291	CBLN4/RAPGEF4/VGF/CCN3/ADCYAP1/VIP/ATP13A2/BLOC1S3	8	1882	Astrocytes	protein localization to extracellular region	44/1330	368/18722	0.000481454	0.00606259	0.00452997	ABAT/ABCA1/ADCY8/APOE/ARNTL/BAIAP3/CAMK2G/CD38/CPT1A/EFNA5/EGFR/ENSA/EXPH5/EZR/GJA1/GLUD1/GLUL/HIF1A/IDH2/IRS2/KLF7/LRP1/LRP5/LRRC8A/LTBP1/MIDN/MYOM1/OLFM2/PCSK5/PER2/PFKFB2/PFKL/PPP3CA/PRKN/RAB11FIP2/RFX3/SERP1/SRI/STXBP5/SYTL4/TCF7L2/TGFB2/TTN/WLS	44
1597	GO:0072503	cellular divalent inorganic cation homeostasis	11/168	486/18722	0.00451443	0.438847	0.430697	TMEM38A/CCKBR/SLC30A3/HTR2B/ADCYAP1/ATP13A2/ADORA1/MTLN/SLC24A3/NPY2R/LPAR1	11	3214	Pericytes/Endothelial	cellular divalent inorganic cation homeostasis	47/1208	486/18722	0.00364099	0.0247478	0.0180987	ABL1/ANXA6/ATP13A3/ATP1A2/ATP7B/C1QTNF1/CACNA1C/CACNB2/CAMK2D/CAV1/CAV2/CDH5/CEMIP/CLIC2/DISC1/EDNRA/ERO1A/FYN/GNB1/GPER1/HERPUD1/ITPR1/ITPR2/ITPR3/JAK2/LRP1/MT2A/PDE4D/PLCE1/PML/PTH1R/S1PR1/S1PR3/SLC1A1/SLC30A1/SLC30A10/SLC39A8/SLC41A1/SMAD3/STIM1/SWAP70/TGM2/TPT1/TRPC3/TRPC4/TRPC6/YWHAE	47
1598	GO:0072503	cellular divalent inorganic cation homeostasis	11/168	486/18722	0.00451443	0.438847	0.430697	TMEM38A/CCKBR/SLC30A3/HTR2B/ADCYAP1/ATP13A2/ADORA1/MTLN/SLC24A3/NPY2R/LPAR1	11	1063	Microglia	cellular divalent inorganic cation homeostasis	65/1790	486/18722	0.00345985	0.0190829	0.0131597	ABL2/AP3B1/APOE/ATG5/ATP13A3/ATP2C1/BAX/BCL2/C3AR1/C5AR1/CACNA1A/CALR/CAMK2D/CCR1/CDH23/CHD7/CLIC2/CMKLR1/CORO1A/CX3CR1/CYBA/CYSLTR1/DISC1/ESR1/FPR1/GNA13/GNA15/GNB1/GPR65/HERPUD1/HEXB/HSP90B1/HTT/ITGAV/ITPR1/ITPR2/JAK2/LPAR6/LRP1/LYN/MCUB/P2RX4/P2RY6/PIK3CG/PLCG2/PML/PRKCB/PTK2B/PTPRC/RASA3/RYR1/SLC10A7/SLC11A1/SLC8A1/SLC8B1/SMAD3/SNCA/STIM1/SWAP70/THADA/TPCN1/TPT1/TRPM2/UBASH3B/WNT5A	65
1599	GO:0072503	cellular divalent inorganic cation homeostasis	11/168	486/18722	0.00451443	0.438847	0.430697	TMEM38A/CCKBR/SLC30A3/HTR2B/ADCYAP1/ATP13A2/ADORA1/MTLN/SLC24A3/NPY2R/LPAR1	11	1661	Astrocytes	cellular divalent inorganic cation homeostasis	59/1330	486/18722	3.71864e-05	0.000942964	0.000704584	ACKR3/ADCY8/ADCYAP1R1/ADRA1A/AGT/APOE/ATP13A4/ATP13A5/ATP1A2/ATP2B2/ATP2B4/BCL2/CACNB2/CALCB/CD38/CDH23/DMPK/EDNRB/FGF2/FYN/GJA1/GNA13/GRIN2C/GRINA/HAP1/HMGB1/ITGAV/ITPR2/LRP1/MT1E/MT1F/MT1G/MT1M/MT2A/MT3/NCS1/P2RY1/PLCE1/PLCG1/PRKD1/PTH1R/RIC3/RYR1/RYR3/S1PR1/SLC24A3/SLC24A4/SLC30A10/SLC39A12/SLC39A14/SLC41A1/SMAD3/SRI/STIM1/STIM2/TMEM38A/TPCN1/TSPOAP1/WFS1	59
1671	GO:0099177	regulation of trans-synaptic signaling	11/168	440/18722	0.00212314	0.345256	0.338844	NPTX2/PLCL1/RGS4/VGF/ADCYAP1/ADORA1/BDNF/NPY2R/ARC/GRM3/NPTXR	11	3258	Pericytes/Endothelial	regulation of trans-synaptic signaling	43/1208	440/18722	0.00436963	0.0281575	0.0205923	ABL1/AKAP12/AKAP9/ATP1A2/BCR/BTBD9/CACNB2/CDH11/CNTN4/CYFIP1/DISC1/EGFR/EIF4EBP2/EPHA4/ERC1/FAM107A/FYN/GPER1/GRM8/ITGB1/ITPR3/JAK2/LAMA2/LRRK2/LZTS1/NFATC4/PACSIN2/PLCB4/PTEN/PTN/RAP1B/RAPGEF2/RNF19A/SHISA6/SLC1A1/SLC30A1/SLC6A1/SLC7A11/SNCAIP/SRGN/SSH1/STAT3/TSHZ3	43
1672	GO:0099177	regulation of trans-synaptic signaling	11/168	440/18722	0.00212314	0.345256	0.338844	NPTX2/PLCL1/RGS4/VGF/ADCYAP1/ADORA1/BDNF/NPY2R/ARC/GRM3/NPTXR	11	1483	Astrocytes	regulation of trans-synaptic signaling	66/1330	440/18722	5.6425e-09	7.79793e-07	5.82662e-07	ABR/ADCY8/ADGRB1/ADRA1A/AGT/AKAP12/AKAP7/APOE/ATP1A2/BAIAP2/BAIAP3/BCR/BTBD9/CACNB2/CAMK2B/CASK/CD38/CDH11/CDH2/CPEB3/CSPG5/CYP46A1/DGKZ/EGFR/EPHB1/FAM107A/FYN/GFAP/GLUL/GRIK4/GRIK5/GRIN2C/HAP1/HRH1/KCNJ10/LGI1/NCS1/NFATC4/NLGN4X/NR2E1/NRG3/NRXN1/NSMF/NTNG2/NTRK2/OPHN1/P2RY1/PLCB1/PLCG1/PPP3CA/PRKN/PTN/RHOT1/RNF19A/SERPINE2/SHISA6/SLC1A3/SLC6A1/SLC7A11/SNCAIP/SORCS2/STAT3/STXBP5/SYNGAP1/TMEM108/T…	66
1777	GO:1903532	positive regulation of secretion by cell	6/168	282/18722	0.0420465	0.596343	0.585267	PLA2G4A/ADCYAP1/VIP/ATP13A2/CDK5R2/NPY2R	6	716	Microglia	positive regulation of secretion by cell	45/1790	282/18722	0.000430549	0.00352557	0.00243125	ACSL4/ADAM9/ARF1/CD2AP/CD33/CREB1/DTNBP1/EZR/FGR/FRMD4A/GAB2/GOLPH3/GOLPH3L/GRK2/HIF1A/HLA-DRB1/IGF1/IL4R/IRS2/ITGAM/ITGB2/JAK2/KIF5B/LRP1/P2RX4/PLA2G4A/PPARD/PTAFR/RAB27A/RAB3GAP1/RAB7A/RAB8B/RAC1/SDCBP/SNCA/SPP1/SYK/TCF7L2/TGFB1/TLR2/TM7SF3/TNFRSF11A/TREM2/TRPM2/UNC13D	45
1797	GO:1905037	autophagosome organization	4/168	103/18722	0.0139134	0.490214	0.481109	TP53INP2/TBC1D12/ATP13A2/RNF5	4	771	Microglia	autophagosome organization	21/1790	103/18722	0.000652659	0.00496309	0.00342257	ATG16L2/ATG5/ATG7/C9orf72/CHMP4B/FEZ2/LRRK2/MTMR3/PIKFYVE/RAB1A/RAB3GAP1/RAB7A/RALB/SMURF1/STX12/TBC1D12/TBC1D14/TMEM39A/UBXN2B/VMP1/WIPI1	21
1827	GO:2000785	regulation of autophagosome assembly	2/168	39/18722	0.0477657	0.596343	0.585267	TBC1D12/RNF5	2	788	Microglia	regulation of autophagosome assembly	11/1790	39/18722	0.000793908	0.00590696	0.00407347	C9orf72/CHMP4B/FEZ2/LRRK2/MTMR3/PIKFYVE/RAB3GAP1/RALB/TBC1D12/TBC1D14/TMEM39A	11

## Sheet: Table 3B_KEGG Path
Table 3 The enrichment function of scRNA seq active cell subsets intersects with the enrichment results of Bulk RNA Seq DEG.
Table 3B KEGG Path:The enrichment function of scRNA seq active cell subsets intersects with the enrichment results of Bulk RNA Seq DEG
	Functional enrichment results of BulkRNA Seq DEGs								GO BP functional enrichment results of highly expressed genes specific to active cell subpopulations
	ID	Description.x	GeneRatio.x	BgRatio.x	pvalue.x	p.adjust.x	qvalue.x	geneID.x	Cluster	Description.y	GeneRatio.y	BgRatio.y	pvalue.y	p.adjust.y	qvalue.y	geneID.y	Count.y
1	hsa00250	Alanine, aspartate and glutamate metabolism	3/83	37/8163	0.00614	0.257145	0.248431	2346/2875/122622	Astrocytes	Alanine, aspartate and glutamate metabolism	9/658	37/8163	0.00216766	0.016051	0.0110828	18/80150/9945/2746/2752/2875/84706/339983/57494	9
20	hsa04024	cAMP signaling pathway	7/83	221/8163	0.00704506	0.257145	0.248431	11069/116/7432/6750/134/64399/627	Pericytes/Endothelial	cAMP signaling pathway	29/625	221/8163	0.00285942	0.0115947	0.00703676	10257/112/115/10000/64411/477/483/775/817/1909/2353/2737/2778/3725/10398/4792/10846/5139/5144/5293/51196/5500/4659/5908/11069/387/6093/9475/22800	29
26	hsa04072	Phospholipase D signaling pathway	5/83	148/8163	0.0171516	0.309637	0.299144	11069/5321/1902/2913/10554	Astrocytes	Phospholipase D signaling pathway	23/658	148/8163	0.00163409	0.0133737	0.00923418	108/114/115/55326/183/1608/8525/1950/1956/2534/2768/10672/4254/22808/56034/5159/23236/5335/8611/8613/5578/10411/6009	23
27	hsa04072	Phospholipase D signaling pathway	5/83	148/8163	0.0171516	0.309637	0.299144	11069/5321/1902/2913/10554	Pericytes/Endothelial	Phospholipase D signaling pathway	23/625	148/8163	0.000818598	0.0047023	0.00285379	112/115/10000/9265/160851/1956/2534/2778/2918/3643/4254/5159/5293/8395/23396/5321/5332/5578/11069/6009/387/22800/6654	23
28	hsa04072	Phospholipase D signaling pathway	5/83	148/8163	0.0171516	0.309637	0.299144	11069/5321/1902/2913/10554	Microglia	Phospholipase D signaling pathway	35/936	148/8163	1.9153e-05	9.54705e-05	5.30392e-05	113/56894/375/9265/27128/1606/1785/2207/9846/10672/2778/2885/3845/57121/10161/5604/5594/5155/56034/5293/5294/5295/23533/146850/8394/8395/5321/5330/5336/5578/2185/5899/387/6654/6850	35
46	hsa04340	Hedgehog signaling pathway	3/83	56/8163	0.0190872	0.309637	0.299144	57467/64399/57758	Astrocytes	Hedgehog signaling pathway	15/658	56/8163	2.40171e-05	0.000933665	0.00064467	596/91653/2121/132884/2736/2737/23432/23288/374654/5727/8643/6608/64750/8405/51684	15
47	hsa04340	Hedgehog signaling pathway	3/83	56/8163	0.0190872	0.309637	0.299144	57467/64399/57758	Microglia	Hedgehog signaling pathway	17/936	56/8163	0.000111969	0.000490241	0.000272356	408/409/596/595/1452/1453/1455/8454/8452/23291/156/157/2932/57154/64750/339745/51684	17
