# Supplementary material for: Expression and potential regulatory mechanism of cellular senescence-related genes in Alzheimer’s disease based on single-cell and bulk RNA datasets
Source: Front Neurosci. 2025 May 21;19:1595847. doi: 10.3389/fnins.2025.1595847 (PMC12133858; doi:10.3389/fnins.2025.1595847)
Supplement: Supplementary file 1 [file Supplementary_file_1.zip › Supplementary Files/Table S5(Supplementary material of Figure S3).xlsx]

## Sheet: Table4
Table 4 Gene-Drug interaction data in the DGIdb database
search_term	match_term	match_type	gene	drug	interaction_types	sources	pmids
VEGFA	VEGFA	Definite	VEGFA	AFLIBERCEPT	inhibitor|binder|antibody	MyCancerGenome|TdgClinicalTrial|ChemblInteractions|PharmGKB|TTD	22813448|20124951
VEGFA	VEGFA	Definite	VEGFA	ZALTRAP	antibody	TALC
VEGFA	VEGFA	Definite	VEGFA	MUPARFOSTAT	inhibitor	ChemblInteractions
VEGFA	VEGFA	Definite	VEGFA	CONBERCEPT	inhibitor	ChemblInteractions
VEGFA	VEGFA	Definite	VEGFA	BROLUCIZUMAB	inhibitor	ChemblInteractions
VEGFA	VEGFA	Definite	VEGFA	BEVACIZUMAB	antibody|inhibitor	TALC|MyCancerGenome|TdgClinicalTrial|ClearityFoundationClinicalTrial|ChemblInteractions|TEND|CIViC|PharmGKB|TTD	18182667|15705858|27329360|27139155|23149126|26100253|20124951|11752352|23953100|20125120|25955730
VEGFA	VEGFA	Definite	VEGFA	RANIBIZUMAB	inhibitor	TdgClinicalTrial|ChemblInteractions|TEND|PharmGKB|TTD	18046235|18054637|15973626|17046701|16935211|19668384|23570466|22840423|18035187|23149126|23559864|15671306|17049020|23953100|23842101|17031284
VEGFA	VEGFA	Definite	VEGFA	PEGAPTANIB SODIUM	antagonist	TdgClinicalTrial|ChemblInteractions|PharmGKB	23953100
VEGFA	VEGFA	Definite	VEGFA	REGORAFENIB		PharmGKB
VEGFA	VEGFA	Definite	VEGFA	NAVICIXIZUMAB		TTD
VEGFA	VEGFA	Definite	VEGFA	LENALIDOMIDE		ClearityFoundationClinicalTrial
VEGFA	VEGFA	Definite	VEGFA	FLUOROURACIL		PharmGKB	24090479|20125120|25955730
VEGFA	VEGFA	Definite	VEGFA	BEVASIRANIB		TdgClinicalTrial	18523657
VEGFA	VEGFA	Definite	VEGFA	SORAFENIB		PharmGKB	22736425|24510746
VEGFA	VEGFA	Definite	VEGFA	BEVACIZUMAB 111IN		ChemblInteractions
VEGFA	VEGFA	Definite	VEGFA	LEUCOVORIN		PharmGKB	20125120|25955730
VEGFA	VEGFA	Definite	VEGFA	CDC-801		NCI	14717786
VEGFA	VEGFA	Definite	VEGFA	IRINOTECAN		PharmGKB	20125120|25955730
VEGFA	VEGFA	Definite	VEGFA	ABICIPAR PEGOL		TTD
VEGFA	VEGFA	Definite	VEGFA	RISUTEGANIB		TTD
VEGFA	VEGFA	Definite	VEGFA	CISPLATIN		PharmGKB	24090479
VEGFA	VEGFA	Definite	VEGFA	OSI-632		TTD
VEGFA	VEGFA	Definite	VEGFA	SILDENAFIL		PharmGKB	23007311
VEGFA	VEGFA	Definite	VEGFA	OXALIPLATIN		PharmGKB	24090479|20125120|25955730
VEGFA	VEGFA	Definite	VEGFA	DOCETAXEL		PharmGKB	25111199|24061601|26100253
VEGFA	VEGFA	Definite	VEGFA	FENOFIBRATE		NCI	11356390
VEGFA	VEGFA	Definite	VEGFA	SUNITINIB		PharmGKB	22948895
VEGFA	VEGFA	Definite	VEGFA	CELECOXIB		PharmGKB	22336956
VEGFA	VEGFA	Definite	VEGFA	GENTAMICIN		NCI	14986132
VEGFA	VEGFA	Definite	VEGFA	MP-0250		TTD
VEGFA	VEGFA	Definite	VEGFA	CARBOPLATIN		PharmGKB	26194361
VEGFA	VEGFA	Definite	VEGFA	DOMATINOSTAT		TdgClinicalTrial
VEGFA	VEGFA	Definite	VEGFA	CAPECITABINE		PharmGKB	20125120|25955730
VEGFA	VEGFA	Definite	VEGFA	SQUALAMINE		TTD
VEGFA	VEGFA	Definite	VEGFA	CILOSTAZOL		NCI	11524048
VEGFA	VEGFA	Definite	VEGFA	ENALAPRIL		PharmGKB	26002049
VEGFA	VEGFA	Definite	VEGFA	PHENYTOIN		NCI	15458527
VEGFA	VEGFA	Definite	VEGFA	ELMIRON		NCI	17071199
HMGB1	HMGB1	Definite	HMGB1	EPIGALOCATECHIN GALLATE		NCI	17987129
HMGB1	HMGB1	Definite	HMGB1	ITRACONAZOLE		NCI	14639950
HMGB1	HMGB1	Definite	HMGB1	VOLANESORSEN SODIUM		NCI	1939057
HMGB1	HMGB1	Definite	HMGB1	UREA		NCI	3342876
HMGB1	HMGB1	Definite	HMGB1	PREDNISOLONE		NCI	18447956
HMGB1	HMGB1	Definite	HMGB1	CISPLATIN		NCI	9427537|8968078
HMGB1	HMGB1	Definite	HMGB1	ANTIBIOTIC		NCI	9161031
HMGB1	HMGB1	Definite	HMGB1	SODIUM CHLORIDE		NCI	17334244
HMGB1	HMGB1	Definite	HMGB1	HEXAMETHYLENEBISACETAMIDE		NCI	7741753
HMGB1	HMGB1	Definite	HMGB1	CHLORAMPHENICOL		NCI	9931456
HMGB1	HMGB1	Definite	HMGB1	AMPICILLIN		NCI	9931456
GAPDH	GAPDH	Definite	GAPDH	9,10-PHENANTHRENEQUINONE		DTC
GAPDH	GAPDH	Definite	GAPDH	CHEMBL429095		DTC
GAPDH	GAPDH	Definite	GAPDH	CHEMBL580421		DTC
GAPDH	GAPDH	Definite	GAPDH	TAMOXIFEN		NCI	9883985
GAPDH	GAPDH	Definite	GAPDH	CHEMBL505670		DTC
GAPDH	GAPDH	Definite	GAPDH	CHEMBL601757		DTC
GAPDH	GAPDH	Definite	GAPDH	GALLIC ACID		DTC
GAPDH	GAPDH	Definite	GAPDH	THIRAM		DTC
GAPDH	GAPDH	Definite	GAPDH	CHEMBL578512		DTC
GAPDH	GAPDH	Definite	GAPDH	ESTRADIOL		NCI	9883985
GAPDH	GAPDH	Definite	GAPDH	DEFEROXAMINE		NCI	9486123
GAPDH	GAPDH	Definite	GAPDH	OMIGAPIL		TdgClinicalTrial|TTD
GAPDH	GAPDH	Definite	GAPDH	CHEMBL139935		DTC
GAPDH	GAPDH	Definite	GAPDH	PURPUROGALLIN		DTC
GAPDH	GAPDH	Definite	GAPDH	CHEMBL502775		DTC
TOP1	TOP1	Definite	TOP1	BECATECARIN	inhibitor	ChemblInteractions
TOP1	TOP1	Definite	TOP1	ETIRINOTECAN PEGOL	inhibitor	ChemblInteractions|MyCancerGenomeClinicalTrial
TOP1	TOP1	Definite	TOP1	IRINOTECAN HYDROCHLORIDE HYDRATE	inhibitor	ChemblInteractions
TOP1	TOP1	Definite	TOP1	IRINOTECAN	inhibitor	DTC|ClearityFoundationBiomarkers|TdgClinicalTrial|ClearityFoundationClinicalTrial|TEND|CIViC|MyCancerGenomeClinicalTrial|PharmGKB|TTD	19852077|9342501|25003995|23360284|16309825|15170677|15975002|24507920|16454746|18347181|11752352|15255290|19775480
TOP1	TOP1	Definite	TOP1	IRINOTECAN SUCROSOFATE	inhibitor	ChemblInteractions
TOP1	TOP1	Definite	TOP1	TOPOTECAN	inhibitor	DTC|ClearityFoundationBiomarkers|TdgClinicalTrial|ClearityFoundationClinicalTrial|TEND|TTD	11443926|8853931|12520736|12437383|12855624|9122737|11752352|9885371|19501511|24502276|11166732
TOP1	TOP1	Definite	TOP1	LAMELLARIN D		DTC	21783369
TOP1	TOP1	Definite	TOP1	CHEMBL455004		DTC	22503207
TOP1	TOP1	Definite	TOP1	AFELETECAN		TTD	21547368
TOP1	TOP1	Definite	TOP1	CHEMBL1094674		DTC	20371180
TOP1	TOP1	Definite	TOP1	AESCULIOSIDE IIC		DTC	20371180
TOP1	TOP1	Definite	TOP1	CUCURBITACIN B		DTC	17190463
TOP1	TOP1	Definite	TOP1	DANIQUIDONE		TTD
TOP1	TOP1	Definite	TOP1	LAPACHONE		TdgClinicalTrial|TTD
TOP1	TOP1	Definite	TOP1	TRYPTANTHRIN		DTC	20373766
TOP1	TOP1	Definite	TOP1	PLUKENETIONE A		DTC	18951805
TOP1	TOP1	Definite	TOP1	GIMATECAN		TTD
TOP1	TOP1	Definite	TOP1	QUERCETIN		DTC	8759170
TOP1	TOP1	Definite	TOP1	DIFLOMOTECAN		TTD
TOP1	TOP1	Definite	TOP1	AESCULIOSIDE IID		DTC	20371180
TOP1	TOP1	Definite	TOP1	AESCULIOSIDE IIIF		DTC	20371180
TOP1	TOP1	Definite	TOP1	AR-67		TTD
TOP1	TOP1	Definite	TOP1	MANSONONE F		DTC	21600681
TOP1	TOP1	Definite	TOP1	CHEMBL494283		DTC	24094433
TOP1	TOP1	Definite	TOP1	N-METHYLCALOTHRIXIN B		DTC	19203291
TOP1	TOP1	Definite	TOP1	(20S,21R)-FLUOROCAMPTOTHECIN		DTC	24069881
TOP1	TOP1	Definite	TOP1	INDIMITECAN		DTC	20630766
TOP1	TOP1	Definite	TOP1	7-ETHYL-10-HYDROXYCAMPTOTHECIN		DTC|PharmGKB|TTD	25003995|22647222|25768699|21783369|23622981|17190463|19530720|25835359
TOP1	TOP1	Definite	TOP1	CHEMBL1094675		DTC	20371180
TOP1	TOP1	Definite	TOP1	CHEMBL464637		DTC	12444712
TOP1	TOP1	Definite	TOP1	AESCULIOSIDE IIIC		DTC	20371180
TOP1	TOP1	Definite	TOP1	9-AMINOCAMPTOTHECIN		TTD
TOP1	TOP1	Definite	TOP1	CISPLATIN		NCI	8205547
TOP1	TOP1	Definite	TOP1	C-1311		TdgClinicalTrial
TOP1	TOP1	Definite	TOP1	OLIVOMYCIN I		DTC	19535252
TOP1	TOP1	Definite	TOP1	CALOTHRIXIN A		DTC	19203291
TOP1	TOP1	Definite	TOP1	CHEMBL2171781		DTC	22867019
TOP1	TOP1	Definite	TOP1	CHEMBL578220		DTC	18922034
TOP1	TOP1	Definite	TOP1	CYCLOPHOSPHAMIDE		NCI	1682037
TOP1	TOP1	Definite	TOP1	AESCULIOSIDE IIIE		DTC	20371180
TOP1	TOP1	Definite	TOP1	AESCULIOSIDE IIA		DTC	20371180
TOP1	TOP1	Definite	TOP1	CALOTHRIXIN B		DTC	19203291
TOP1	TOP1	Definite	TOP1	PEGAMOTECAN		TTD
TOP1	TOP1	Definite	TOP1	CHEMBL2171793		DTC	22867019
TOP1	TOP1	Definite	TOP1	SOPHORIDINE		DTC	21807514
TOP1	TOP1	Definite	TOP1	PRODIGIOSIN		DTC	18922034
TOP1	TOP1	Definite	TOP1	CHEMBL308106		DTC	20373766
TOP1	TOP1	Definite	TOP1	SIMOCYCLINONE D8		DTC	22867097
TOP1	TOP1	Definite	TOP1	CHEMBL2171812		DTC	22867019
TOP1	TOP1	Definite	TOP1	CHEMBL2171782		DTC	22867019
TOP1	TOP1	Definite	TOP1	CAFFEINE		NCI	1339096
TOP1	TOP1	Definite	TOP1	AESCULIOSIDE IIE		DTC	20371180
TOP1	TOP1	Definite	TOP1	LURTOTECAN		TdgClinicalTrial
TOP1	TOP1	Definite	TOP1	EXATECAN		TTD
TOP1	TOP1	Definite	TOP1	CHEMBL1277315		DTC	20942490
TOP1	TOP1	Definite	TOP1	LYCOBETAINE		DTC	23266176
TOP1	TOP1	Definite	TOP1	DAUNORUBICIN		DTC	21094049
TOP1	TOP1	Definite	TOP1	AESCULIOSIDE IVA		DTC	20371180
TOP1	TOP1	Definite	TOP1	AESCULIOSIDE IIB		DTC	20371180
TOP1	TOP1	Definite	TOP1	MYRICETIN		DTC	8759170
TOP1	TOP1	Definite	TOP1	CHEMBL2171794		DTC	22867019
TOP1	TOP1	Definite	TOP1	EDOTECARIN		TTD	15929804|17325867
TOP1	TOP1	Definite	TOP1	INTOPLICINE		TTD
TOP1	TOP1	Definite	TOP1	AESCULIOSIDE IIID		DTC	20371180
TOP1	TOP1	Definite	TOP1	CHEMBL1762594		DTC	21333532
TOP1	TOP1	Definite	TOP1	CHEMBL1762593		DTC	21333532
TOP1	TOP1	Definite	TOP1	DOXORUBICIN		DTC	21094049|19053767|17276690
TOP1	TOP1	Definite	TOP1	CHEMBL79513		DTC	20155916|21823606|22329436|24502276
TOP1	TOP1	Definite	TOP1	FISETIN		DTC	8759170
TOP1	TOP1	Definite	TOP1	TAFLUPOSIDE		TTD
TOP1	TOP1	Definite	TOP1	CHEMBL2171803		DTC	22867019
TOP1	TOP1	Definite	TOP1	RUBITECAN		TdgClinicalTrial|TTD	16193332
TOP1	TOP1	Definite	TOP1	CAMPTOTHECIN		DTC|TdgClinicalTrial|ClearityFoundationClinicalTrial|TTD	24529870|19783447|15509164|20155916|22867019|24099994|25913198|20494586|25240093|25003995|21388138|22647222|26216018|21600681|21095131|23920485|21823606|22867097|20942490|26312433|11000035|19386396|24103429|23603616|23849207|25909279|25282261|25815139|23987476|24094433|19691293|22329436|19715319|18056711|10592235|1324981|11752352|23202849|25799376|17827007|20630766|25244612|9632354|25626146|23321…
TOP1	TOP1	Definite	TOP1	PEN-866		TTD
TOP1	TOP1	Definite	TOP1	AESCULIOSIDE IIIA		DTC	20371180
TOP1	TOP1	Definite	TOP1	NAMITECAN		TTD
TOP1	TOP1	Definite	TOP1	CHEMBL2171778		DTC	22867019
TOP1	TOP1	Definite	TOP1	AESCULIOSIDE IIK		DTC	20371180
TOP1	TOP1	Definite	TOP1	AESCULIOSIDE IVC		DTC	20371180
TOP1	TOP1	Definite	TOP1	INDOTECAN		DTC	20630766
TOP1	TOP1	Definite	TOP1	CURCUMIN		DTC	18076140
TOP1	TOP1	Definite	TOP1	AESCULIOSIDE IVB		DTC	20371180
TOP1	TOP1	Definite	TOP1	BROMOETHANE		DTC	22503207
TOP1	TOP1	Definite	TOP1	(20S,21S)-7-CYCLOHEXYLFLUOROCAMPTOTHECIN		DTC	24069881
TOP1	TOP1	Definite	TOP1	NITIDINE CHLORIDE		DTC	21435753
TOP1	TOP1	Definite	TOP1	CHEMBL2171795		DTC	22867019
TOP1	TOP1	Definite	TOP1	HYDROXYCAMPTOTHECIN		DTC	25481395|22647222|24012683
TOP1	TOP1	Definite	TOP1	KARENITECIN		TdgClinicalTrial|TTD
TOP1	TOP1	Definite	TOP1	(20S,21S)-FLUOROCAMPTOTHECIN		DTC	24069881
TOP1	TOP1	Definite	TOP1	PYRAZOLOACRIDINE		DTC	19501511
TOP1	TOP1	Definite	TOP1	AESCULIOSIDE IIIB		DTC	20371180
TOP1	TOP1	Definite	TOP1	CHEMBL1094358		DTC	20371180
TOP1	TOP1	Definite	TOP1	EVODIAMINE		DTC	22867019|24103429
TOP1	TOP1	Definite	TOP1	O-METHYLCALOTHRIXIN A		DTC	19203291
TOP1	TOP1	Definite	TOP1	CHEMBL2171807		DTC	22867019
HSPA5	HSPA5	Definite	HSPA5	4-METHYLDAPHNETIN		DTC
HSPA5	HSPA5	Definite	HSPA5	THAPSIGARGIN		DTC
HSPA5	HSPA5	Definite	HSPA5	CHEMBL480626		DTC
HSPA5	HSPA5	Definite	HSPA5	CHEMBL524376		DTC
HSPA5	HSPA5	Definite	HSPA5	MIANSERIN		DTC
HSPA5	HSPA5	Definite	HSPA5	CHEMBL56543		DTC
HSPA5	HSPA5	Definite	HSPA5	FLUOROURACIL		CIViC	23456958
HSPA5	HSPA5	Definite	HSPA5	CHLORQUINALDOL		DTC
HSPA5	HSPA5	Definite	HSPA5	DAPHNETIN		DTC
HSPA5	HSPA5	Definite	HSPA5	5-NITRO-2-PHENYLPROPYLAMINOBENZOIC ACID [NPPB]		DTC
HSPA5	HSPA5	Definite	HSPA5	NORGESTREL		DTC
HSPA5	HSPA5	Definite	HSPA5	IT-139		TTD
HSPA5	HSPA5	Definite	HSPA5	CHEMBL67535		DTC
HSPA5	HSPA5	Definite	HSPA5	STROBOPININ		DTC
HSPA5	HSPA5	Definite	HSPA5	EUPAFOLIN		DTC
CSNK1A1	CSNK1A1	Definite	CSNK1A1	SB-202190		DTC
CSNK1A1	CSNK1A1	Definite	CSNK1A1	SB-431542		DTC
CSNK1A1	CSNK1A1	Definite	CSNK1A1	CHEMBL1997335		DTC
CSNK1A1	CSNK1A1	Definite	CSNK1A1	SB-242235		DTC
CSNK1A1	CSNK1A1	Definite	CSNK1A1	SB-203580		DTC
CSNK1A1	CSNK1A1	Definite	CSNK1A1	CHEMBL225519		DTC
CSNK1A1	CSNK1A1	Definite	CSNK1A1	RICININE		DTC	25124862
CSNK1A1	CSNK1A1	Definite	CSNK1A1	ADAVOSERTIB		DTC
CSNK1A1	CSNK1A1	Definite	CSNK1A1	CHEMBL379975		DTC
CSNK1A1	CSNK1A1	Definite	CSNK1A1	CYC-116		DTC
CSNK1A1	CSNK1A1	Definite	CSNK1A1	SB-220025		DTC
CSNK1A1	CSNK1A1	Definite	CSNK1A1	GW441756X		DTC
CSNK1A1	CSNK1A1	Definite	CSNK1A1	HEPARIN		NCI	11243881
CSNK1A1	CSNK1A1	Definite	CSNK1A1	SP-600125		DTC
CSNK1A1	CSNK1A1	Definite	CSNK1A1	CHEMBL406845		DTC
CSNK1A1	CSNK1A1	Definite	CSNK1A1	TAK-715		DTC
CDKN1A	CDKN1A	Definite	CDKN1A	CLADRIBINE		NCI	12473386
CDKN1A	CDKN1A	Definite	CDKN1A	DEOXYCYTIDINE		NCI	16276353
CDKN1A	CDKN1A	Definite	CDKN1A	ACETAMINOPHEN		NCI	16330492
CDKN1A	CDKN1A	Definite	CDKN1A	CARBOPLATIN		NCI	12168940
CDKN1A	CDKN1A	Definite	CDKN1A	ROMIDEPSIN		NCI	15014036
CDKN1A	CDKN1A	Definite	CDKN1A	MELPHALAN		NCI	11507071
CDKN1A	CDKN1A	Definite	CDKN1A	FLUTAMIDE		NCI	16281084
CDKN1A	CDKN1A	Definite	CDKN1A	DIAZIQUONE		NCI	8943236
CDKN1A	CDKN1A	Definite	CDKN1A	VINBLASTINE		NCI	8763853
CDKN1A	CDKN1A	Definite	CDKN1A	PACLITAXEL		NCI	12574211
CDKN1A	CDKN1A	Definite	CDKN1A	FLUOROURACIL		NCI|CIViC	24708484|15067352
CDKN1A	CDKN1A	Definite	CDKN1A	CELECOXIB		PharmGKB	22336956
CDKN1A	CDKN1A	Definite	CDKN1A	DICUMAROL		NCI	9343371
CDKN1A	CDKN1A	Definite	CDKN1A	EPOETIN BETA		NCI	11023508
CDKN1A	CDKN1A	Definite	CDKN1A	PENTETIC ACID		NCI	9343371
CDKN1A	CDKN1A	Definite	CDKN1A	NICOTINE		NCI	16011614
CDKN1A	CDKN1A	Definite	CDKN1A	IRINOTECAN HYDROCHLORIDE		NCI	12032863
CDKN1A	CDKN1A	Definite	CDKN1A	CYCLOSPORINE		NCI	11827957
PRKCD	PRKCD	Definite	PRKCD	SOTRASTAURIN	inhibitor	ChemblInteractions
PRKCD	PRKCD	Definite	PRKCD	UCN-01	inhibitor	ChemblInteractions
PRKCD	PRKCD	Definite	PRKCD	MIDOSTAURIN	inhibitor	ChemblInteractions
PRKCD	PRKCD	Definite	PRKCD	ROTTLERIN	inhibitor	DTC	22093759
PRKCD	PRKCD	Definite	PRKCD	CEP-2563	inhibitor	ChemblInteractions
PRKCD	PRKCD	Definite	PRKCD	QUERCETIN	inhibitor	MyCancerGenome
PRKCD	PRKCD	Definite	PRKCD	GSK-690693	inhibitor	ChemblInteractions
PRKCD	PRKCD	Definite	PRKCD	DELCASERTIB	inhibitor	TdgClinicalTrial|ChemblInteractions|TTD
PRKCD	PRKCD	Definite	PRKCD	CHEMBL27768		DTC	24794745
PRKCD	PRKCD	Definite	PRKCD	SNS-314		DTC
PRKCD	PRKCD	Definite	PRKCD	DOVITINIB		DTC
PRKCD	PRKCD	Definite	PRKCD	TETRADECANOYL PHORBOL ACETATE		DTC	20121237
PRKCD	PRKCD	Definite	PRKCD	GSK-269962A		DTC
PRKCD	PRKCD	Definite	PRKCD	TAE-684		DTC
PRKCD	PRKCD	Definite	PRKCD	PF-00562271		DTC
PRKCD	PRKCD	Definite	PRKCD	CHEMBL225519		DTC
PRKCD	PRKCD	Definite	PRKCD	GO-6976		DTC
PRKCD	PRKCD	Definite	PRKCD	BRYOSTATIN		DTC|TdgClinicalTrial	22579485
PRKCD	PRKCD	Definite	PRKCD	ALCOHOL		NCI	1744136
PRKCD	PRKCD	Definite	PRKCD	LAUROGUADINE		DTC
PRKCD	PRKCD	Definite	PRKCD	FASUDIL		DTC
PRKCD	PRKCD	Definite	PRKCD	RG-1530		DTC
PRKCD	PRKCD	Definite	PRKCD	LY-2090314		DTC
PRKCD	PRKCD	Definite	PRKCD	DIMETHYLADENINE		DTC
PRKCD	PRKCD	Definite	PRKCD	ILORASERTIB		DTC
PRKCD	PRKCD	Definite	PRKCD	CHEMBL578061		DTC
PRKCD	PRKCD	Definite	PRKCD	ENOXOLONE		DTC	24461294
PRKCD	PRKCD	Definite	PRKCD	CENISERTIB		DTC
PRKCD	PRKCD	Definite	PRKCD	ALSTERPAULLONE		DTC
PRKCD	PRKCD	Definite	PRKCD	PHORBOL MYRISTATE ACETATE		DTC	24794745
PIM1	PIM1	Definite	PIM1	LGH-447	inhibitor	ChemblInteractions
PIM1	PIM1	Definite	PIM1	SGI-1776	inhibitor	TdgClinicalTrial|ChemblInteractions
PIM1	PIM1	Definite	PIM1	AZD-1208	inhibitor	ChemblInteractions
PIM1	PIM1	Definite	PIM1	SB-220025		DTC
PIM1	PIM1	Definite	PIM1	CHEMBL546797		DTC
PIM1	PIM1	Definite	PIM1	ALSTERPAULLONE		DTC
PIM1	PIM1	Definite	PIM1	CHEMBL478323		DTC	19179076
PIM1	PIM1	Definite	PIM1	CHEMBL500812		DTC	19179076
PIM1	PIM1	Definite	PIM1	GW441756X		DTC
PIM1	PIM1	Definite	PIM1	LAUROGUADINE		DTC
PIM1	PIM1	Definite	PIM1	GEFITINIB		DTC
PIM1	PIM1	Definite	PIM1	CHEMBL578061		DTC
PIM1	PIM1	Definite	PIM1	AZAKENPAULLONE		DTC
PIM1	PIM1	Definite	PIM1	SP-600125		DTC
PIM1	PIM1	Definite	PIM1	CHEMBL478510		DTC	19179076
PIM1	PIM1	Definite	PIM1	LY-2090314		DTC
PIM1	PIM1	Definite	PIM1	SOTRASTAURIN		DTC
PIM1	PIM1	Definite	PIM1	CHEMBL478141		DTC	19179076
PIM1	PIM1	Definite	PIM1	CHEMBL515495		DTC	19179076
PIM1	PIM1	Definite	PIM1	GSK-269962A		DTC
PIM1	PIM1	Definite	PIM1	RUCAPARIB		DTC
PIM1	PIM1	Definite	PIM1	NORHARMANE		DTC
PIM1	PIM1	Definite	PIM1	SIROLIMUS		NCI	15642745
PIM1	PIM1	Definite	PIM1	KENPAULLONE		DTC
PIM1	PIM1	Definite	PIM1	CHEMBL399530		DTC
PIM1	PIM1	Definite	PIM1	CHEMBL379975		DTC
PIM1	PIM1	Definite	PIM1	CHEMBL365617		DTC
PIM1	PIM1	Definite	PIM1	CHEMBL476025		DTC	19179076
PIM1	PIM1	Definite	PIM1	CHEMBL478324		DTC	19179076
PIM1	PIM1	Definite	PIM1	GO-6976		DTC
PIM1	PIM1	Definite	PIM1	MITOXANTRONE		DTC	23442188
EWSR1	EWSR1	Definite	EWSR1	SUNITINIB		CIViC	24703573
CDK6	CDK6	Definite	CDK6	PALBOCICLIB	inhibitor	MyCancerGenome|ChemblInteractions|CancerCommons|MyCancerGenomeClinicalTrial	28203301|15542782
CDK6	CDK6	Definite	CDK6	PHA-793887	inhibitor	ChemblInteractions
CDK6	CDK6	Definite	CDK6	ALVOCIDIB	inhibitor	DTC|MyCancerGenome|TdgClinicalTrial|ChemblInteractions	11752352
CDK6	CDK6	Definite	CDK6	RIBOCICLIB	inhibitor|antagonist	MyCancerGenome|TdgClinicalTrial|ChemblInteractions|CIViC|TTD	24045179|29408328
CDK6	CDK6	Definite	CDK6	LEROCICLIB	inhibitor	TTD
CDK6	CDK6	Definite	CDK6	AT-7519	inhibitor	ChemblInteractions
CDK6	CDK6	Definite	CDK6	ABEMACICLIB	inhibitor	ChemblInteractions|CancerCommons|TTD	24919854
CDK6	CDK6	Definite	CDK6	RIBOCICLIB SUCCINATE	inhibitor	ChemblInteractions
CDK6	CDK6	Definite	CDK6	AZD-5438	inhibitor	ChemblInteractions
CDK6	CDK6	Definite	CDK6	G1T28-1	inhibitor	ChemblInteractions|TTD
CDK6	CDK6	Definite	CDK6	UCN-01	inhibitor	ChemblInteractions
CDK6	CDK6	Definite	CDK6	RONICICLIB	inhibitor	ChemblInteractions
CDK6	CDK6	Definite	CDK6	TRILACICLIB	inhibitor	TTD
CDK6	CDK6	Definite	CDK6	DEXAMETHASONE		CIViC	29408328
CDK6	CDK6	Definite	CDK6	FULVESTRANT		CIViC	27252418
CDK6	CDK6	Definite	CDK6	APREMILAST		TTD
