# Supplementary material for: Expression and potential regulatory mechanism of cellular senescence-related genes in Alzheimer’s disease based on single-cell and bulk RNA datasets
Source: Front Neurosci. 2025 May 21;19:1595847. doi: 10.3389/fnins.2025.1595847 (PMC12133858; doi:10.3389/fnins.2025.1595847)
Supplement: Supplementary file 1 [file Supplementary_file_1.zip › Supplementary Files/Table S1 samples.xlsx]

## Sheet: Total Bulk RNA-seq
Supplementl: Basic information about human prefrontal cortex of 47 AD samples and 48 control samples.
Sample	Title	Sample type	Source name	Organism	Characteristics
					age	Sex	pmi	diagnosis	brain region	isolation
GSM5292879	Sample-100 (Total Bulk RNA-seq)	SRA	Control brain	Homo sapiens	79	M	NA	Control	FC	total RNA isolation
GSM5292880	Sample-101 (Total Bulk RNA-seq)	SRA	Control brain	Homo sapiens	74	F	7.75	Control	FC	total RNA isolation
GSM5293018	Sample-51(Total Bulk RNA-seq)	SRA	Control brain	Homo sapiens	87	F	4.5	Control	FC	total RNA isolation
GSM5293019	Sample-52(Total Bulk RNA-seq)	SRA	Control brain	Homo sapiens	83	M	1.8	Control	FC	total RNA isolation
GSM5293020	Sample-53(Total Bulk RNA-seq)	SRA	Control brain	Homo sapiens	88	F	5.17	Control	FC	total RNA isolation
GSM5293021	Sample-54(Total Bulk RNA-seq)	SRA	Control brain	Homo sapiens	81	F	7	Control	FC	total RNA isolation
GSM5293022	Sample-56(Total Bulk RNA-seq)	SRA	Control brain	Homo sapiens	86	M	4.38	Control	FC	total RNA isolation
GSM5293023	Sample-57(Total Bulk RNA-seq)	SRA	Control brain	Homo sapiens	90	M	5.8	Control	FC	total RNA isolation
GSM5293024	Sample-58(Total Bulk RNA-seq)	SRA	Control brain	Homo sapiens	90	M	4	Control	FC	total RNA isolation
GSM5293025	Sample-59(Total Bulk RNA-seq)	SRA	Control brain	Homo sapiens	90	M	3.87	Control	FC	total RNA isolation
GSM5293027	Sample-60(Total Bulk RNA-seq)	SRA	Control brain	Homo sapiens	90	F	4.82	Control	FC	total RNA isolation
GSM5293028	Sample-61(Total Bulk RNA-seq)	SRA	Control brain	Homo sapiens	82	M	13.5	Control	FC	total RNA isolation
GSM5293029	Sample-62(Total Bulk RNA-seq)	SRA	Control brain	Homo sapiens	83	M	3.42	Control	FC	total RNA isolation
GSM5293030	Sample-63(Total Bulk RNA-seq)	SRA	Control brain	Homo sapiens	86	F	6.17	Control	FC	total RNA isolation
GSM5293031	Sample-64(Total Bulk RNA-seq)	SRA	Control brain	Homo sapiens	86	M	2.92	Control	FC	total RNA isolation
GSM5293032	Sample-65(Total Bulk RNA-seq)	SRA	Control brain	Homo sapiens	90	F	3.33	Control	FC	total RNA isolation
GSM5293033	Sample-66(Total Bulk RNA-seq)	SRA	Control brain	Homo sapiens	90	F	2.92	Control	FC	total RNA isolation
GSM5293034	Sample-67(Total Bulk RNA-seq)	SRA	Control brain	Homo sapiens	86	M	4.42	Control	FC	total RNA isolation
GSM5293035	Sample-69(Total Bulk RNA-seq)	SRA	Control brain	Homo sapiens	82	M	5.5	Control	FC	total RNA isolation
GSM5293037	Sample-70(Total Bulk RNA-seq)	SRA	Control brain	Homo sapiens	90	M	4.17	Control	FC	total RNA isolation
GSM5293038	Sample-71(Total Bulk RNA-seq)	SRA	Control brain	Homo sapiens	52	M	4.88	Control	FC	total RNA isolation
GSM5293039	Sample-72(Total Bulk RNA-seq)	SRA	Control brain	Homo sapiens	90	F	2.2	Control	FC	total RNA isolation
GSM5293040	Sample-73(Total Bulk RNA-seq)	SRA	Control brain	Homo sapiens	79	M	3.92	Control	FC	total RNA isolation
GSM5293041	Sample-74(Total Bulk RNA-seq)	SRA	Control brain	Homo sapiens	90	M	8.75	Control	FC	total RNA isolation
GSM5293042	Sample-75(Total Bulk RNA-seq)	SRA	Control brain	Homo sapiens	87	F	4.57	Control	FC	total RNA isolation
GSM5293043	Sample-76(Total Bulk RNA-seq)	SRA	Control brain	Homo sapiens	90	M	6.32	Control	FC	total RNA isolation
GSM5293044	Sample-77(Total Bulk RNA-seq)	SRA	Control brain	Homo sapiens	83	M	3.18	Control	FC	total RNA isolation
GSM5293045	Sample-78(Total Bulk RNA-seq)	SRA	Control brain	Homo sapiens	80	M	4.05	Control	FC	total RNA isolation
GSM5293046	Sample-79(Total Bulk RNA-seq)	SRA	Control brain	Homo sapiens	87	M	6.28	Control	FC	total RNA isolation
GSM5293048	Sample-80(Total Bulk RNA-seq)	SRA	Control brain	Homo sapiens	89	F	5.95	Control	FC	total RNA isolation
GSM5293049	Sample-81(Total Bulk RNA-seq)	SRA	Control brain	Homo sapiens	78	F	5.17	Control	FC	total RNA isolation
GSM5293050	Sample-82(Total Bulk RNA-seq)	SRA	Control brain	Homo sapiens	79	M	5	Control	FC	total RNA isolation
GSM5293051	Sample-83(Total Bulk RNA-seq)	SRA	Control brain	Homo sapiens	73	F	4	Control	FC	total RNA isolation
GSM5293052	Sample-85(Total Bulk RNA-seq)	SRA	Control brain	Homo sapiens	83	M	7.5	Control	FC	total RNA isolation
GSM5293053	Sample-86(Total Bulk RNA-seq)	SRA	Control brain	Homo sapiens	64	F	8	Control	FC	total RNA isolation
GSM5293054	Sample-87(Total Bulk RNA-seq)	SRA	Control brain	Homo sapiens	73	M	10.5	Control	FC	total RNA isolation
GSM5293055	Sample-88(Total Bulk RNA-seq)	SRA	Control brain	Homo sapiens	81	F	6	Control	FC	total RNA isolation
GSM5293056	Sample-89(Total Bulk RNA-seq)	SRA	Control brain	Homo sapiens	71	M	4.5	Control	FC	total RNA isolation
GSM5293058	Sample-90(Total Bulk RNA-seq)	SRA	Control brain	Homo sapiens	79	F	4.25	Control	FC	total RNA isolation
GSM5293059	Sample-91(Total Bulk RNA-seq)	SRA	Control brain	Homo sapiens	77	F	7.25	Control	FC	total RNA isolation
GSM5293060	Sample-92(Total Bulk RNA-seq)	SRA	Control brain	Homo sapiens	77	F	2.5	Control	FC	total RNA isolation
GSM5293061	Sample-93(Total Bulk RNA-seq)	SRA	Control brain	Homo sapiens	82	F	7.25	Control	FC	total RNA isolation
GSM5293062	Sample-94(Total Bulk RNA-seq)	SRA	Control brain	Homo sapiens	70	M	7.75	Control	FC	total RNA isolation
GSM5293063	Sample-95(Total Bulk RNA-seq)	SRA	Control brain	Homo sapiens	66	M	10.38	Control	FC	total RNA isolation
GSM5293064	Sample-96(Total Bulk RNA-seq)	SRA	Control brain	Homo sapiens	79	M	7	Control	FC	total RNA isolation
GSM5293065	Sample-97(Total Bulk RNA-seq)	SRA	Control brain	Homo sapiens	67	M	2.72	Control	FC	total RNA isolation
GSM5293066	Sample-98(Total Bulk RNA-seq)	SRA	Control brain	Homo sapiens	74	F	2.75	Control	FC	total RNA isolation
GSM5293067	Sample-99(Total Bulk RNA-seq)	SRA	Control brain	Homo sapiens	70	M	5.2	Control	FC	total RNA isolation
GSM5292877	Sample-1 (Total Bulk RNA-seq)	SRA	AD brain	Homo sapiens	82	M	3.25	AD	FC	total RNA isolation
GSM5292878	Sample-10 (Total Bulk RNA-seq)	SRA	AD brain	Homo sapiens	83	M	3.4	AD	FC	total RNA isolation
GSM5292889	Sample-11 (Total Bulk RNA-seq)	SRA	AD brain	Homo sapiens	90	F	3.9	AD	FC	total RNA isolation
GSM5292900	Sample-12 (Total Bulk RNA-seq)	SRA	AD brain	Homo sapiens	79	M	3.7	AD	FC	total RNA isolation
GSM5292910	Sample-13 (Total Bulk RNA-seq)	SRA	AD brain	Homo sapiens	83	M	3.6	AD	FC	total RNA isolation
GSM5292921	Sample-14(Total Bulk RNA-seq)	SRA	AD brain	Homo sapiens	83	F	3.8	AD	FC	total RNA isolation
GSM5292940	Sample-16(Total Bulk RNA-seq)	SRA	AD brain	Homo sapiens	82	M	4.7	AD	FC	total RNA isolation
GSM5292951	Sample-17(Total Bulk RNA-seq)	SRA	AD brain	Homo sapiens	90	F	3.88	AD	FC	total RNA isolation
GSM5292962	Sample-18(Total Bulk RNA-seq)	SRA	AD brain	Homo sapiens	79	F	5	AD	FC	total RNA isolation
GSM5292971	Sample-19(Total Bulk RNA-seq)	SRA	AD brain	Homo sapiens	90	F	4.42	AD	FC	total RNA isolation
GSM5292982	Sample-2(Total Bulk RNA-seq)	SRA	AD brain	Homo sapiens	84	F	1.82	AD	FC	total RNA isolation
GSM5292983	Sample-20(Total Bulk RNA-seq)	SRA	AD brain	Homo sapiens	90	M	7.8	AD	FC	total RNA isolation
GSM5292987	Sample-21(Total Bulk RNA-seq)	SRA	AD brain	Homo sapiens	89	F	3.67	AD	FC	total RNA isolation
GSM5292988	Sample-22(Total Bulk RNA-seq)	SRA	AD brain	Homo sapiens	86	M	4.47	AD	FC	total RNA isolation
GSM5292989	Sample-23(Total Bulk RNA-seq)	SRA	AD brain	Homo sapiens	84	F	6.67	AD	FC	total RNA isolation
GSM5292990	Sample-24(Total Bulk RNA-seq)	SRA	AD brain	Homo sapiens	86	M	4.2	AD	FC	total RNA isolation
GSM5292991	Sample-25(Total Bulk RNA-seq)	SRA	AD brain	Homo sapiens	87	M	6.17	AD	FC	total RNA isolation
GSM5292992	Sample-26(Total Bulk RNA-seq)	SRA	AD brain	Homo sapiens	82	F	4.58	AD	FC	total RNA isolation
GSM5292993	Sample-27(Total Bulk RNA-seq)	SRA	AD brain	Homo sapiens	81	M	2.87	AD	FC	total RNA isolation
GSM5292994	Sample-28(Total Bulk RNA-seq)	SRA	AD brain	Homo sapiens	82	F	5.92	AD	FC	total RNA isolation
GSM5292995	Sample-3(Total Bulk RNA-seq)	SRA	AD brain	Homo sapiens	90	F	3.8	AD	FC	total RNA isolation
GSM5292996	Sample-30(Total Bulk RNA-seq)	SRA	AD brain	Homo sapiens	90	M	3.75	AD	FC	total RNA isolation
GSM5292997	Sample-31(Total Bulk RNA-seq)	SRA	AD brain	Homo sapiens	78	M	11.78	AD	FC	total RNA isolation
GSM5292998	Sample-32(Total Bulk RNA-seq)	SRA	AD brain	Homo sapiens	89	F	8.3	AD	FC	total RNA isolation
GSM5292999	Sample-33(Total Bulk RNA-seq)	SRA	AD brain	Homo sapiens	80	M	3.75	AD	FC	total RNA isolation
GSM5293000	Sample-34(Total Bulk RNA-seq)	SRA	AD brain	Homo sapiens	66	M	3.25	AD	FC	total RNA isolation
GSM5293001	Sample-35(Total Bulk RNA-seq)	SRA	AD brain	Homo sapiens	58	M	3.83	AD	FC	total RNA isolation
GSM5293002	Sample-36(Total Bulk RNA-seq)	SRA	AD brain	Homo sapiens	83	M	3.43	AD	FC	total RNA isolation
GSM5293003	Sample-37(Total Bulk RNA-seq)	SRA	AD brain	Homo sapiens	87	F	4.25	AD	FC	total RNA isolation
GSM5293004	Sample-38(Total Bulk RNA-seq)	SRA	AD brain	Homo sapiens	79	F	5.63	AD	FC	total RNA isolation
GSM5293005	Sample-4(Total Bulk RNA-seq)	SRA	AD brain	Homo sapiens	90	M	3	AD	FC	total RNA isolation
GSM5293006	Sample-40(Total Bulk RNA-seq)	SRA	AD brain	Homo sapiens	90	M	3.75	AD	FC	total RNA isolation
GSM5293007	Sample-41(Total Bulk RNA-seq)	SRA	AD brain	Homo sapiens	86	M	3.17	AD	FC	total RNA isolation
GSM5293008	Sample-42(Total Bulk RNA-seq)	SRA	AD brain	Homo sapiens	76	F	3.82	AD	FC	total RNA isolation
GSM5293009	Sample-43(Total Bulk RNA-seq)	SRA	AD brain	Homo sapiens	90	F	4.17	AD	FC	total RNA isolation
GSM5293010	Sample-44(Total Bulk RNA-seq)	SRA	AD brain	Homo sapiens	90	F	3.25	AD	FC	total RNA isolation
GSM5293011	Sample-45(Total Bulk RNA-seq)	SRA	AD brain	Homo sapiens	89	F	3.88	AD	FC	total RNA isolation
GSM5293012	Sample-46(Total Bulk RNA-seq)	SRA	AD brain	Homo sapiens	90	M	4.23	AD	FC	total RNA isolation
GSM5293013	Sample-47(Total Bulk RNA-seq)	SRA	AD brain	Homo sapiens	90	M	5	AD	FC	total RNA isolation
GSM5293014	Sample-48(Total Bulk RNA-seq)	SRA	AD brain	Homo sapiens	90	F	3.58	AD	FC	total RNA isolation
GSM5293015	Sample-49(Total Bulk RNA-seq)	SRA	AD brain	Homo sapiens	77	F	4.8	AD	FC	total RNA isolation
GSM5293016	Sample-5(Total Bulk RNA-seq)	SRA	AD brain	Homo sapiens	90	f	NA	AD	FC	total RNA isolation
GSM5293017	Sample-50(Total Bulk RNA-seq)	SRA	AD brain	Homo sapiens	89	F	4.08	AD	FC	total RNA isolation
GSM5293026	Sample-6(Total Bulk RNA-seq)	SRA	AD brain	Homo sapiens	83	F	2.4	AD	FC	total RNA isolation
GSM5293036	Sample-7(Total Bulk RNA-seq)	SRA	AD brain	Homo sapiens	90	F	2.9	AD	FC	total RNA isolation
GSM5293047	Sample-8(Total Bulk RNA-seq)	SRA	AD brain	Homo sapiens	82	F	6.3	AD	FC	total RNA isolation
GSM5293057	Sample-9(Total Bulk RNA-seq)	SRA	AD brain	Homo sapiens	88	M	3	AD	FC	total RNA isolation

## Sheet: snRNA-seq
Supplementl: Basic information about human prefrontal cortex of 11 AD samples and 7 control samples.
Sample	Title	Sample type	Source name	Organism	Characteristics
					age	Sex	pmi	diagnosis	brain region	isolation
GSM5292840	Sample-17(snRNA-seq)	SRA	AD	Homo sapiens	90	F	3.38	AD	FC	unbiased total nuclei isolation
GSM5292841	Sample-19(snRNA-seq)	SRA	AD	Homo sapiens	90	F	4.42	AD	FC	unbiased total nuclei isolation
GSM5292842	Sample-22(snRNA-seq)	SRA	AD	Homo sapiens	86	M	4.47	AD	FC	unbiased total nuclei isolation
GSM5292843	Sample-27(snRNA-seq)	SRA	AD	Homo sapiens	81	M	2.87	AD	FC	unbiased total nuclei isolation
GSM5292844	Sample-33(snRNA-seq)	SRA	AD	Homo sapiens	80	M	3.75	AD	FC	unbiased total nuclei isolation
GSM5292845	Sample-37(snRNA-seq)	SRA	AD	Homo sapiens	87	F	4.25	AD	FC	unbiased total nuclei isolation
GSM5292846	Sample-43(snRNA-seq)	SRA	AD	Homo sapiens	90	F	4.17	AD	FC	unbiased total nuclei isolation
GSM5292847	Sample-45(snRNA-seq)	SRA	AD	Homo sapiens	89	F	3.88	AD	FC	unbiased total nuclei isolation
GSM5292848	Sample-46(snRNA-seq)	SRA	AD	Homo sapiens	90	M	4.23	AD	FC	unbiased total nuclei isolation
GSM5292849	Sample-47(snRNA-seq)	SRA	AD	Homo sapiens	90	M	5	AD	FC	unbiased total nuclei isolation
GSM5292850	Sample-50(snRNA-seq)	SRA	AD	Homo sapiens	89	F	4.08	AD	FC	unbiased total nuclei isolation
GSM5292839	Sample-101(snRNA-seq)	SRA	Control brain	Homo sapiens	74	F	7.75	Control	FC	unbiased total nuclei isolation
GSM5292851	Sample-52(snRNA-seq)	SRA	Control brain	Homo sapiens	83	M	1.8	Control	FC	unbiased total nuclei isolation
GSM5292852	Sample-58(snRNA-seq)	SRA	Control brain	Homo sapiens	90	M	4	Control	FC	unbiased total nuclei isolation
GSM5292853	Sample-66(snRNA-seq)	SRA	Control brain	Homo sapiens	90	F	2.92	Control	FC	unbiased total nuclei isolation
GSM5292854	Sample-82(snRNA-seq)	SRA	Control brain	Homo sapiens	79	M	5	Control	FC	unbiased total nuclei isolation
GSM5292855	Sample-90(snRNA-seq)	SRA	Control brain	Homo sapiens	79	F	4.25	Control	FC	unbiased total nuclei isolation
GSM5292856	Sample-96(snRNA-seq)	SRA	Control brain	Homo sapiens	79	M	7	Control	FC	unbiased total nuclei isolation
