# Supplementary material for: Expression and potential regulatory mechanism of cellular senescence-related genes in Alzheimer’s disease based on single-cell and bulk RNA datasets
Source: Front Neurosci. 2025 May 21;19:1595847. doi: 10.3389/fnins.2025.1595847 (PMC12133858; doi:10.3389/fnins.2025.1595847)
Supplement: Supplementary file 1 [file Supplementary_file_1.zip › Supplementary Files/Table S3(Supplementary material of Figure3A and 3B).xls]

## Sheet: AD_vs_Control.WilcoxonTest_Sig
Table 2 DEGs of Bulk RNA-Seq data (AD vs Control)
	ID	log2foldChange	pValues	FDR	regulated	SYMBOL
214	ENSG00000010282	0.337329	0.0421468	0.844994	up	HHATL
218	ENSG00000010318	0.344499	0.0413876	0.844994	up	PHF7
651	ENSG00000054803	0.558282	0.0481066	0.844994	up	CBLN4
800	ENSG00000064787	0.383239	0.0453012	0.844994	up	BCAS1
863	ENSG00000066322	0.393661	0.0370695	0.844994	up	ELOVL1
1085	ENSG00000072954	0.300698	0.0295649	0.844994	up	TMEM38A
1175	ENSG00000075618	0.463725	0.031908	0.844994	up	FSCN1
1284	ENSG00000078804	0.391176	0.0279052	0.844994	up	TP53INP2
1460	ENSG00000084710	0.302889	0.023863	0.844994	up	EFR3B
1508	ENSG00000086205	0.371734	0.0406399	0.844994	up	FOLH1
1515	ENSG00000086570	-0.604823	0.0216546	0.844994	down	FAT2
1522	ENSG00000086717	0.589362	0.00946494	0.844994	up	PPEF1
1539	ENSG00000087116	-0.473322	0.00097177	0.844994	down	ADAMTS2
1626	ENSG00000089169	0.628935	0.0406399	0.844994	up	RPH3A
1712	ENSG00000091428	0.36262	0.0461199	0.844994	up	RAPGEF4
1869	ENSG00000099797	0.413144	0.0337672	0.844994	up	TECR
1975	ENSG00000100246	0.360931	0.0335708	0.844994	up	DNAL4
2099	ENSG00000100744	0.263949	0.0489703	0.844994	up	GSKIP
2191	ENSG00000101265	0.342172	0.0469509	0.844994	up	RASSF2
2378	ENSG00000102890	-0.2614	0.0341797	0.844994	down	ELMO3
2416	ENSG00000103089	0.452159	0.0406399	0.844994	up	FA2H
2469	ENSG00000103426	0.623052	0.0150418	0.844994	up	CORO7-PAM16
2517	ENSG00000104044	0.385947	0.0152207	0.844994	up	OCA2
2674	ENSG00000105251	0.4883	0.0214343	0.844994	up	SHD
2707	ENSG00000105419	0.468728	0.00335471	0.844994	up	MEIS3
2793	ENSG00000105877	-0.218346	0.0461199	0.844994	down	DNAH11
2832	ENSG00000106100	-0.260141	0.0183658	0.844994	down	NOD1
2841	ENSG00000106236	0.91063	0.00705056	0.844994	up	NPTX2
2865	ENSG00000106392	0.253543	0.0469509	0.844994	up	C1GALT1
3041	ENSG00000108239	0.30142	0.0273699	0.844994	up	TBC1D12
3129	ENSG00000108932	0.366808	0.0391786	0.844994	up	SLC16A6
3245	ENSG00000110148	0.376754	0.0406558	0.844994	up	CCKBR
3261	ENSG00000110400	0.356727	0.0179925	0.844994	up	NECTIN1
3340	ENSG00000111254	0.328401	0.0275718	0.844994	up	AKAP3
3356	ENSG00000111344	0.385188	0.0486503	0.844994	up	RASAL1
3400	ENSG00000111726	0.380096	0.0486503	0.844994	up	CMAS
3511	ENSG00000112514	0.338393	0.0377616	0.844994	up	CUTA
3771	ENSG00000115194	0.267551	0.0331375	0.844994	up	SLC30A3
3873	ENSG00000115896	0.309234	0.0413876	0.844994	up	PLCL1
3904	ENSG00000116133	0.406232	0.0469509	0.844994	up	DHCR24
3943	ENSG00000116521	0.59353	0.0421407	0.844994	up	SCAMP3
3970	ENSG00000116711	0.325064	0.0476862	0.844994	up	PLA2G4A
4025	ENSG00000117152	0.743857	0.031908	0.844994	up	RGS4
4051	ENSG00000117408	0.278207	0.0477943	0.844994	up	IPO13
4379	ENSG00000120738	0.52242	0.0348304	0.844994	up	EGR1
4469	ENSG00000121900	0.276155	0.0165646	0.844994	up	TMEM54
4498	ENSG00000122254	0.63952	0.0317381	0.844994	up	HS3ST2
4503	ENSG00000122367	0.449188	0.0391786	0.844994	up	LDB3
4581	ENSG00000123146	0.316182	0.0391786	0.844994	up	ADGRE5
4722	ENSG00000124596	0.267655	0.0406399	0.844994	up	OARD1
4740	ENSG00000124785	0.647651	0.034407	0.844994	up	NRN1
4908	ENSG00000126500	0.333496	0.0325179	0.844994	up	FLRT1
4941	ENSG00000126860	0.450103	0.0477943	0.844994	up	EVI2A
5070	ENSG00000128564	1.2352	0.0115001	0.844994	up	VGF
5237	ENSG00000130338	0.272107	0.0268435	0.844994	up	TULP4
5330	ENSG00000130962	0.35228	0.0469509	0.844994	up	PRRG1
5403	ENSG00000131650	0.447669	0.0124983	0.844994	up	KREMEN2
5646	ENSG00000133597	0.232994	0.0425159	0.844994	up	ADCK2
5776	ENSG00000134668	-0.287734	0.0216009	0.844994	down	SPOCD1
5817	ENSG00000134955	-0.206656	0.0134178	0.844994	down	SLC37A2
5956	ENSG00000135835	-0.261269	0.0363881	0.844994	down	KIAA1614
5968	ENSG00000135914	-0.339746	0.00347429	0.844994	down	HTR2B
6044	ENSG00000136275	-0.437222	0.027823	0.844994	down	PKD1L1-AS1
6077	ENSG00000136541	0.450839	0.0384646	0.844994	up	ERMN
6157	ENSG00000136999	0.394208	0.0314547	0.844994	up	CCN3
6304	ENSG00000137965	0.448989	0.0257877	0.844994	up	IFI44
6482	ENSG00000139200	0.329731	0.0477943	0.844994	up	PIANP
6495	ENSG00000139318	0.549021	0.0183658	0.844994	up	DUSP6
6529	ENSG00000139629	0.459424	0.0337672	0.844994	up	GALNT6
6560	ENSG00000139880	0.282208	0.00898109	0.844994	up	CDH24
6612	ENSG00000140368	-0.220655	0.0172657	0.844994	down	PSTPIP1
6642	ENSG00000140527	-0.231439	0.0453012	0.844994	down	WDR93
6660	ENSG00000140682	-0.200912	0.0384646	0.844994	down	TGFB1I1
6693	ENSG00000140986	-0.222274	0.0486503	0.844994	down	RPL3L
6742	ENSG00000141433	0.539162	0.0399036	0.844994	up	ADCYAP1
7167	ENSG00000144810	-0.256895	0.0391786	0.844994	down	COL8A1
7311	ENSG00000146054	-0.253628	0.031308	0.844994	down	TRIM7
7359	ENSG00000146469	0.629398	0.0440445	0.844994	up	VIP
7502	ENSG00000148123	0.306257	0.0472836	0.844994	up	PLPPR1
7662	ENSG00000149609	-0.213024	0.0301365	0.844994	down	C20orf144
7688	ENSG00000149932	0.206599	0.0371395	0.844994	up	TMEM219
7768	ENSG00000151176	0.379135	0.0290026	0.844994	up	PLBD2
7954	ENSG00000152931	0.538415	0.0486503	0.844994	up	PART1
8111	ENSG00000154553	-0.310242	0.0162234	0.844994	down	PDLIM3
8116	ENSG00000154642	0.353051	0.0444947	0.844994	up	C21orf91
8218	ENSG00000155849	0.333312	0.0469509	0.844994	up	ELMO1
8332	ENSG00000157005	0.920955	0.0175191	0.844994	up	SST
8445	ENSG00000158163	-0.267802	0.0165358	0.844994	down	DZIP1L
8506	ENSG00000158815	-0.31362	0.018109	0.844994	down	FGF17
8564	ENSG00000159363	0.268333	0.0461199	0.844994	up	ATP13A2
8783	ENSG00000161677	0.272348	0.0289091	0.844994	up	JOSD2
8971	ENSG00000162975	0.573171	0.00958251	0.844994	up	KCNF1
9071	ENSG00000163485	0.303128	0.013707	0.844994	up	ADORA1
9208	ENSG00000164011	0.300748	0.0305856	0.844994	up	ZNF691
9239	ENSG00000164086	0.262131	0.0486503	0.844994	up	DUSP7
9265	ENSG00000164161	0.395588	0.0486503	0.844994	up	HHIP
9352	ENSG00000164600	0.77171	0.0275696	0.844994	up	NEUROD6
9403	ENSG00000164879	-0.223165	0.0203834	0.844994	down	CA3
9592	ENSG00000165899	0.436466	0.0236434	0.844994	up	OTOGL
9606	ENSG00000165983	0.31563	0.0461199	0.844994	up	PTER
9625	ENSG00000166091	0.655459	0.0468715	0.844994	up	CMTM5
9627	ENSG00000166111	0.417794	0.0295649	0.844994	up	SVOP
9909	ENSG00000167604	-0.213204	0.0337672	0.844994	down	NFKBID
9917	ENSG00000167635	0.288532	0.0391786	0.844994	up	ZNF146
9928	ENSG00000167676	-0.213006	0.0229521	0.844994	down	PLIN4
10055	ENSG00000168314	0.459725	0.0284494	0.844994	up	MOBP
10074	ENSG00000168453	0.323834	0.0406399	0.844994	up	HR
10077	ENSG00000168481	0.406954	0.031308	0.844994	up	LGI3
10173	ENSG00000169019	0.237366	0.0493946	0.844994	up	COMMD8
10310	ENSG00000169884	0.301098	0.0374712	0.844994	up	WNT10B
10342	ENSG00000170043	0.599421	0.0432829	0.844994	up	TRAPPC1
10352	ENSG00000170113	0.302588	0.0437002	0.844994	up	NIPA1
10437	ENSG00000170681	0.222759	0.0291838	0.844994	up	CAVIN4
10539	ENSG00000171450	0.676405	0.00581709	0.844994	up	CDK5R2
10555	ENSG00000171509	0.436423	0.0248233	0.844994	up	RXFP1
10635	ENSG00000172005	0.489549	0.0158883	0.844994	up	MAL
10684	ENSG00000172346	-0.273716	0.0399036	0.844994	down	CSDC2
10686	ENSG00000172349	-0.423478	0.0134178	0.844994	down	IL16
10763	ENSG00000172893	0.343414	0.0413876	0.844994	up	DHCR7
10990	ENSG00000174740	0.210677	0.0338519	0.844994	up	PABPC5
11028	ENSG00000175040	0.299343	0.0371276	0.844994	up	CHST2
11040	ENSG00000175130	0.475007	0.00898229	0.844994	up	MARCKSL1
11042	ENSG00000175147	-0.368101	0.034407	0.844994	down	TMEM51-AS1
11067	ENSG00000175287	-0.258259	0.0325179	0.844994	down	PHYHD1
11079	ENSG00000175356	-0.236528	0.023863	0.844994	down	SCUBE2
11086	ENSG00000175426	0.720322	0.0258164	0.844994	up	PCSK1
11097	ENSG00000175505	-0.212724	0.0448362	0.844994	down	CLCF1
11102	ENSG00000175556	-0.236259	0.0158755	0.844994	down	LONRF3
11115	ENSG00000175701	0.316678	0.0206131	0.844994	up	MTLN
11204	ENSG00000176533	0.260453	0.0290026	0.844994	up	GNG7
11216	ENSG00000176697	0.566236	0.0358068	0.844994	up	BDNF
11234	ENSG00000176871	0.342537	0.0220379	0.844994	up	WSB2
11246	ENSG00000176928	0.43334	0.023863	0.844994	up	GCNT4
11268	ENSG00000177084	-0.277697	0.0357173	0.844994	down	POLE
11340	ENSG00000177675	0.306781	0.0149297	0.844994	up	CD163L1
11364	ENSG00000177875	0.487354	0.0476917	0.844994	up	CCDC184
11365	ENSG00000177879	0.255379	0.0357173	0.844994	up	AP3S1
11385	ENSG00000178033	-0.21733	0.0331375	0.844994	down	CALHM5
11440	ENSG00000178531	0.564828	0.0238685	0.844994	up	CTXN1
11452	ENSG00000178645	-0.237976	0.0437002	0.844994	down	C10orf53
11530	ENSG00000179292	0.377842	0.0317501	0.844994	up	TMEM151A
11600	ENSG00000180044	0.554013	0.0428947	0.844994	up	C3orf80
11627	ENSG00000180354	0.306029	0.034407	0.844994	up	MTURN
11660	ENSG00000180739	0.512605	0.0337672	0.844994	up	S1PR5
11836	ENSG00000182348	0.41727	0.0317363	0.844994	up	ZNF804B
11883	ENSG00000182712	0.404802	0.0165646	0.844994	up	CMC4
11963	ENSG00000183281	-0.225165	0.0453012	0.844994	down	PLGLB1
11967	ENSG00000183307	0.288387	0.0498156	0.844994	up	TMEM121B
12098	ENSG00000184221	0.342304	0.0224826	0.844994	up	OLIG1
12195	ENSG00000184986	0.28694	0.0320153	0.844994	up	TMEM121
12214	ENSG00000185052	0.241079	0.042899	0.844994	up	SLC24A3
12221	ENSG00000185100	0.269059	0.0413876	0.844994	up	ADSS1
12229	ENSG00000185149	0.402057	0.0218432	0.844994	up	NPY2R
12256	ENSG00000185298	0.257504	0.0469509	0.844994	up	CCDC137
12276	ENSG00000185433	-0.223716	0.0196146	0.844994	down	LINC00158
12286	ENSG00000185485	-0.228987	0.023395	0.844994	down	SDHAP1
12397	ENSG00000186193	0.305994	0.0323389	0.844994	up	SAPCD2
12646	ENSG00000188277	-0.241968	0.0344854	0.844994	down	C15orf62
12672	ENSG00000188517	0.451962	0.0358068	0.844994	up	COL25A1
12720	ENSG00000188818	-0.322251	0.0279052	0.844994	down	ZDHHC11
12759	ENSG00000189114	0.390037	0.0224826	0.844994	up	BLOC1S3
12956	ENSG00000196739	-0.533372	0.00428996	0.844994	down	COL27A1
13089	ENSG00000197430	0.548907	0.0301365	0.844994	up	OPALIN
13190	ENSG00000197971	0.449169	0.0453012	0.844994	up	MBP
13212	ENSG00000198055	0.205459	0.0485436	0.844994	up	GRK6
13225	ENSG00000198121	0.535453	0.0258164	0.844994	up	LPAR1
13313	ENSG00000198576	0.217354	0.0406425	0.844994	up	ARC
13328	ENSG00000198648	0.329108	0.0337672	0.844994	up	STK39
13342	ENSG00000198712	0.46094	0.0461199	0.844994	up	COX2
13349	ENSG00000198727	0.333535	0.0461199	0.844994	up	CYTB
13366	ENSG00000198763	0.35144	0.0363881	0.844994	up	ND2
13372	ENSG00000198786	0.338625	0.0370695	0.844994	up	ND5
13386	ENSG00000198822	0.312486	0.0295649	0.844994	up	GRM3
13484	ENSG00000203485	0.268429	0.0279052	0.844994	up	INF2
13497	ENSG00000203734	-0.251126	0.0284494	0.844994	down	ECT2L
13580	ENSG00000204308	0.287034	0.0308728	0.844994	up	RNF5
13581	ENSG00000204310	0.4733	0.0131339	0.844994	up	AGPAT1
13777	ENSG00000205927	0.335058	0.0469509	0.844994	up	OLIG2
13792	ENSG00000206199	-0.238817	0.0199267	0.844994	down	ANKUB1
13817	ENSG00000206948	0.397814	0.0233979	0.844994	up	SNORA36A
13859	ENSG00000213057	-0.200409	0.0384646	0.844994	down	C1orf220
13953	ENSG00000213983	-0.221493	0.0134178	0.844994	down	AP1G2
13971	ENSG00000214128	-0.209093	0.0421468	0.844994	down	TMEM213
14010	ENSG00000214694	-0.285539	0.0331375	0.844994	down	ARHGEF33
14078	ENSG00000215788	-0.301281	0.0279052	0.844994	down	TNFRSF25
14080	ENSG00000215845	0.405533	0.0348203	0.844994	up	TSTD1
14134	ENSG00000221890	0.364242	0.0146075	0.844994	up	NPTXR
14155	ENSG00000222014	0.324401	0.0295649	0.844994	up	RAB6C
14158	ENSG00000222035	-0.235152	0.0307175	0.844994	down	KIAA2012-AS1
14177	ENSG00000223768	0.353194	0.0197985	0.844994	up	LINC00205
14308	ENSG00000226318	-0.311944	0.00698985	0.844994	down	RPS3AP38
14311	ENSG00000226367	-0.211705	0.0429176	0.844994	down	ST7-AS2
14407	ENSG00000228451	0.238985	0.0381524	0.844994	up	SDAD1P1
14451	ENSG00000229531	-0.54276	0.000225301	0.844994	down	RABGAP1L-AS1
14536	ENSG00000231615	-0.210944	0.0402596	0.844994	down	LOC646870
14627	ENSG00000233382	-0.241501	0.0258164	0.844994	down	NKAPP1
14682	ENSG00000234520	-0.310137	0.0163618	0.844994	down	HRAT17
14726	ENSG00000235437	0.240458	0.0384646	0.844994	up	LINC01278
14763	ENSG00000236107	-0.280903	0.034407	0.844994	down	SCN1A-AS1
14764	ENSG00000236107	-0.280903	0.034407	0.844994	down	LOC102724058
14809	ENSG00000237159	-0.29473	0.0192275	0.844994	down	CNTFR-AS1
14810	ENSG00000237159	-0.29473	0.0192275	0.844994	down	LOC105376023
14814	ENSG00000237223	-0.23067	0.0263257	0.844994	down	SULT1C2P1
14835	ENSG00000237556	-0.396094	0.0220724	0.844994	down	KCND3-AS1
14893	ENSG00000239653	-0.290319	0.0388414	0.844994	down	PSMD6-AS2
14914	ENSG00000240288	-0.204769	0.04937	0.844994	down	GHRLOS
14929	ENSG00000240707	0.517249	0.0168325	0.844994	up	LINC01168
14931	ENSG00000240764	0.443124	0.0429176	0.844994	up	PCDHGC5
15012	ENSG00000242612	0.260451	0.0413876	0.844994	up	DECR2
15021	ENSG00000242808	0.363872	0.0477943	0.844994	up	SOX2-OT
15078	ENSG00000244274	0.525877	0.0307175	0.844994	up	DBNDD2
15107	ENSG00000245213	-0.232679	0.0486503	0.844994	down	GALNT7-DT
15215	ENSG00000248710	0.399466	0.0417418	0.844994	up	TRIM59-IFT80
15242	ENSG00000249436	0.681083	0.0498036	0.844994	up	LINCR-0003
15250	ENSG00000249550	0.262481	0.0413876	0.844994	up	LINC01234
15272	ENSG00000249992	0.439144	0.0091537	0.844994	up	TMEM158
15305	ENSG00000250508	-0.233611	0.0151986	0.844994	down	LINC02701
15310	ENSG00000250654	-0.204177	0.0335702	0.844994	down	LOC100240735
15336	ENSG00000251349	0.330169	0.0243391	0.844994	up	MSANTD3-TMEFF1
15398	ENSG00000253741	0.361199	0.04406	0.844994	up	LNCOC1
15431	ENSG00000254463	-0.271586	0.0496653	0.844994	down	PPIAP41
15530	ENSG00000256537	0.295958	0.0329567	0.844994	up	SMIM10L1
15579	ENSG00000258227	-0.405096	0.0367939	0.844994	down	CLEC5A
15607	ENSG00000258790	-0.423485	0.0320304	0.844994	down	PRORP
15619	ENSG00000259129	-0.253064	0.0158883	0.844994	down	LINC00648
15672	ENSG00000260456	-0.351894	0.0220379	0.844994	down	C16orf95
15711	ENSG00000261455	0.378611	0.0245043	0.844994	up	LINC01003
15753	ENSG00000263006	0.219816	0.0377616	0.844994	up	ROCK1P1
15758	ENSG00000263426	0.58131	0.00990154	0.844994	up	RN7SL471P
15772	ENSG00000264113	-0.308697	0.0337672	0.844994	down	RN7SL784P
15777	ENSG00000264364	0.280398	0.036468	0.844994	up	DYNLL2
15860	ENSG00000267391	-0.211358	0.0453012	0.844994	down	MIR122HG
15879	ENSG00000267855	0.343912	0.0143018	0.844994	up	NDUFA7
15933	ENSG00000269956	-0.235677	0.0182702	0.844994	down	MKNK1-AS1
16009	ENSG00000272767	-0.307711	0.0459781	0.844994	down	JMJD1C-AS1
16026	ENSG00000273540	0.511084	0.013707	0.844994	up	AGBL1
16032	ENSG00000273769	-0.261251	0.0486503	0.844994	down	L1CAM-AS1
16059	ENSG00000274602	-0.553449	0.0120505	0.844994	down	PI4KAP1
16170	ENSG00000279516	-0.228031	0.0495189	0.844994	down	FAM230C
16241	ENSG00000283597	-0.278024	0.0220379	0.844994	down	FAM169B
